# Supplementary material for: Using structural knowledge in the protein data bank to inform the search for potential host-microbe protein interactions in sequence space: application to Mycobacterium tuberculosis
Source: BMC Bioinformatics. 2017 Apr 4;18:201. doi: 10.1186/s12859-017-1550-y (PMC5379762; doi:10.1186/s12859-017-1550-y)
Supplement: Supplementary file 2 — Complete list of domain-domain interactions from iPfam. Column headers: 1) Pfam ID of domain 1; 2) Pfam ID of domain 2; 3) PDB chain ID of domain 1; 4) PDB chain ID of domain 2; 5) Uniprot accession of PDB chain 1; 6) Uniprot accession of PDB chain 2. (TXT 6425 kb) [file 12859_2017_1550_MOESM2_ESM.txt]

PF00037	PF00037	1DUR|A:1-25	1DUR|A:29-52	P00193	P00193
PF07732	PF00394	2FQD|A:51-167	2FQD|A:182-312	P36649	P36649
PF07732	PF07731	2FQD|A:51-167	2FQD|A:373-516	P36649	P36649
PF00394	PF07731	2FQD|A:182-312	2FQD|A:373-516	P36649	P36649
PF00326	PF00326	2OGZ|A:559-764	2OGZ|B:559-765	P27487	P27487
PF00326	PF00930	2OGZ|A:559-764	2OGZ|B:108-479	P27487	P27487
PF00930	PF00326	2OGZ|A:108-479	2OGZ|B:559-765	P27487	P27487
PF00930	PF00930	2OGZ|A:108-479	2OGZ|B:108-479	P27487	P27487
PF00930	PF00326	2OGZ|A:108-479	2OGZ|A:559-764	P27487	P27487
PF00185	PF02729	1DUV|G:154-330	1DUV|I:6-147	P04391	P04391
PF02729	PF02729	1DUV|G:6-147	1DUV|I:6-147	P04391	P04391
PF02729	PF00185	1DUV|H:6-147	1DUV|I:154-330	P04391	P04391
PF02903	PF00128	1VFU|A:1-117	1VFU|B:170-466	Q08751	Q08751
PF00128	PF02903	1VFU|A:170-466	1VFU|B:1-117	Q08751	Q08751
PF02729	PF02729	1DUV|H:6-147	1DUV|I:6-147	P04391	P04391
PF02903	PF02903	1VFU|A:1-117	1VFU|B:1-117	Q08751	Q08751
PF02729	PF00185	1DUV|G:6-147	1DUV|H:154-330	P04391	P04391
PF00128	PF00128	1VFU|A:170-466	1VFU|B:170-466	Q08751	Q08751
PF02729	PF02729	1DUV|G:6-147	1DUV|H:6-147	P04391	P04391
PF02903	PF00128	1VFU|A:1-117	1VFU|A:170-466	Q08751	Q08751
PF00930	PF00326	2OGZ|B:108-479	2OGZ|B:559-765	P27487	P27487
PF00128	PF02806	1VFU|A:170-466	1VFU|A:508-583	Q08751	Q08751
PF02903	PF00128	1VFU|B:1-117	1VFU|B:170-466	Q08751	Q08751
PF02729	PF00185	1DUV|G:6-147	1DUV|G:154-330	P04391	P04391
PF03143	PF03144	1TUI|B:309-404	1TUI|C:235-305	Q01698	Q01698
PF03144	PF00009	1TUI|B:235-305	1TUI|C:9-212	Q01698	Q01698
PF03144	PF03144	1TUI|A:235-305	1TUI|B:235-305	Q01698	Q01698
PF00128	PF02806	1VFU|B:170-466	1VFU|B:508-583	Q08751	Q08751
PF02729	PF00185	1DUV|H:6-147	1DUV|H:154-330	P04391	P04391
PF02729	PF00185	1DUV|I:6-147	1DUV|I:154-330	P04391	P04391
PF00009	PF03143	1TUI|A:9-212	1TUI|A:309-404	Q01698	Q01698
PF03144	PF03143	1TUI|A:235-305	1TUI|A:309-404	Q01698	Q01698
PF00009	PF03143	1TUI|B:9-212	1TUI|B:309-404	Q01698	Q01698
PF03144	PF03143	1TUI|B:235-305	1TUI|B:309-404	Q01698	Q01698
PF00009	PF03143	1TUI|C:9-212	1TUI|C:309-404	Q01698	Q01698
PF03144	PF03143	1TUI|C:235-305	1TUI|C:309-404	Q01698	Q01698
PF02852	PF07992	1JEH|A:359-468	1JEH|B:7-331	P09624	P09624
PF07992	PF07992	1JEH|A:7-331	1JEH|B:7-331	P09624	P09624
PF02852	PF02852	1JEH|A:359-468	1JEH|B:359-468	P09624	P09624
PF07992	PF02852	1JEH|A:7-331	1JEH|B:359-468	P09624	P09624
PF07992	PF00070	1JEH|A:7-331	1JEH|A:185-270	P09624	P09624
PF07992	PF02852	1JEH|A:7-331	1JEH|A:359-468	P09624	P09624
PF00070	PF02852	1JEH|A:185-270	1JEH|A:359-468	P09624	P09624
PF07992	PF00070	1JEH|B:7-331	1JEH|B:185-270	P09624	P09624
PF07992	PF02852	1JEH|B:7-331	1JEH|B:359-468	P09624	P09624
PF00070	PF02852	1JEH|B:185-270	1JEH|B:359-468	P09624	P09624
PF10604	PF00481	3NMN|C:57-206	3NMN|D:128-415	Q8VZS8	P49597
PF10604	PF00481	3NMN|A:57-206	3NMN|B:128-415	Q8VZS8	P49597
PF00481	PF00481	3NMN|B:128-415	3NMN|D:128-415	P49597	P49597
PF00809	PF00809	4DAI|A:25-224	4DAI|B:25-224	C3P9L8	C3P9L8
PF00155	PF00155	2AY7|A:30-404	2AY7|B:31-404	P95468	P95468
PF02785	PF02786	1DV1|A:336-441	1DV1|B:115-324	P24182	P24182
PF02786	PF02785	1DV1|A:115-324	1DV1|B:336-441	P24182	P24182
PF00289	PF02785	1DV1|A:1-110	1DV1|B:336-441	P24182	P24182
PF02785	PF00289	1DV1|A:336-441	1DV1|B:1-110	P24182	P24182
PF02785	PF02785	1DV1|A:336-441	1DV1|B:336-441	P24182	P24182
PF00289	PF02786	1DV1|A:1-110	1DV1|A:115-324	P24182	P24182
PF02518	PF00183	3NMQ|A:40-193	3NMQ|A:196-226	P08238	P08238
PF00289	PF02785	1DV1|A:1-110	1DV1|A:336-441	P24182	P24182
PF02786	PF02785	1DV1|A:115-324	1DV1|A:336-441	P24182	P24182
PF00289	PF02786	1DV1|B:1-110	1DV1|B:115-324	P24182	P24182
PF00289	PF02785	1DV1|B:1-110	1DV1|B:336-441	P24182	P24182
PF02786	PF02785	1DV1|B:115-324	1DV1|B:336-441	P24182	P24182
PF02913	PF02913	2VAO|A:306-546	2VAO|B:306-546	P56216	P56216
PF02913	PF01565	2VAO|A:306-546	2VAO|B:71-213	P56216	P56216
PF01565	PF01565	2VAO|A:71-213	2VAO|B:71-213	P56216	P56216
PF01565	PF02913	2VAO|A:71-213	2VAO|B:306-546	P56216	P56216
PF00248	PF00248	1YNQ|A:15-288	1YNQ|B:15-288	Q9KE47	Q9KE47
PF01565	PF02913	2VAO|A:71-213	2VAO|A:306-546	P56216	P56216
PF02785	PF02786	1DV2|A:336-441	1DV2|B:115-324	P24182	P24182
PF02785	PF00289	1DV2|A:336-441	1DV2|B:1-110	P24182	P24182
PF02785	PF02785	1DV2|A:336-441	1DV2|B:336-441	P24182	P24182
PF00289	PF02785	1DV2|A:1-110	1DV2|B:336-441	P24182	P24182
PF02786	PF02785	1DV2|A:115-324	1DV2|B:336-441	P24182	P24182
PF00289	PF02786	1DV2|A:1-110	1DV2|A:115-324	P24182	P24182
PF00289	PF02785	1DV2|A:1-110	1DV2|A:336-441	P24182	P24182
PF10604	PF00481	3NMT|A:34-181	3NMT|B:190-494	O80992	Q9CAJ0
PF02786	PF02785	1DV2|A:115-324	1DV2|A:336-441	P24182	P24182
PF00289	PF02786	1DV2|B:1-110	1DV2|B:115-324	P24182	P24182
PF00289	PF02785	1DV2|B:1-110	1DV2|B:336-441	P24182	P24182
PF02786	PF02785	1DV2|B:115-324	1DV2|B:336-441	P24182	P24182
PF00725	PF02737	1IL0|A:204-296	1IL0|B:17-202	Q16836	Q16836
PF00725	PF00725	1IL0|A:204-296	1IL0|B:204-296	Q16836	Q16836
PF02737	PF00725	1IL0|A:17-202	1IL0|B:204-296	Q16836	Q16836
PF02737	PF00725	1IL0|A:17-202	1IL0|A:204-296	Q16836	Q16836
PF02737	PF00725	1IL0|B:17-202	1IL0|B:204-296	Q16836	Q16836
PF01565	PF02913	2VAO|B:71-213	2VAO|B:306-546	P56216	P56216
PF00107	PF08240	1HSO|A:202-333	1HSO|B:33-160	P07327	P07327
PF00107	PF00107	1HSO|A:202-333	1HSO|B:202-333	P07327	P07327
PF08240	PF00107	1HSO|A:33-160	1HSO|B:202-333	P07327	P07327
PF10604	PF00481	3NMV|A:34-181	3NMV|B:112-404	O80992	O04719
PF08240	PF00107	1HSO|A:33-160	1HSO|A:202-333	P07327	P07327
PF08240	PF00107	1HSO|B:33-160	1HSO|B:202-333	P07327	P07327
PF00348	PF00348	1VG4|A:31-270	1VG4|B:31-270	Q9X1M1	Q9X1M1
PF00152	PF01336	1IL2|A:117-559	1IL2|B:1018-1102	P21889	P21889
PF01336	PF00152	1IL2|A:18-102	1IL2|B:1117-1559	P21889	P21889
PF00152	PF00152	1IL2|A:117-559	1IL2|B:1117-1559	P21889	P21889
PF00389	PF02826	3GVX|A:17-281	3GVX|B:90-257	Q9HJV5	Q9HJV5
PF02826	PF00389	3GVX|A:90-257	3GVX|B:17-282	Q9HJV5	Q9HJV5
PF02826	PF02826	3GVX|A:90-257	3GVX|B:90-257	Q9HJV5	Q9HJV5
PF01336	PF00152	1IL2|A:18-102	1IL2|A:117-559	P21889	P21889
PF00152	PF02938	1IL2|A:117-559	1IL2|A:307-406	P21889	P21889
PF01336	PF00152	1IL2|B:1018-1102	1IL2|B:1117-1559	P21889	P21889
PF00389	PF02826	3GVX|B:17-282	3GVX|B:90-257	Q9HJV5	Q9HJV5
PF02574	PF02574	1UMY|A:17-316	1UMY|B:17-316	O09171	O09171
PF00107	PF00107	1HSZ|A:202-334	1HSZ|B:202-334	P00325	P00325
PF02574	PF02574	1UMY|C:17-316	1UMY|D:17-316	O09171	O09171
PF00107	PF08240	1HSZ|A:202-334	1HSZ|B:33-160	P00325	P00325
PF08240	PF00107	1HSZ|A:33-160	1HSZ|B:202-334	P00325	P00325
PF00226	PF00085	3APQ|A:35-97	3APQ|B:130-232	Q9DC23	Q9DC23
PF00085	PF00226	3APQ|A:130-232	3APQ|B:35-97	Q9DC23	Q9DC23
PF00226	PF00226	3APQ|A:35-97	3APQ|B:35-97	Q9DC23	Q9DC23
PF00152	PF02938	1IL2|B:1117-1559	1IL2|B:1307-1406	P21889	P21889
PF08240	PF00107	1HSZ|A:33-160	1HSZ|A:202-334	P00325	P00325
PF08240	PF00107	1HSZ|B:33-160	1HSZ|B:202-334	P00325	P00325
PF00226	PF00085	3APQ|A:35-97	3APQ|A:130-232	Q9DC23	Q9DC23
PF00226	PF00085	3APQ|B:35-97	3APQ|B:130-232	Q9DC23	Q9DC23
PF00121	PF00121	3YPI|A:5-244	3YPI|B:5-244	P00942	P00942
PF00107	PF08240	1HT0|A:202-336	1HT0|B:33-160	P00326	P00326
PF08240	PF00107	1HT0|A:33-160	1HT0|B:202-336	P00326	P00326
PF00107	PF00107	1HT0|A:202-336	1HT0|B:202-336	P00326	P00326
PF08240	PF00107	1HT0|A:33-160	1HT0|A:202-336	P00326	P00326
PF08240	PF00107	1HT0|B:33-160	1HT0|B:202-336	P00326	P00326
PF03144	PF00009	2P8W|T:393-470	2P8W|S:35-69	P32324	P60339
PF14492	PF00009	2P8W|T:485-557	2P8W|S:35-69	P32324	P60339
PF00009	PF00009	2P8W|T:17-344	2P8W|S:35-69	P32324	P60339
PF07732	PF00394	2FQE|A:51-167	2FQE|A:182-312	P36649	P36649
PF07732	PF07731	2FQE|A:51-167	2FQE|A:373-516	P36649	P36649
PF00394	PF07731	2FQE|A:182-312	2FQE|A:373-516	P36649	P36649
PF00009	PF03144	2P8W|T:17-344	2P8W|T:393-470	P32324	P32324
PF00009	PF14492	2P8W|T:17-344	2P8W|T:485-557	P32324	P32324
PF03144	PF14492	2P8W|T:393-470	2P8W|T:485-557	P32324	P32324
PF14492	PF00679	2P8W|T:485-557	2P8W|T:723-811	P32324	P32324
PF03764	PF00679	2P8W|T:604-721	2P8W|T:723-811	P32324	P32324
PF00133	PF08264	1ILE|A:16-631	1ILE|A:677-821	P56690	P56690
PF00155	PF00155	2AY8|A:30-404	2AY8|B:31-404	P95468	P95468
PF00227	PF00227	1HT1|B:1-171	1HT1|Z:1-171	P0A7B8	P0A7B8
PF00004	PF07724	1HT1|E:53-142	1HT1|F:170-329	P0A6H5	P0A6H5
PF00004	PF07724	1HT1|G:53-142	1HT1|I:170-329	P0A6H5	P0A6H5
PF07724	PF07724	1HT1|G:170-329	1HT1|I:170-329	P0A6H5	P0A6H5
PF00227	PF00004	1HT1|B:1-171	1HT1|F:53-142	P0A7B8	P0A6H5
PF00227	PF00227	1HT1|C:1-171	1HT1|D:1-171	P0A7B8	P0A7B8
PF00227	PF00004	1HT1|Y:1-171	1HT1|I:53-142	P0A7B8	P0A6H5
PF00227	PF00227	1HT1|D:1-171	1HT1|V:1-171	P0A7B8	P0A7B8
PF00004	PF00004	1HT1|G:53-142	1HT1|I:53-142	P0A6H5	P0A6H5
PF00227	PF00227	1HT1|A:1-171	1HT1|B:1-171	P0A7B8	P0A7B8
PF00227	PF00227	1HT1|Z:1-171	1HT1|Y:1-171	P0A7B8	P0A7B8
PF10431	PF07724	1HT1|E:335-411	1HT1|F:170-329	P0A6H5	P0A6H5
PF00227	PF00227	1HT1|A:1-171	1HT1|Z:1-171	P0A7B8	P0A7B8
PF00227	PF00004	1HT1|Z:1-171	1HT1|G:53-142	P0A7B8	P0A6H5
PF00227	PF00004	1HT1|A:1-171	1HT1|E:53-142	P0A7B8	P0A6H5
PF00227	PF00227	1HT1|C:1-171	1HT1|V:1-171	P0A7B8	P0A7B8
PF00227	PF00227	1HT1|C:1-171	1HT1|X:1-171	P0A7B8	P0A7B8
PF00227	PF00227	1HT1|V:1-171	1HT1|X:1-171	P0A7B8	P0A7B8
PF00227	PF00227	1HT1|A:1-171	1HT1|Y:1-171	P0A7B8	P0A7B8
PF10431	PF07724	1HT1|G:335-411	1HT1|I:170-329	P0A6H5	P0A6H5
PF07724	PF07724	1HT1|E:170-329	1HT1|F:170-329	P0A6H5	P0A6H5
PF00004	PF00004	1HT1|E:53-142	1HT1|F:53-142	P0A6H5	P0A6H5
PF00004	PF07724	1HT1|E:53-142	1HT1|E:170-329	P0A6H5	P0A6H5
PF00004	PF10431	1HT1|E:53-142	1HT1|E:335-411	P0A6H5	P0A6H5
PF00004	PF07724	1HT1|F:53-142	1HT1|F:170-329	P0A6H5	P0A6H5
PF00004	PF10431	1HT1|F:53-142	1HT1|F:335-411	P0A6H5	P0A6H5
PF00004	PF07724	1HT1|G:53-142	1HT1|G:170-329	P0A6H5	P0A6H5
PF00004	PF10431	1HT1|G:53-142	1HT1|G:335-411	P0A6H5	P0A6H5
PF00004	PF07724	1HT1|I:53-142	1HT1|I:170-329	P0A6H5	P0A6H5
PF00004	PF10431	1HT1|I:53-142	1HT1|I:335-411	P0A6H5	P0A6H5
PF00210	PF00210	3GVY|A:8-144	3GVY|C:8-144	Q3J696	Q3J696
PF00210	PF00210	3GVY|B:8-144	3GVY|C:8-144	Q3J696	Q3J696
PF00210	PF00210	3GVY|A:8-144	3GVY|B:8-144	Q3J696	Q3J696
PF00155	PF00155	4EU1|A:20-383	4EU1|B:20-383	Q964F0	Q964F0
PF14492	PF00009	2P8X|T:485-557	2P8X|S:35-69	P32324	P60339
PF03144	PF00009	2P8X|T:393-470	2P8X|S:35-69	P32324	P60339
PF00009	PF00009	2P8X|T:17-344	2P8X|S:35-69	P32324	P60339
PF00009	PF03144	2P8X|T:17-344	2P8X|T:393-470	P32324	P32324
PF00009	PF14492	2P8X|T:17-344	2P8X|T:485-557	P32324	P32324
PF07724	PF07724	1HT2|G:170-329	1HT2|H:170-329	P0A6H5	P0A6H5
PF10431	PF07724	1HT2|E:335-411	1HT2|F:170-329	P0A6H5	P0A6H5
PF00004	PF07724	1HT2|G:53-142	1HT2|H:170-329	P0A6H5	P0A6H5
PF00227	PF00227	1HT2|I:1-171	1HT2|J:1-171	P0A7B8	P0A7B8
PF00227	PF00004	1HT2|I:1-171	1HT2|G:53-142	P0A7B8	P0A6H5
PF00004	PF00004	1HT2|G:53-142	1HT2|H:53-142	P0A6H5	P0A6H5
PF00227	PF00227	1HT2|A:1-171	1HT2|B:1-171	P0A7B8	P0A7B8
PF00004	PF00004	1HT2|E:53-142	1HT2|F:53-142	P0A6H5	P0A6H5
PF10431	PF07724	1HT2|G:335-411	1HT2|H:170-329	P0A6H5	P0A6H5
PF00227	PF00227	1HT2|C:1-171	1HT2|D:1-171	P0A7B8	P0A7B8
PF00227	PF00004	1HT2|B:1-171	1HT2|F:53-142	P0A7B8	P0A6H5
PF00004	PF07724	1HT2|E:53-142	1HT2|F:170-329	P0A6H5	P0A6H5
PF00227	PF00004	1HT2|A:1-171	1HT2|E:53-142	P0A7B8	P0A6H5
PF07724	PF07724	1HT2|E:170-329	1HT2|F:170-329	P0A6H5	P0A6H5
PF00227	PF00227	1HT2|K:1-171	1HT2|L:1-171	P0A7B8	P0A7B8
PF00227	PF00004	1HT2|J:1-171	1HT2|H:53-142	P0A7B8	P0A6H5
PF03144	PF14492	2P8X|T:393-470	2P8X|T:485-557	P32324	P32324
PF00004	PF07724	1HT2|E:53-142	1HT2|E:170-329	P0A6H5	P0A6H5
PF14492	PF03764	2P8X|T:485-557	2P8X|T:604-721	P32324	P32324
PF14492	PF00679	2P8X|T:485-557	2P8X|T:723-811	P32324	P32324
PF00004	PF10431	1HT2|E:53-142	1HT2|E:335-411	P0A6H5	P0A6H5
PF03764	PF00679	2P8X|T:604-721	2P8X|T:723-811	P32324	P32324
PF00004	PF07724	1HT2|F:53-142	1HT2|F:170-329	P0A6H5	P0A6H5
PF00004	PF10431	1HT2|F:53-142	1HT2|F:335-411	P0A6H5	P0A6H5
PF00004	PF07724	1HT2|G:53-142	1HT2|G:170-329	P0A6H5	P0A6H5
PF00004	PF10431	1HT2|G:53-142	1HT2|G:335-411	P0A6H5	P0A6H5
PF00004	PF07724	1HT2|H:53-142	1HT2|H:170-329	P0A6H5	P0A6H5
PF00004	PF10431	1HT2|H:53-142	1HT2|H:335-411	P0A6H5	P0A6H5
PF12681	PF12681	2I7R|A:8-112	2I7R|B:8-112	Q97RR3	Q97RR3
PF00795	PF00795	2W1V|A:43-216	2W1V|B:43-216	Q9JHW2	Q9JHW2
PF07732	PF00394	2FQF|A:51-167	2FQF|A:182-312	P36649	P36649
PF07732	PF07731	2FQF|A:51-167	2FQF|A:373-516	P36649	P36649
PF00394	PF07731	2FQF|A:182-312	2FQF|A:373-516	P36649	P36649
PF00121	PF00121	1VGA|A:5-244	1VGA|B:5-244	Q07412	Q07412
PF00121	PF00121	1VGA|B:5-244	1VGA|D:5-244	Q07412	Q07412
PF00121	PF00121	1VGA|B:5-244	1VGA|C:5-244	Q07412	Q07412
PF00121	PF00121	1VGA|C:5-244	1VGA|D:5-244	Q07412	Q07412
PF00009	PF03144	2P8Y|T:17-344	2P8Y|T:393-470	P32324	P32324
PF00009	PF14492	2P8Y|T:17-344	2P8Y|T:485-557	P32324	P32324
PF03144	PF14492	2P8Y|T:393-470	2P8Y|T:485-557	P32324	P32324
PF14492	PF03764	2P8Y|T:485-557	2P8Y|T:604-721	P32324	P32324
PF14492	PF00679	2P8Y|T:485-557	2P8Y|T:723-811	P32324	P32324
PF03764	PF00679	2P8Y|T:604-721	2P8Y|T:723-811	P32324	P32324
PF07732	PF00394	2FQG|A:51-167	2FQG|A:182-312	P36649	P36649
PF07732	PF07731	2FQG|A:51-167	2FQG|A:373-516	P36649	P36649
PF00394	PF07731	2FQG|A:182-312	2FQG|A:373-516	P36649	P36649
PF02540	PF02540	3P52|A:6-241	3P52|B:6-241	Q9PPB0	Q9PPB0
PF00155	PF00155	2AY9|A:30-404	2AY9|B:31-404	P95468	P95468
PF00107	PF00107	1HTB|A:202-334	1HTB|B:202-334	P00325	P00325
PF00107	PF08240	1HTB|A:202-334	1HTB|B:33-160	P00325	P00325
PF08240	PF00107	1HTB|A:33-160	1HTB|B:202-334	P00325	P00325
PF08240	PF00107	1HTB|A:33-160	1HTB|A:202-334	P00325	P00325
PF08240	PF00107	1HTB|B:33-160	1HTB|B:202-334	P00325	P00325
PF14492	PF00009	2P8Z|T:485-557	2P8Z|S:35-69	P32324	P60339
PF00009	PF00009	2P8Z|T:17-344	2P8Z|S:35-69	P32324	P60339
PF03144	PF00009	2P8Z|T:393-470	2P8Z|S:35-69	P32324	P60339
PF00085	PF00085	3APS|A:671-776	3APS|B:671-776	Q9DC23	Q9DC23
PF00753	PF00753	1VGN|A:28-211	1VGN|B:28-211	P52699	P52699
PF00009	PF03144	2P8Z|T:17-344	2P8Z|T:393-470	P32324	P32324
PF00009	PF14492	2P8Z|T:17-344	2P8Z|T:485-557	P32324	P32324
PF00121	PF00121	1HTI|A:6-244	1HTI|B:6-244	P60174	P60174
PF00009	PF00679	2P8Z|T:17-344	2P8Z|T:723-811	P32324	P32324
PF03144	PF14492	2P8Z|T:393-470	2P8Z|T:485-557	P32324	P32324
PF14492	PF00679	2P8Z|T:485-557	2P8Z|T:723-811	P32324	P32324
PF03764	PF00679	2P8Z|T:604-721	2P8Z|T:723-811	P32324	P32324
PF05199	PF00732	3NNE|A:382-522	3NNE|B:14-312	Q7X2H8	Q7X2H8
PF05199	PF00732	3NNE|C:382-522	3NNE|D:14-312	Q7X2H8	Q7X2H8
PF00732	PF05199	3NNE|G:14-312	3NNE|H:382-522	Q7X2H8	Q7X2H8
PF00732	PF00732	3NNE|F:14-312	3NNE|G:14-312	Q7X2H8	Q7X2H8
PF00732	PF00732	3NNE|A:14-312	3NNE|B:14-312	Q7X2H8	Q7X2H8
PF00732	PF00732	3NNE|E:14-312	3NNE|F:14-312	Q7X2H8	Q7X2H8
PF00732	PF05199	3NNE|C:14-312	3NNE|D:382-522	Q7X2H8	Q7X2H8
PF05199	PF00732	3NNE|E:382-522	3NNE|F:14-312	Q7X2H8	Q7X2H8
PF00732	PF05199	3NNE|E:14-312	3NNE|F:382-522	Q7X2H8	Q7X2H8
PF00732	PF00732	3NNE|B:14-312	3NNE|C:14-312	Q7X2H8	Q7X2H8
PF00732	PF05199	3NNE|C:14-312	3NNE|F:382-522	Q7X2H8	Q7X2H8
PF00732	PF00732	3NNE|C:14-312	3NNE|F:14-312	Q7X2H8	Q7X2H8
PF00732	PF00732	3NNE|G:14-312	3NNE|H:14-312	Q7X2H8	Q7X2H8
PF00732	PF05199	3NNE|A:14-312	3NNE|B:382-522	Q7X2H8	Q7X2H8
PF05199	PF00732	3NNE|D:382-522	3NNE|F:14-312	Q7X2H8	Q7X2H8
PF00732	PF00732	3NNE|C:14-312	3NNE|D:14-312	Q7X2H8	Q7X2H8
PF05199	PF00732	3NNE|G:382-522	3NNE|H:14-312	Q7X2H8	Q7X2H8
PF05199	PF05199	3NNE|D:382-522	3NNE|E:382-522	Q7X2H8	Q7X2H8
PF05199	PF00732	3NNE|D:382-522	3NNE|E:14-312	Q7X2H8	Q7X2H8
PF00004	PF07724	1IM2|A:53-130	1IM2|A:226-330	P43773	P43773
PF00004	PF10431	1IM2|A:53-130	1IM2|A:336-416	P43773	P43773
PF00732	PF05199	3NNE|A:14-312	3NNE|A:382-522	Q7X2H8	Q7X2H8
PF02515	PF02515	1VGQ|A:70-241	1VGQ|B:70-241	O06644	O06644
PF00753	PF10996	2I7T|A:20-239	2I7T|A:246-367	Q9UKF6	Q9UKF6
PF00753	PF07521	2I7T|A:20-239	2I7T|A:380-422	Q9UKF6	Q9UKF6
PF10996	PF07521	2I7T|A:246-367	2I7T|A:380-422	Q9UKF6	Q9UKF6
PF00732	PF05199	3NNE|B:14-312	3NNE|B:382-522	Q7X2H8	Q7X2H8
PF01370	PF01370	2Q1U|A:15-266	2Q1U|B:15-266	O87989	O87989
PF00732	PF05199	3NNE|C:14-312	3NNE|C:382-522	Q7X2H8	Q7X2H8
PF00732	PF05199	3NNE|D:14-312	3NNE|D:382-522	Q7X2H8	Q7X2H8
PF00732	PF05199	3NNE|E:14-312	3NNE|E:382-522	Q7X2H8	Q7X2H8
PF02515	PF02515	1VGR|A:70-241	1VGR|B:70-241	O06644	O06644
PF00732	PF05199	3NNE|F:14-312	3NNE|F:382-522	Q7X2H8	Q7X2H8
PF00817	PF11798	1IM4|A:6-157	1IM4|A:169-200	P96022	P96022
PF00732	PF05199	3NNE|G:14-312	3NNE|G:382-522	Q7X2H8	Q7X2H8
PF00732	PF05199	3NNE|H:14-312	3NNE|H:382-522	Q7X2H8	Q7X2H8
PF09754	PF09754	2P90|A:31-264	2P90|B:31-264	Q8NP93	Q8NP93
PF09754	PF09754	2P90|A:31-264	2P90|C:31-264	Q8NP93	Q8NP93
PF09754	PF09754	2P90|B:31-264	2P90|C:31-264	Q8NP93	Q8NP93
PF00652	PF00652	3CA5|A:1-123	3CA5|A:129-251	P33183	P33183
PF00134	PF00069	1QMZ|B:181-307	1QMZ|C:4-286	P20248	P24941
PF00069	PF00134	1QMZ|A:4-286	1QMZ|D:181-307	P24941	P20248
PF00069	PF02984	1QMZ|A:4-286	1QMZ|B:309-427	P24941	P20248
PF00069	PF02984	1QMZ|C:4-286	1QMZ|D:309-427	P24941	P20248
PF00069	PF00134	1QMZ|C:4-286	1QMZ|D:181-307	P24941	P20248
PF00069	PF00134	1QMZ|A:4-286	1QMZ|B:181-307	P24941	P20248
PF00134	PF02984	1QMZ|B:181-307	1QMZ|B:309-427	P20248	P20248
PF00069	PF00433	3MV5|A:150-408	3MV5|A:428-477	B2RAM5	B2RAM5
PF00134	PF02984	1QMZ|D:181-307	1QMZ|D:309-427	P20248	P20248
PF01370	PF01370	2Q1W|A:4-226	2Q1W|C:4-226	O87987	O87987
PF01370	PF01370	2Q1W|B:4-226	2Q1W|C:4-226	O87987	O87987
PF00266	PF00266	3NNK|O:14-375	3NNK|R:14-375	B5B0L4	B5B0L4
PF00266	PF00266	3NNK|L:14-375	3NNK|S:14-375	B5B0L4	B5B0L4
PF00266	PF00266	3NNK|J:14-375	3NNK|M:14-375	B5B0L4	B5B0L4
PF00266	PF00266	3NNK|J:14-375	3NNK|K:14-375	B5B0L4	B5B0L4
PF00266	PF00266	3NNK|E:14-375	3NNK|H:14-375	B5B0L4	B5B0L4
PF00266	PF00266	3NNK|B:14-375	3NNK|D:14-375	B5B0L4	B5B0L4
PF00266	PF00266	3NNK|A:14-375	3NNK|D:14-375	B5B0L4	B5B0L4
PF00266	PF00266	3NNK|B:14-375	3NNK|H:14-375	B5B0L4	B5B0L4
PF00266	PF00266	3NNK|A:14-375	3NNK|B:14-375	B5B0L4	B5B0L4
PF00266	PF00266	3NNK|C:14-375	3NNK|D:14-375	B5B0L4	B5B0L4
PF00266	PF00266	3NNK|A:14-375	3NNK|C:14-375	B5B0L4	B5B0L4
PF00266	PF00266	3NNK|P:14-375	3NNK|R:14-375	B5B0L4	B5B0L4
PF00266	PF00266	3NNK|F:14-375	3NNK|H:14-375	B5B0L4	B5B0L4
PF00266	PF00266	3NNK|E:14-375	3NNK|F:14-375	B5B0L4	B5B0L4
PF00266	PF00266	3NNK|K:14-375	3NNK|M:14-375	B5B0L4	B5B0L4
PF00266	PF00266	3NNK|O:14-375	3NNK|P:14-375	B5B0L4	B5B0L4
PF00266	PF00266	3NNK|L:14-375	3NNK|M:14-375	B5B0L4	B5B0L4
PF00266	PF00266	3NNK|K:14-375	3NNK|L:14-375	B5B0L4	B5B0L4
PF00266	PF00266	3NNK|G:14-375	3NNK|H:14-375	B5B0L4	B5B0L4
PF00266	PF00266	3NNK|B:14-375	3NNK|C:14-375	B5B0L4	B5B0L4
PF00266	PF00266	3NNK|P:14-375	3NNK|S:14-375	B5B0L4	B5B0L4
PF00266	PF00266	3NNK|O:14-375	3NNK|S:14-375	B5B0L4	B5B0L4
PF00266	PF00266	3NNK|R:14-375	3NNK|S:14-375	B5B0L4	B5B0L4
PF00266	PF00266	3NNK|E:14-375	3NNK|G:14-375	B5B0L4	B5B0L4
PF00266	PF00266	3NNK|F:14-375	3NNK|G:14-375	B5B0L4	B5B0L4
PF00266	PF00266	3NNK|J:14-375	3NNK|L:14-375	B5B0L4	B5B0L4
PF00266	PF00266	3NNK|A:14-375	3NNK|S:14-375	B5B0L4	B5B0L4
PF00037	PF00034	1DWL|A:2-23	1DWL|B:1-79	P07485	P04032
PF00069	PF00433	3MVH|A:150-408	3MVH|A:428-476	B2RAM5	B2RAM5
PF00293	PF00293	1VHG|A:46-175	1VHG|B:46-175	P45799	P45799
PF00072	PF00072	3NNN|A:5-115	3NNN|B:5-115	Q9WYN0	Q9WYN0
PF00069	PF02827	3MVJ|A:43-297	3MVJ|J:5-24	P17612	P61925
PF00069	PF02827	3MVJ|B:43-297	3MVJ|J:5-24	P17612	P61925
PF00069	PF00069	3MVJ|A:43-297	3MVJ|B:43-297	P17612	P17612
PF00069	PF02827	3MVJ|B:43-297	3MVJ|K:5-24	P17612	P61925
PF00069	PF02827	3MVJ|A:43-297	3MVJ|K:5-24	P17612	P61925
PF00069	PF02827	3MVJ|A:43-297	3MVJ|I:5-24	P17612	P61925
PF00069	PF00069	3MVJ|A:43-297	3MVJ|E:43-297	P17612	P17612
PF00069	PF02827	3MVJ|E:43-297	3MVJ|I:5-24	P17612	P61925
PF01510	PF01510	3NNO|A:22-158	3NNO|C:22-158	Q9GK12	Q9GK12
PF01510	PF01510	3NNO|C:22-158	3NNO|D:22-158	Q9GK12	Q9GK12
PF01510	PF01510	3NNO|A:22-158	3NNO|B:22-158	Q9GK12	Q9GK12
PF00072	PF00072	3NNS|A:5-112	3NNS|B:5-112	Q9WXY0	Q9WXY0
PF00561	PF00561	1DWO|A:31-252	1DWO|B:31-252	P52705	P52705
PF00561	PF00561	1DWP|A:31-252	1DWP|B:31-252	P52705	P52705
PF00069	PF00069	3MVL|A:24-308	3MVL|B:24-308	Q16539	Q16539
PF00069	PF00069	3MVM|A:24-308	3MVM|B:24-308	Q16539	Q16539
PF02777	PF00081	3JS4|B:93-200	3JS4|D:1-88	Q2GKX4	Q2GKX4
PF02777	PF02777	3JS4|B:93-200	3JS4|C:93-200	Q2GKX4	Q2GKX4
PF00081	PF02777	3JS4|B:1-88	3JS4|C:93-200	Q2GKX4	Q2GKX4
PF02777	PF00081	3JS4|B:93-200	3JS4|C:1-88	Q2GKX4	Q2GKX4
PF02777	PF00081	3JS4|A:93-200	3JS4|D:1-88	Q2GKX4	Q2GKX4
PF00081	PF02777	3JS4|A:1-88	3JS4|D:93-200	Q2GKX4	Q2GKX4
PF00081	PF00081	3JS4|C:1-88	3JS4|D:1-88	Q2GKX4	Q2GKX4
PF02777	PF02777	3JS4|A:93-200	3JS4|D:93-200	Q2GKX4	Q2GKX4
PF00561	PF00561	1DWQ|A:31-252	1DWQ|B:31-252	P52705	P52705
PF00081	PF02777	3JS4|A:1-88	3JS4|A:93-200	Q2GKX4	Q2GKX4
PF00081	PF02777	3JS4|B:1-88	3JS4|B:93-200	Q2GKX4	Q2GKX4
PF00687	PF00687	1DWU|A:4-208	1DWU|B:4-208	O52704	O52704
PF00081	PF02777	3JS4|C:1-88	3JS4|C:93-200	Q2GKX4	Q2GKX4
PF00081	PF02777	3JS4|D:1-88	3JS4|D:93-200	Q2GKX4	Q2GKX4
PF00590	PF00590	1VHV|A:2-210	1VHV|B:2-210	O29866	O29866
PF01564	PF01564	1INL|C:17-261	1INL|D:17-261	Q9WZC2	Q9WZC2
PF01564	PF01564	1INL|B:17-261	1INL|C:17-261	Q9WZC2	Q9WZC2
PF01564	PF01564	1INL|A:17-261	1INL|B:17-261	Q9WZC2	Q9WZC2
PF01564	PF01564	1INL|A:17-261	1INL|D:17-261	Q9WZC2	Q9WZC2
PF01564	PF01564	1INL|B:17-261	1INL|D:17-261	Q9WZC2	Q9WZC2
PF00293	PF00293	1VHZ|A:46-175	1VHZ|B:46-175	P45799	P45799
PF00108	PF02803	3ZBG|A:69-205	3ZBG|A:337-439	E9AW84	E9AW84
PF00067	PF00067	3MVR|A:31-488	3MVR|B:31-488	P00178	P00178
PF03328	PF03328	1DXE|A:20-246	1DXE|B:20-246	P23522	P23522
PF03328	PF03328	1DXF|A:20-246	1DXF|B:20-246	P23522	P23522
PF02729	PF00185	1DXH|A:7-148	1DXH|A:154-331	P08308	P08308
PF10415	PF00206	3NO9|B:408-466	3NO9|C:18-342	O53446	O53446
PF10415	PF00206	3NO9|A:408-466	3NO9|D:18-342	O53446	O53446
PF00206	PF10415	3NO9|A:18-342	3NO9|C:408-466	O53446	O53446
PF00206	PF00206	3NO9|A:18-342	3NO9|D:18-342	O53446	O53446
PF10415	PF00206	3NO9|A:408-466	3NO9|C:18-342	O53446	O53446
PF00206	PF10415	3NO9|A:18-342	3NO9|D:408-466	O53446	O53446
PF00206	PF10415	3NO9|B:18-342	3NO9|D:408-466	O53446	O53446
PF00206	PF00206	3NO9|A:18-342	3NO9|B:18-342	O53446	O53446
PF10415	PF00206	3NO9|B:408-466	3NO9|D:18-342	O53446	O53446
PF00206	PF00206	3NO9|A:18-342	3NO9|C:18-342	O53446	O53446
PF00206	PF00206	3NO9|B:18-342	3NO9|D:18-342	O53446	O53446
PF00206	PF10415	3NO9|B:18-342	3NO9|C:408-466	O53446	O53446
PF00206	PF00206	3NO9|B:18-342	3NO9|C:18-342	O53446	O53446
PF00206	PF00206	3NO9|C:18-342	3NO9|D:18-342	O53446	O53446
PF00206	PF10415	3NO9|A:18-342	3NO9|A:408-466	O53446	O53446
PF00206	PF10415	3NO9|B:18-342	3NO9|B:408-466	O53446	O53446
PF00206	PF10415	3NO9|C:18-342	3NO9|C:408-466	O53446	O53446
PF00206	PF10415	3NO9|D:18-342	3NO9|D:408-466	O53446	O53446
PF07992	PF07992	1DXL|A:8-323	1DXL|B:8-323	P31023	P31023
PF02852	PF00070	1DXL|B:351-460	1DXL|D:179-262	P31023	P31023
PF02852	PF07992	1DXL|C:351-460	1DXL|D:8-323	P31023	P31023
PF07992	PF02852	1DXL|A:8-323	1DXL|B:351-460	P31023	P31023
PF07992	PF02852	1DXL|C:8-323	1DXL|D:351-460	P31023	P31023
PF07992	PF07992	1DXL|C:8-323	1DXL|D:8-323	P31023	P31023
PF02852	PF02852	1DXL|A:351-460	1DXL|B:351-460	P31023	P31023
PF02852	PF07992	1DXL|A:351-460	1DXL|B:8-323	P31023	P31023
PF02852	PF07992	1DXL|A:351-460	1DXL|C:8-323	P31023	P31023
PF07992	PF02852	1DXL|A:8-323	1DXL|D:351-460	P31023	P31023
PF07992	PF07992	1DXL|B:8-323	1DXL|D:8-323	P31023	P31023
PF02852	PF02852	1DXL|A:351-460	1DXL|D:351-460	P31023	P31023
PF07992	PF00070	1DXL|B:8-323	1DXL|D:179-262	P31023	P31023
PF02852	PF02852	1DXL|C:351-460	1DXL|D:351-460	P31023	P31023
PF07992	PF00070	1DXL|A:8-323	1DXL|A:179-262	P31023	P31023
PF07992	PF02852	1DXL|A:8-323	1DXL|A:351-460	P31023	P31023
PF00070	PF02852	1DXL|A:179-262	1DXL|A:351-460	P31023	P31023
PF07992	PF00070	1DXL|B:8-323	1DXL|B:179-262	P31023	P31023
PF00120	PF00120	1HTO|J:101-378	1HTO|K:101-378	Q10377	Q10377
PF03951	PF00120	1HTO|S:13-94	1HTO|T:101-378	Q10377	Q10377
PF00120	PF00120	1HTO|S:101-378	1HTO|T:101-378	Q10377	Q10377
PF00120	PF00120	1HTO|N:101-378	1HTO|O:101-378	Q10377	Q10377
PF00120	PF00120	1HTO|M:101-378	1HTO|R:101-378	Q10377	Q10377
PF00120	PF03951	1HTO|B:101-378	1HTO|C:13-94	Q10377	Q10377
PF07992	PF02852	1DXL|B:8-323	1DXL|B:351-460	P31023	P31023
PF03951	PF00120	1HTO|W:13-94	1HTO|X:101-378	Q10377	Q10377
PF00070	PF02852	1DXL|B:179-262	1DXL|B:351-460	P31023	P31023
PF00120	PF00120	1HTO|D:101-378	1HTO|J:101-378	Q10377	Q10377
PF00120	PF00120	1HTO|C:101-378	1HTO|I:101-378	Q10377	Q10377
PF00120	PF03951	1HTO|P:101-378	1HTO|Q:13-94	Q10377	Q10377
PF00120	PF00120	1HTO|K:101-378	1HTO|L:101-378	Q10377	Q10377
PF00120	PF03951	1HTO|Q:101-378	1HTO|R:13-94	Q10377	Q10377
PF00120	PF00120	1HTO|A:101-378	1HTO|G:101-378	Q10377	Q10377
PF00120	PF03951	1HTO|S:101-378	1HTO|X:13-94	Q10377	Q10377
PF00120	PF00120	1HTO|M:101-378	1HTO|N:101-378	Q10377	Q10377
PF00120	PF00120	1HTO|O:101-378	1HTO|P:101-378	Q10377	Q10377
PF03951	PF00120	1HTO|J:13-94	1HTO|K:101-378	Q10377	Q10377
PF07992	PF00070	1DXL|C:8-323	1DXL|C:179-262	P31023	P31023
PF00120	PF00120	1HTO|E:101-378	1HTO|K:101-378	Q10377	Q10377
PF00120	PF03951	1HTO|E:101-378	1HTO|F:13-94	Q10377	Q10377
PF00120	PF00120	1HTO|R:101-378	1HTO|X:101-378	Q10377	Q10377
PF00120	PF00120	1HTO|B:101-378	1HTO|C:101-378	Q10377	Q10377
PF07992	PF02852	1DXL|C:8-323	1DXL|C:351-460	P31023	P31023
PF00120	PF03951	1HTO|O:101-378	1HTO|P:13-94	Q10377	Q10377
PF00070	PF02852	1DXL|C:179-262	1DXL|C:351-460	P31023	P31023
PF00120	PF03951	1HTO|A:101-378	1HTO|B:13-94	Q10377	Q10377
PF00120	PF00120	1HTO|S:101-378	1HTO|X:101-378	Q10377	Q10377
PF00120	PF00120	1HTO|B:101-378	1HTO|H:101-378	Q10377	Q10377
PF00120	PF00120	1HTO|G:101-378	1HTO|L:101-378	Q10377	Q10377
PF03951	PF00120	1HTO|M:13-94	1HTO|R:101-378	Q10377	Q10377
PF03951	PF00120	1HTO|I:13-94	1HTO|J:101-378	Q10377	Q10377
PF07992	PF00070	1DXL|D:8-323	1DXL|D:179-262	P31023	P31023
PF00120	PF00120	1HTO|C:101-378	1HTO|D:101-378	Q10377	Q10377
PF00120	PF00120	1HTO|G:101-378	1HTO|H:101-378	Q10377	Q10377
PF00120	PF00120	1HTO|H:101-378	1HTO|I:101-378	Q10377	Q10377
PF00120	PF00120	1HTO|I:101-378	1HTO|J:101-378	Q10377	Q10377
PF03951	PF00120	1HTO|V:13-94	1HTO|W:101-378	Q10377	Q10377
PF07992	PF02852	1DXL|D:8-323	1DXL|D:351-460	P31023	P31023
PF00120	PF00120	1HTO|M:101-378	1HTO|S:101-378	Q10377	Q10377
PF03951	PF00120	1HTO|A:13-94	1HTO|F:101-378	Q10377	Q10377
PF00070	PF02852	1DXL|D:179-262	1DXL|D:351-460	P31023	P31023
PF03951	PF00120	1HTO|U:13-94	1HTO|V:101-378	Q10377	Q10377
PF00120	PF00120	1HTO|F:101-378	1HTO|L:101-378	Q10377	Q10377
PF00120	PF00120	1HTO|V:101-378	1HTO|W:101-378	Q10377	Q10377
PF00120	PF00120	1HTO|N:101-378	1HTO|T:101-378	Q10377	Q10377
PF00120	PF00120	1HTO|D:101-378	1HTO|E:101-378	Q10377	Q10377
PF00120	PF00120	1HTO|Q:101-378	1HTO|R:101-378	Q10377	Q10377
PF00120	PF03951	1HTO|G:101-378	1HTO|L:13-94	Q10377	Q10377
PF00120	PF00120	1HTO|T:101-378	1HTO|U:101-378	Q10377	Q10377
PF00120	PF00120	1HTO|U:101-378	1HTO|V:101-378	Q10377	Q10377
PF03951	PF00120	1HTO|T:13-94	1HTO|U:101-378	Q10377	Q10377
PF00120	PF00120	1HTO|O:101-378	1HTO|U:101-378	Q10377	Q10377
PF00120	PF03951	1HTO|D:101-378	1HTO|E:13-94	Q10377	Q10377
PF00120	PF00120	1HTO|A:101-378	1HTO|F:101-378	Q10377	Q10377
PF00120	PF00120	1HTO|Q:101-378	1HTO|W:101-378	Q10377	Q10377
PF00120	PF03951	1HTO|N:101-378	1HTO|O:13-94	Q10377	Q10377
PF03951	PF00120	1HTO|H:13-94	1HTO|I:101-378	Q10377	Q10377
PF00120	PF03951	1HTO|M:101-378	1HTO|N:13-94	Q10377	Q10377
PF00120	PF00120	1HTO|W:101-378	1HTO|X:101-378	Q10377	Q10377
PF03951	PF00120	1HTO|K:13-94	1HTO|L:101-378	Q10377	Q10377
PF00120	PF03951	1HTO|C:101-378	1HTO|D:13-94	Q10377	Q10377
PF00120	PF00120	1HTO|P:101-378	1HTO|Q:101-378	Q10377	Q10377
PF00120	PF00120	1HTO|E:101-378	1HTO|F:101-378	Q10377	Q10377
PF00120	PF00120	1HTO|P:101-378	1HTO|V:101-378	Q10377	Q10377
PF00120	PF00120	1HTO|A:101-378	1HTO|B:101-378	Q10377	Q10377
PF03951	PF00120	1HTO|G:13-94	1HTO|H:101-378	Q10377	Q10377
PF03951	PF00120	1HTO|A:13-94	1HTO|A:101-378	Q10377	Q10377
PF03951	PF00120	1HTO|B:13-94	1HTO|B:101-378	Q10377	Q10377
PF03951	PF00120	1HTO|C:13-94	1HTO|C:101-378	Q10377	Q10377
PF03951	PF00120	1HTO|D:13-94	1HTO|D:101-378	Q10377	Q10377
PF03951	PF00120	1HTO|E:13-94	1HTO|E:101-378	Q10377	Q10377
PF03951	PF00120	1HTO|F:13-94	1HTO|F:101-378	Q10377	Q10377
PF03951	PF00120	1HTO|G:13-94	1HTO|G:101-378	Q10377	Q10377
PF03951	PF00120	1HTO|H:13-94	1HTO|H:101-378	Q10377	Q10377
PF03951	PF00120	1HTO|I:13-94	1HTO|I:101-378	Q10377	Q10377
PF03951	PF00120	1HTO|J:13-94	1HTO|J:101-378	Q10377	Q10377
PF03951	PF00120	1HTO|K:13-94	1HTO|K:101-378	Q10377	Q10377
PF03951	PF00120	1HTO|L:13-94	1HTO|L:101-378	Q10377	Q10377
PF03951	PF00120	1HTO|M:13-94	1HTO|M:101-378	Q10377	Q10377
PF03951	PF00120	1HTO|N:13-94	1HTO|N:101-378	Q10377	Q10377
PF03951	PF00120	1HTO|O:13-94	1HTO|O:101-378	Q10377	Q10377
PF00085	PF00085	3NOF|A:8-111	3NOF|B:8-111	A5U9P2	A5U9P2
PF03951	PF00120	1HTO|P:13-94	1HTO|P:101-378	Q10377	Q10377
PF03951	PF00120	1HTO|Q:13-94	1HTO|Q:101-378	Q10377	Q10377
PF03951	PF00120	1HTO|R:13-94	1HTO|R:101-378	Q10377	Q10377
PF03951	PF00120	1HTO|S:13-94	1HTO|S:101-378	Q10377	Q10377
PF03951	PF00120	1HTO|T:13-94	1HTO|T:101-378	Q10377	Q10377
PF03951	PF00120	1HTO|U:13-94	1HTO|U:101-378	Q10377	Q10377
PF03951	PF00120	1HTO|V:13-94	1HTO|V:101-378	Q10377	Q10377
PF03951	PF00120	1HTO|W:13-94	1HTO|W:101-378	Q10377	Q10377
PF03951	PF00120	1HTO|X:13-94	1HTO|X:101-378	Q10377	Q10377
PF00118	PF00118	1IOK|A:23-526	1IOK|G:23-526	Q9Z462	Q9Z462
PF00118	PF00118	1IOK|E:23-526	1IOK|F:23-526	Q9Z462	Q9Z462
PF00118	PF00118	1IOK|D:23-526	1IOK|E:23-526	Q9Z462	Q9Z462
PF00118	PF00118	1IOK|A:23-526	1IOK|B:23-526	Q9Z462	Q9Z462
PF00118	PF00118	1IOK|C:23-526	1IOK|D:23-526	Q9Z462	Q9Z462
PF00118	PF00118	1IOK|B:23-526	1IOK|C:23-526	Q9Z462	Q9Z462
PF00118	PF00118	1IOK|F:23-526	1IOK|G:23-526	Q9Z462	Q9Z462
PF13614	PF01656	1ION|A:3-148	1ION|A:5-205	O58346	O58346
PF00318	PF00318	1VI5|A:15-114	1VI5|C:108-182	O29132	O29132
PF00318	PF00318	1VI5|A:108-182	1VI5|B:15-114	O29132	O29132
PF00318	PF00318	1VI5|A:15-114	1VI5|B:108-182	O29132	O29132
PF00318	PF00318	1VI5|C:108-182	1VI5|D:108-182	O29132	O29132
PF00318	PF00318	1VI5|C:15-114	1VI5|D:108-182	O29132	O29132
PF00318	PF00318	1VI5|C:15-114	1VI5|D:15-114	O29132	O29132
PF00318	PF00318	1VI5|B:15-114	1VI5|C:15-114	O29132	O29132
PF00318	PF00318	1VI5|A:15-114	1VI5|B:15-114	O29132	O29132
PF00318	PF00318	1VI5|A:108-182	1VI5|B:108-182	O29132	O29132
PF00318	PF00318	1VI5|A:15-114	1VI5|A:108-182	O29132	O29132
PF00318	PF00318	1VI5|B:15-114	1VI5|B:108-182	O29132	O29132
PF00318	PF00318	1VI5|C:15-114	1VI5|C:108-182	O29132	O29132
PF00318	PF00318	1VI5|D:15-114	1VI5|D:108-182	O29132	O29132
PF00800	PF01842	3MWB|A:6-189	3MWB|B:199-266	A1R118	A1R118
PF00800	PF00800	3MWB|A:6-189	3MWB|B:6-189	A1R118	A1R118
PF01842	PF01842	3MWB|A:199-266	3MWB|B:199-266	A1R118	A1R118
PF00800	PF01842	3MWB|A:6-189	3MWB|A:199-266	A1R118	A1R118
PF00800	PF01842	3MWB|B:6-189	3MWB|B:199-266	A1R118	A1R118
PF08442	PF00549	3MWD|A:29-207	3MWD|B:660-785	P53396	P53396
PF00318	PF00318	1VI6|C:15-114	1VI6|D:108-182	O29132	O29132
PF00318	PF00318	1VI6|A:15-114	1VI6|D:15-114	O29132	O29132
PF00318	PF00318	1VI6|A:15-114	1VI6|B:15-114	O29132	O29132
PF00318	PF00318	1VI6|A:108-182	1VI6|B:15-114	O29132	O29132
PF00318	PF00318	1VI6|A:15-114	1VI6|B:108-182	O29132	O29132
PF00318	PF00318	1VI6|A:108-182	1VI6|B:108-182	O29132	O29132
PF00318	PF00318	1VI6|C:15-114	1VI6|D:15-114	O29132	O29132
PF00318	PF00318	1VI6|C:108-182	1VI6|D:15-114	O29132	O29132
PF00318	PF00318	1VI6|C:108-182	1VI6|D:108-182	O29132	O29132
PF08442	PF00549	3MWE|A:29-207	3MWE|B:660-785	P53396	P53396
PF00318	PF00318	1VI6|A:15-114	1VI6|A:108-182	O29132	O29132
PF00318	PF00318	1VI6|B:15-114	1VI6|B:108-182	O29132	O29132
PF07850	PF07850	3LBS|A:367-375	3LBS|B:367-378	O75787	O75787
PF07850	PF01547	3LBS|A:367-375	3LBS|B:11-291	O75787	O75787
PF01547	PF07850	3LBS|A:11-291	3LBS|B:367-378	O75787	O75787
PF01547	PF01547	3LBS|A:11-291	3LBS|B:11-291	O75787	O75787
PF00326	PF00326	3NOX|A:559-765	3NOX|B:559-765	Q53TN1	Q53TN1
PF00930	PF00326	3NOX|A:108-479	3NOX|B:559-765	Q53TN1	Q53TN1
PF00930	PF00930	3NOX|A:108-479	3NOX|B:108-479	Q53TN1	Q53TN1
PF00326	PF00930	3NOX|A:559-765	3NOX|B:108-479	Q53TN1	Q53TN1
PF00389	PF02826	1DXY|A:3-329	1DXY|A:110-297	P17584	P17584
PF00318	PF00318	1VI6|C:15-114	1VI6|C:108-182	O29132	O29132
PF00930	PF00326	3NOX|A:108-479	3NOX|A:559-765	Q53TN1	Q53TN1
PF00318	PF00318	1VI6|D:15-114	1VI6|D:108-182	O29132	O29132
PF00930	PF00326	3NOX|B:108-479	3NOX|B:559-765	Q53TN1	Q53TN1
PF00270	PF00270	3MWJ|A:25-192	3MWJ|B:25-192	Q72GF3	Q72GF3
PF00270	PF00270	3MWK|A:25-192	3MWK|B:25-192	Q72GF3	Q72GF3
PF00270	PF00270	3MWL|A:25-192	3MWL|B:25-192	Q72GF3	Q72GF3
PF00501	PF00501	3S89|C:14-336	3S89|D:14-336	Q8AAN6	Q8AAN6
PF14535	PF14535	3S89|A:337-432	3S89|D:337-432	Q8AAN6	Q8AAN6
PF00501	PF14535	3S89|A:14-336	3S89|D:337-432	Q8AAN6	Q8AAN6
PF00501	PF00501	3S89|A:14-336	3S89|B:14-336	Q8AAN6	Q8AAN6
PF14535	PF14535	3S89|B:337-432	3S89|C:337-432	Q8AAN6	Q8AAN6
PF14535	PF00501	3S89|C:337-432	3S89|D:14-336	Q8AAN6	Q8AAN6
PF14535	PF00501	3S89|A:337-432	3S89|B:14-336	Q8AAN6	Q8AAN6
PF00501	PF14535	3S89|A:14-336	3S89|A:337-432	Q8AAN6	Q8AAN6
PF00501	PF14535	3S89|B:14-336	3S89|B:337-432	Q8AAN6	Q8AAN6
PF00501	PF14535	3S89|C:14-336	3S89|C:337-432	Q8AAN6	Q8AAN6
PF00501	PF14535	3S89|D:14-336	3S89|D:337-432	Q8AAN6	Q8AAN6
PF00106	PF00106	1IPE|A:10-178	1IPE|B:10-178	P50163	P50163
PF00106	PF00106	1IPF|A:10-178	1IPF|B:10-178	P50163	P50163
PF00069	PF13499	3MWU|A:76-332	3MWU|A:363-458	A3FQ16	A3FQ16
PF00069	PF13499	3MWU|A:76-332	3MWU|A:469-531	A3FQ16	A3FQ16
PF13499	PF13499	3MWU|A:363-458	3MWU|A:469-531	A3FQ16	A3FQ16
PF00069	PF00069	3NPC|A:26-321	3NPC|B:26-321	P45984	P45984
PF03477	PF00317	3S8A|A:76-89	3S8A|A:141-213	P21524	P21524
PF00317	PF02867	3S8A|A:141-213	3S8A|A:215-743	P21524	P21524
PF00877	PF08239	3NPF|A:188-305	3NPF|B:39-90	A7LS31	A7LS31
PF00877	PF00877	3NPF|A:188-305	3NPF|B:188-305	A7LS31	A7LS31
PF08239	PF00877	3NPF|A:39-90	3NPF|B:188-305	A7LS31	A7LS31
PF00171	PF00171	4DAL|B:11-470	4DAL|D:11-470	Q92ND9	Q92ND9
PF00171	PF00171	4DAL|A:11-470	4DAL|C:11-470	Q92ND9	Q92ND9
PF00171	PF00171	4DAL|E:11-470	4DAL|H:11-470	Q92ND9	Q92ND9
PF00171	PF00171	4DAL|E:11-470	4DAL|F:11-470	Q92ND9	Q92ND9
PF08239	PF00877	3NPF|A:39-90	3NPF|A:188-305	A7LS31	A7LS31
PF08239	PF00877	3NPF|B:39-90	3NPF|B:188-305	A7LS31	A7LS31
PF00171	PF00171	4DAL|A:11-470	4DAL|B:11-470	Q92ND9	Q92ND9
PF00171	PF00171	4DAL|E:11-470	4DAL|G:11-470	Q92ND9	Q92ND9
PF00171	PF00171	4DAL|B:11-470	4DAL|G:11-470	Q92ND9	Q92ND9
PF00171	PF00171	4DAL|G:11-470	4DAL|H:11-470	Q92ND9	Q92ND9
PF00171	PF00171	4DAL|A:11-470	4DAL|H:11-470	Q92ND9	Q92ND9
PF00171	PF00171	4DAL|B:11-470	4DAL|H:11-470	Q92ND9	Q92ND9
PF00171	PF00171	4DAL|F:11-470	4DAL|H:11-470	Q92ND9	Q92ND9
PF00171	PF00171	4DAL|B:11-470	4DAL|C:11-470	Q92ND9	Q92ND9
PF00171	PF00171	4DAL|F:11-470	4DAL|G:11-470	Q92ND9	Q92ND9
PF00171	PF00171	4DAL|C:11-470	4DAL|D:11-470	Q92ND9	Q92ND9
PF00171	PF00171	4DAL|A:11-470	4DAL|D:11-470	Q92ND9	Q92ND9
PF00385	PF00385	3MWY|W:179-245	3MWY|W:285-341	P32657	P32657
PF00385	PF00176	3MWY|W:285-341	3MWY|W:379-665	P32657	P32657
PF00176	PF00271	3MWY|W:379-665	3MWY|W:729-809	P32657	P32657
PF02225	PF04389	3BI0|A:165-264	3BI0|A:370-562	Q04609	Q04609
PF02225	PF04253	3BI0|A:165-264	3BI0|A:626-749	Q04609	Q04609
PF04389	PF04253	3BI0|A:370-562	3BI0|A:626-749	Q04609	Q04609
PF03477	PF00317	3S8B|A:80-89	3S8B|A:141-213	P21524	P21524
PF00317	PF02867	3S8B|A:141-213	3S8B|A:215-743	P21524	P21524
PF00348	PF00348	3NPK|A:25-279	3NPK|B:25-278	Q5HSE9	Q5HSE9
PF00067	PF00067	3NPL|A:5-448	3NPL|B:5-448	P14779	P14779
PF02729	PF00185	3NPM|A:7-148	3NPM|A:153-303	P0A786	P0A786
PF00378	PF00378	2NP9|A:168-404	2NP9|B:168-404	Q8KLK7	Q8KLK7
PF00378	PF00378	2NP9|B:168-404	2NP9|C:168-404	Q8KLK7	Q8KLK7
PF00378	PF00378	2NP9|A:168-404	2NP9|C:168-404	Q8KLK7	Q8KLK7
PF03477	PF00317	3S8C|A:74-89	3S8C|A:141-213	P21524	P21524
PF00317	PF02867	3S8C|A:141-213	3S8C|A:215-743	P21524	P21524
PF00441	PF00441	3MXL|A:239-376	3MXL|D:239-376	B5APQ9	B5APQ9
PF00441	PF00441	3MXL|A:239-376	3MXL|B:239-376	B5APQ9	B5APQ9
PF00441	PF00441	3MXL|B:239-376	3MXL|D:239-376	B5APQ9	B5APQ9
PF00441	PF00441	3MXL|C:239-376	3MXL|D:239-376	B5APQ9	B5APQ9
PF00441	PF00441	3MXL|B:239-376	3MXL|C:239-376	B5APQ9	B5APQ9
PF00441	PF00441	3MXL|A:239-376	3MXL|C:239-376	B5APQ9	B5APQ9
PF02771	PF02770	3MXL|A:13-127	3MXL|A:132-178	B5APQ9	B5APQ9
PF01575	PF01575	1IQ6|A:2-121	1IQ6|B:1-121	O32472	O32472
PF02771	PF00441	3MXL|A:13-127	3MXL|A:239-376	B5APQ9	B5APQ9
PF02770	PF00441	3MXL|A:132-178	3MXL|A:239-376	B5APQ9	B5APQ9
PF02771	PF02770	3MXL|B:13-127	3MXL|B:132-176	B5APQ9	B5APQ9
PF02771	PF00441	3MXL|B:13-127	3MXL|B:239-376	B5APQ9	B5APQ9
PF02771	PF02770	3MXL|C:13-127	3MXL|C:132-175	B5APQ9	B5APQ9
PF02771	PF00441	3MXL|C:13-127	3MXL|C:239-376	B5APQ9	B5APQ9
PF02771	PF02770	3MXL|D:13-127	3MXL|D:132-178	B5APQ9	B5APQ9
PF02771	PF00441	3MXL|D:13-127	3MXL|D:239-376	B5APQ9	B5APQ9
PF02770	PF00441	3MXL|D:132-178	3MXL|D:239-376	B5APQ9	B5APQ9
PF04072	PF04072	3IEI|D:26-217	3IEI|E:26-217	Q9UIC8	Q9UIC8
PF04072	PF04072	3IEI|D:26-217	3IEI|H:26-217	Q9UIC8	Q9UIC8
PF04072	PF04072	3IEI|C:26-217	3IEI|D:26-217	Q9UIC8	Q9UIC8
PF04072	PF04072	3IEI|B:26-217	3IEI|E:26-217	Q9UIC8	Q9UIC8
PF04072	PF04072	3IEI|E:26-217	3IEI|F:26-217	Q9UIC8	Q9UIC8
PF04072	PF04072	3IEI|A:26-217	3IEI|G:26-217	Q9UIC8	Q9UIC8
PF02737	PF00725	2WTB|A:314-493	2WTB|A:495-575	Q9ZPI5	Q9ZPI5
PF00652	PF00652	3CA6|A:1-123	3CA6|A:129-251	P33183	P33183
PF00334	PF00334	3FCV|A:2-134	3FCV|B:2-133	Q5UQL3	Q5UQL3
PF00849	PF00849	1VIO|A:61-192	1VIO|B:61-192	P45124	P45124
PF01479	PF00849	1VIO|A:2-47	1VIO|B:61-192	P45124	P45124
PF00849	PF01479	1VIO|A:61-192	1VIO|B:2-47	P45124	P45124
PF01479	PF00849	1VIO|A:2-47	1VIO|A:61-192	P45124	P45124
PF01479	PF00849	1VIO|B:2-47	1VIO|B:61-192	P45124	P45124
PF00293	PF00293	1VIQ|B:55-197	1VIQ|C:55-197	Q93K97	Q93K97
PF00293	PF00293	1VIQ|A:55-197	1VIQ|B:55-197	Q93K97	Q93K97
PF00293	PF00293	1VIU|A:44-184	1VIU|D:44-184	P37128	P37128
PF00293	PF00293	1VIU|C:44-184	1VIU|D:44-184	P37128	P37128
PF00293	PF00293	1VIU|B:44-184	1VIU|D:44-184	P37128	P37128
PF00293	PF00293	1VIU|A:44-184	1VIU|B:44-184	P37128	P37128
PF00128	PF00139	1VIW|A:19-324	1VIW|B:2-201	P56634	P02873
PF00128	PF02806	1VIW|A:19-324	1VIW|A:385-470	P56634	P56634
PF00348	PF00348	3APZ|A:47-308	3APZ|B:47-308	Q9FT89	Q9FT89
PF00571	PF00571	3NQR|B:135-190	3NQR|C:69-128	P0A2L3	P0A2L3
PF00571	PF00571	3NQR|A:69-128	3NQR|D:135-189	P0A2L3	P0A2L3
PF00571	PF00571	3NQR|A:135-188	3NQR|C:135-190	P0A2L3	P0A2L3
PF00571	PF00571	3NQR|A:135-188	3NQR|D:69-128	P0A2L3	P0A2L3
PF00571	PF00571	3NQR|A:69-128	3NQR|C:69-128	P0A2L3	P0A2L3
PF00571	PF00571	3NQR|B:135-190	3NQR|C:135-190	P0A2L3	P0A2L3
PF00571	PF00571	3NQR|A:135-188	3NQR|B:135-190	P0A2L3	P0A2L3
PF00571	PF00571	3NQR|A:135-188	3NQR|C:69-128	P0A2L3	P0A2L3
PF00571	PF00571	3NQR|A:69-128	3NQR|A:135-188	P0A2L3	P0A2L3
PF00571	PF00571	3NQR|B:69-128	3NQR|B:135-190	P0A2L3	P0A2L3
PF00571	PF00571	3NQR|C:69-128	3NQR|C:135-190	P0A2L3	P0A2L3
PF00571	PF00571	3NQR|D:69-128	3NQR|D:135-189	P0A2L3	P0A2L3
PF01966	PF01966	3NQW|A:33-128	3NQW|B:33-128	Q9VAM9	Q9VAM9
PF00107	PF00107	1VJ0|B:194-326	1VJ0|D:194-326	Q9WYR7	Q9WYR7
PF08240	PF00107	1VJ0|A:30-152	1VJ0|C:194-326	Q9WYR7	Q9WYR7
PF08240	PF08240	1VJ0|C:30-152	1VJ0|D:30-152	Q9WYR7	Q9WYR7
PF00107	PF00107	1VJ0|A:194-326	1VJ0|D:194-326	Q9WYR7	Q9WYR7
PF00107	PF00107	1VJ0|B:194-326	1VJ0|C:194-326	Q9WYR7	Q9WYR7
PF00107	PF08240	1VJ0|A:194-326	1VJ0|D:30-152	Q9WYR7	Q9WYR7
PF00107	PF08240	1VJ0|C:194-326	1VJ0|D:30-152	Q9WYR7	Q9WYR7
PF08240	PF00107	1VJ0|B:30-152	1VJ0|D:194-326	Q9WYR7	Q9WYR7
PF08240	PF00107	1VJ0|A:30-152	1VJ0|D:194-326	Q9WYR7	Q9WYR7
PF00107	PF08240	1VJ0|A:194-326	1VJ0|B:30-152	Q9WYR7	Q9WYR7
PF00107	PF08240	1VJ0|B:194-326	1VJ0|D:30-152	Q9WYR7	Q9WYR7
PF00107	PF08240	1VJ0|B:194-326	1VJ0|C:30-152	Q9WYR7	Q9WYR7
PF00107	PF08240	1VJ0|A:194-326	1VJ0|C:30-152	Q9WYR7	Q9WYR7
PF00107	PF00107	1VJ0|A:194-326	1VJ0|C:194-326	Q9WYR7	Q9WYR7
PF08240	PF08240	1VJ0|A:30-152	1VJ0|B:30-152	Q9WYR7	Q9WYR7
PF08240	PF00107	1VJ0|A:30-152	1VJ0|B:194-326	Q9WYR7	Q9WYR7
PF08240	PF00107	1VJ0|B:30-152	1VJ0|C:194-326	Q9WYR7	Q9WYR7
PF08240	PF00107	1VJ0|C:30-152	1VJ0|D:194-326	Q9WYR7	Q9WYR7
PF00334	PF00334	3JS9|A:2-136	3JS9|B:2-136	A7ANF8	A7ANF8
PF00334	PF00334	3JS9|B:2-136	3JS9|C:2-136	A7ANF8	A7ANF8
PF00334	PF00334	3JS9|A:2-136	3JS9|C:2-136	A7ANF8	A7ANF8
PF08240	PF00107	1VJ0|A:30-152	1VJ0|A:194-326	Q9WYR7	Q9WYR7
PF08240	PF00107	1VJ0|B:30-152	1VJ0|B:194-326	Q9WYR7	Q9WYR7
PF08240	PF00107	1VJ0|C:30-152	1VJ0|C:194-326	Q9WYR7	Q9WYR7
PF08240	PF00107	1VJ0|D:30-152	1VJ0|D:194-326	Q9WYR7	Q9WYR7
PF01565	PF02913	1DZN|A:71-213	1DZN|B:306-546	P56216	P56216
PF02913	PF01565	1DZN|A:306-546	1DZN|B:71-213	P56216	P56216
PF02913	PF02913	1DZN|A:306-546	1DZN|B:306-546	P56216	P56216
PF01565	PF01565	1DZN|A:71-213	1DZN|B:71-213	P56216	P56216
PF01565	PF02913	1DZN|A:71-213	1DZN|A:306-546	P56216	P56216
PF01565	PF02913	1DZN|B:71-213	1DZN|B:306-546	P56216	P56216
PF03372	PF03372	3NR8|B:429-718	3NR8|A:429-718	O15357	O15357
PF08542	PF08542	1IQP|C:232-321	1IQP|D:232-321	Q8U4J3	Q8U4J3
PF13177	PF08542	1IQP|B:60-170	1IQP|F:232-321	Q8U4J3	Q8U4J3
PF08542	PF08542	1IQP|A:232-321	1IQP|B:232-321	Q8U4J3	Q8U4J3
PF05496	PF13177	1IQP|A:4-59	1IQP|B:60-170	Q8U4J3	Q8U4J3
PF08542	PF08542	1IQP|A:232-321	1IQP|F:232-321	Q8U4J3	Q8U4J3
PF08542	PF13177	1IQP|A:232-321	1IQP|B:60-170	Q8U4J3	Q8U4J3
PF05496	PF13177	1IQP|D:4-59	1IQP|E:60-170	Q8U4J3	Q8U4J3
PF08542	PF08542	1IQP|C:232-321	1IQP|F:232-321	Q8U4J3	Q8U4J3
PF05496	PF05496	1IQP|B:4-59	1IQP|C:9-59	Q8U4J3	Q8U4J3
PF13177	PF13177	1IQP|E:60-170	1IQP|F:60-170	Q8U4J3	Q8U4J3
PF08542	PF08542	1IQP|D:232-321	1IQP|F:232-321	Q8U4J3	Q8U4J3
PF08542	PF13177	1IQP|D:232-321	1IQP|E:60-170	Q8U4J3	Q8U4J3
PF05496	PF13177	1IQP|B:4-59	1IQP|C:60-170	Q8U4J3	Q8U4J3
PF05496	PF13177	1IQP|E:4-59	1IQP|F:60-170	Q8U4J3	Q8U4J3
PF08542	PF08542	1IQP|D:232-321	1IQP|E:232-321	Q8U4J3	Q8U4J3
PF08542	PF08542	1IQP|A:232-321	1IQP|C:232-321	Q8U4J3	Q8U4J3
PF13177	PF08542	1IQP|A:60-170	1IQP|F:232-321	Q8U4J3	Q8U4J3
PF08542	PF13177	1IQP|B:232-321	1IQP|C:60-170	Q8U4J3	Q8U4J3
PF05496	PF05496	1IQP|E:4-59	1IQP|F:4-59	Q8U4J3	Q8U4J3
PF08542	PF13177	1IQP|C:232-321	1IQP|D:60-170	Q8U4J3	Q8U4J3
PF05496	PF05496	1IQP|A:4-59	1IQP|B:4-59	Q8U4J3	Q8U4J3
PF05496	PF05496	1IQP|D:4-59	1IQP|E:4-59	Q8U4J3	Q8U4J3
PF13177	PF13177	1IQP|B:60-170	1IQP|C:60-170	Q8U4J3	Q8U4J3
PF08542	PF08542	1IQP|E:232-321	1IQP|F:232-321	Q8U4J3	Q8U4J3
PF08542	PF13177	1IQP|E:232-321	1IQP|F:60-170	Q8U4J3	Q8U4J3
PF13177	PF13177	1IQP|D:60-170	1IQP|E:60-170	Q8U4J3	Q8U4J3
PF08542	PF08542	1IQP|B:232-321	1IQP|C:232-321	Q8U4J3	Q8U4J3
PF00069	PF00069	3NR9|A:163-479	3NR9|B:163-479	P49760	P49760
PF05496	PF13177	1IQP|A:4-59	1IQP|A:60-170	Q8U4J3	Q8U4J3
PF05496	PF13177	1IQP|B:4-59	1IQP|B:60-170	Q8U4J3	Q8U4J3
PF05496	PF13177	1IQP|C:9-59	1IQP|C:60-170	Q8U4J3	Q8U4J3
PF05496	PF13177	1IQP|D:4-59	1IQP|D:60-170	Q8U4J3	Q8U4J3
PF05496	PF13177	1IQP|E:4-59	1IQP|E:60-170	Q8U4J3	Q8U4J3
PF00069	PF00069	3MY0|G:202-490	3MY0|I:202-490	P37023	P37023
PF00069	PF00069	3MY0|L:202-490	3MY0|P:202-490	P37023	P37023
PF00069	PF00069	3MY0|C:202-490	3MY0|H:202-490	P37023	P37023
PF00069	PF00069	3MY0|A:202-490	3MY0|E:202-490	P37023	P37023
PF00069	PF00069	3MY0|H:202-490	3MY0|W:202-490	P37023	P37023
PF00069	PF00069	3MY0|A:202-490	3MY0|B:202-490	P37023	P37023
PF00069	PF00069	3MY0|K:202-490	3MY0|P:202-490	P37023	P37023
PF00069	PF00069	3MY0|A:202-490	3MY0|M:202-490	P37023	P37023
PF05496	PF13177	1IQP|F:4-59	1IQP|F:60-170	Q8U4J3	Q8U4J3
PF00069	PF00069	3MY0|R:202-490	3MY0|S:202-490	P37023	P37023
PF00069	PF00069	3MY0|U:202-490	3MY0|X:202-488	P37023	P37023
PF00069	PF00069	3MY0|J:202-490	3MY0|W:202-490	P37023	P37023
PF00069	PF08515	3MY0|D:202-490	3MY0|I:195-200	P37023	P37023
PF00069	PF00069	3MY0|A:202-490	3MY0|F:202-490	P37023	P37023
PF00069	PF00069	3MY0|A:202-490	3MY0|N:202-490	P37023	P37023
PF00069	PF08515	3MY0|A:202-490	3MY0|M:195-200	P37023	P37023
PF00069	PF00069	3MY0|K:202-490	3MY0|V:202-490	P37023	P37023
PF00069	PF00069	3MY0|F:202-490	3MY0|J:202-490	P37023	P37023
PF00069	PF00069	3MY0|C:202-490	3MY0|L:202-490	P37023	P37023
PF00069	PF00069	3MY0|L:202-490	3MY0|M:202-490	P37023	P37023
PF08515	PF00069	3MY0|K:195-200	3MY0|P:202-490	P37023	P37023
PF00069	PF00069	3MY0|E:202-490	3MY0|K:202-490	P37023	P37023
PF08515	PF00069	3MY0|O:195-200	3MY0|T:202-490	P37023	P37023
PF00069	PF00069	3MY0|R:202-490	3MY0|T:202-490	P37023	P37023
PF00069	PF00069	3MY0|M:202-490	3MY0|Q:202-490	P37023	P37023
PF01966	PF04607	1VJ7|A:50-149	1VJ7|A:240-341	Q54089	Q54089
PF00069	PF00069	3MY0|P:202-490	3MY0|V:202-490	P37023	P37023
PF08515	PF00069	3MY0|B:195-200	3MY0|L:202-490	P37023	P37023
PF00069	PF00069	3MY0|M:202-490	3MY0|N:202-490	P37023	P37023
PF00069	PF00069	3MY0|B:202-490	3MY0|C:202-490	P37023	P37023
PF01966	PF04607	1VJ7|B:50-149	1VJ7|B:240-340	Q54089	Q54089
PF00069	PF08515	3MY0|E:202-490	3MY0|V:195-200	P37023	P37023
PF00069	PF00069	3MY0|S:202-490	3MY0|T:202-490	P37023	P37023
PF00069	PF00069	3MY0|B:202-490	3MY0|F:202-490	P37023	P37023
PF00069	PF00069	3MY0|S:202-490	3MY0|X:202-488	P37023	P37023
PF00069	PF00069	3MY0|G:202-490	3MY0|H:202-490	P37023	P37023
PF00069	PF00069	3MY0|L:202-490	3MY0|Q:202-490	P37023	P37023
PF00069	PF00069	3MY0|D:202-490	3MY0|I:202-490	P37023	P37023
PF00069	PF00069	3MY0|E:202-490	3MY0|V:202-490	P37023	P37023
PF00069	PF00069	3MY0|O:202-490	3MY0|Q:202-490	P37023	P37023
PF00069	PF08515	3MY0|O:202-490	3MY0|T:195-200	P37023	P37023
PF00069	PF00069	3MY0|D:202-490	3MY0|F:202-490	P37023	P37023
PF00155	PF00155	3NRA|A:45-397	3NRA|B:45-397	Q3IWP3	Q3IWP3
PF00069	PF00069	3MY0|B:202-490	3MY0|L:202-490	P37023	P37023
PF00069	PF00069	3MY0|G:202-490	3MY0|K:202-490	P37023	P37023
PF00069	PF00069	3MY0|H:202-490	3MY0|I:202-490	P37023	P37023
PF00069	PF00069	3MY0|Q:202-490	3MY0|U:202-490	P37023	P37023
PF00069	PF00069	3MY0|L:202-490	3MY0|O:202-490	P37023	P37023
PF08515	PF00069	3MY0|A:195-200	3MY0|M:202-490	P37023	P37023
PF00069	PF00069	3MY0|O:202-490	3MY0|T:202-490	P37023	P37023
PF00069	PF00069	3MY0|A:202-490	3MY0|D:202-490	P37023	P37023
PF00069	PF08515	3MY0|B:202-490	3MY0|L:195-200	P37023	P37023
PF00069	PF00069	3MY0|N:202-490	3MY0|R:202-490	P37023	P37023
PF00069	PF00069	3MY0|C:202-490	3MY0|G:202-490	P37023	P37023
PF00069	PF00069	3MY0|R:202-490	3MY0|V:202-490	P37023	P37023
PF00069	PF00069	3MY0|N:202-490	3MY0|S:202-490	P37023	P37023
PF08515	PF00069	3MY0|A:195-200	3MY0|A:202-490	P37023	P37023
PF08515	PF00069	3MY0|B:195-200	3MY0|B:202-490	P37023	P37023
PF08515	PF00069	3MY0|C:195-200	3MY0|C:202-490	P37023	P37023
PF08515	PF00069	3MY0|D:195-200	3MY0|D:202-490	P37023	P37023
PF08515	PF00069	3MY0|E:195-200	3MY0|E:202-490	P37023	P37023
PF08515	PF00069	3MY0|F:195-200	3MY0|F:202-490	P37023	P37023
PF08515	PF00069	3MY0|G:195-200	3MY0|G:202-490	P37023	P37023
PF08515	PF00069	3MY0|H:195-200	3MY0|H:202-490	P37023	P37023
PF08515	PF00069	3MY0|I:195-200	3MY0|I:202-490	P37023	P37023
PF08515	PF00069	3MY0|K:195-200	3MY0|K:202-490	P37023	P37023
PF08515	PF00069	3MY0|L:195-200	3MY0|L:202-490	P37023	P37023
PF08515	PF00069	3MY0|M:195-200	3MY0|M:202-490	P37023	P37023
PF08515	PF00069	3MY0|N:195-200	3MY0|N:202-490	P37023	P37023
PF08515	PF00069	3MY0|O:195-200	3MY0|O:202-490	P37023	P37023
PF08515	PF00069	3MY0|P:195-200	3MY0|P:202-490	P37023	P37023
PF08515	PF00069	3MY0|Q:195-200	3MY0|Q:202-490	P37023	P37023
PF08515	PF00069	3MY0|R:195-200	3MY0|R:202-490	P37023	P37023
PF08515	PF00069	3MY0|S:195-200	3MY0|S:202-490	P37023	P37023
PF08515	PF00069	3MY0|T:195-200	3MY0|T:202-490	P37023	P37023
PF08515	PF00069	3MY0|U:195-200	3MY0|U:202-490	P37023	P37023
PF08515	PF00069	3MY0|V:195-200	3MY0|V:202-490	P37023	P37023
PF08515	PF00069	3MY0|W:195-200	3MY0|W:202-490	P37023	P37023
PF08515	PF00069	3MY0|X:195-200	3MY0|X:202-488	P37023	P37023
PF00551	PF00551	3NRB|B:88-266	3NRB|D:88-266	Q88LI9	Q88LI9
PF00551	PF01842	3NRB|C:88-266	3NRB|D:7-61	Q88LI9	Q88LI9
PF01842	PF00551	3NRB|C:7-61	3NRB|D:88-266	Q88LI9	Q88LI9
PF01842	PF01842	3NRB|A:7-58	3NRB|D:7-61	Q88LI9	Q88LI9
PF00551	PF00551	3NRB|A:88-266	3NRB|B:88-266	Q88LI9	Q88LI9
PF00551	PF00551	3NRB|C:88-266	3NRB|D:88-266	Q88LI9	Q88LI9
PF13545	PF13545	2XKP|A:146-220	2XKP|C:146-219	P29283	P29283
PF00551	PF00551	3NRB|A:88-266	3NRB|C:88-266	Q88LI9	Q88LI9
PF13545	PF00027	2XKP|C:146-219	2XKP|E:24-116	P29283	P29283
PF13545	PF13545	2XKP|A:146-220	2XKP|B:146-220	P29283	P29283
PF00027	PF00027	2XKP|C:24-116	2XKP|F:24-116	P29283	P29283
PF13545	PF13545	2XKP|D:146-220	2XKP|E:146-220	P29283	P29283
PF00027	PF00027	2XKP|D:24-116	2XKP|E:24-116	P29283	P29283
PF13545	PF00027	2XKP|B:146-220	2XKP|C:24-116	P29283	P29283
PF01842	PF01842	3NRB|B:7-61	3NRB|C:7-61	Q88LI9	Q88LI9
PF00027	PF00027	2XKP|A:24-116	2XKP|B:24-116	P29283	P29283
PF01842	PF00551	3NRB|A:7-58	3NRB|B:88-266	Q88LI9	Q88LI9
PF00551	PF01842	3NRB|A:88-266	3NRB|B:7-61	Q88LI9	Q88LI9
PF00027	PF13545	2XKP|A:24-116	2XKP|A:146-220	P29283	P29283
PF00069	PF00134	3MY1|A:19-315	3MY1|B:10-149	P50750	O60563
PF00027	PF13545	2XKP|B:24-116	2XKP|B:146-220	P29283	P29283
PF00027	PF13545	2XKP|C:24-116	2XKP|C:146-219	P29283	P29283
PF00027	PF13545	2XKP|D:24-116	2XKP|D:146-220	P29283	P29283
PF00027	PF13545	2XKP|E:24-116	2XKP|E:146-220	P29283	P29283
PF00069	PF00134	3MY5|C:4-286	3MY5|D:181-307	P24941	P30274
PF00069	PF00134	3MY5|A:4-286	3MY5|D:181-307	P24941	P30274
PF00069	PF02984	3MY5|A:4-286	3MY5|B:309-427	P24941	P30274
PF00069	PF02984	3MY5|C:4-286	3MY5|D:309-427	P24941	P30274
PF00134	PF00069	3MY5|B:181-307	3MY5|C:4-286	P30274	P24941
PF00069	PF00134	3MY5|A:4-286	3MY5|B:181-307	P24941	P30274
PF00134	PF02984	3MY5|B:181-307	3MY5|B:309-427	P30274	P30274
PF00027	PF13545	2XKP|F:24-116	2XKP|F:146-219	P29283	P29283
PF00134	PF02984	3MY5|D:181-307	3MY5|D:309-427	P30274	P30274
PF00171	PF00171	3MY7|C:2-403	3MY7|D:5-403	Q87MW0	Q87MW0
PF00171	PF00171	3MY7|B:2-403	3MY7|D:5-403	Q87MW0	Q87MW0
PF00171	PF00171	3MY7|B:2-403	3MY7|C:2-403	Q87MW0	Q87MW0
PF00171	PF00171	3MY7|A:2-402	3MY7|D:5-403	Q87MW0	Q87MW0
PF00037	PF00034	1E08|A:28-51	1E08|E:2-79	No acc found	No acc found
PF00037	PF00034	1E08|A:61-82	1E08|E:2-79	No acc found	No acc found
PF02906	PF02256	1E08|A:100-389	1E08|D:37-96	No acc found	No acc found
PF02256	PF00034	1E08|D:37-96	1E08|E:2-79	No acc found	No acc found
PF00037	PF00037	1E08|A:28-51	1E08|A:61-82	No acc found	No acc found
PF00037	PF02906	1E08|A:28-51	1E08|A:100-389	No acc found	No acc found
PF00037	PF02906	1E08|A:61-82	1E08|A:100-389	No acc found	No acc found
PF00378	PF00378	3MYB|A:8-252	3MYB|B:8-252	A0QST4	A0QST4
PF00378	PF00378	3MYB|A:8-252	3MYB|C:8-252	A0QST4	A0QST4
PF00378	PF00378	3MYB|B:8-252	3MYB|C:8-252	A0QST4	A0QST4
PF08515	PF00069	1VJY|A:201-203	1VJY|A:205-492	P36897	P36897
PF02729	PF02748	4E2F|K:7-148	4E2F|L:101-152	P0A786	P0A7F3
PF00185	PF02748	4E2F|K:153-303	4E2F|H:101-152	P0A786	P0A7F3
PF00185	PF02729	4E2F|K:153-303	4E2F|G:7-148	P0A786	P0A786
PF00185	PF00185	4E2F|G:153-303	4E2F|A:153-303	P0A786	P0A786
PF00185	PF02748	4E2F|I:153-303	4E2F|D:101-152	P0A786	P0A7F3
PF02729	PF02748	4E2F|G:7-148	4E2F|H:101-152	P0A786	P0A7F3
PF02729	PF02729	4E2F|K:7-148	4E2F|C:7-148	P0A786	P0A786
PF00185	PF02748	4E2F|I:153-303	4E2F|J:101-152	P0A786	P0A7F3
PF00185	PF02729	4E2F|G:153-303	4E2F|C:7-148	P0A786	P0A786
PF01948	PF01948	4E2F|J:10-99	4E2F|L:10-99	P0A7F3	P0A7F3
PF01948	PF01948	4E2F|D:10-99	4E2F|B:10-99	P0A7F3	P0A7F3
PF02729	PF00185	4E2F|I:7-148	4E2F|E:153-303	P0A786	P0A786
PF00185	PF02748	4E2F|A:153-303	4E2F|H:101-152	P0A786	P0A7F3
PF02729	PF02729	4E2F|K:7-148	4E2F|G:7-148	P0A786	P0A786
PF02729	PF02729	4E2F|G:7-148	4E2F|C:7-148	P0A786	P0A786
PF01948	PF01948	4E2F|H:10-99	4E2F|F:10-99	P0A7F3	P0A7F3
PF02729	PF02729	4E2F|I:7-148	4E2F|E:7-148	P0A786	P0A786
PF02729	PF02748	4E2F|I:7-148	4E2F|J:101-152	P0A786	P0A7F3
PF00185	PF02748	4E2F|A:153-303	4E2F|F:101-152	P0A786	P0A7F3
PF00185	PF02748	4E2F|C:153-303	4E2F|L:101-152	P0A786	P0A7F3
PF00185	PF02729	4E2F|A:153-303	4E2F|E:7-148	P0A786	P0A786
PF00185	PF02748	4E2F|G:153-303	4E2F|B:101-152	P0A786	P0A7F3
PF00185	PF02748	4E2F|K:153-303	4E2F|L:101-152	P0A786	P0A7F3
PF02729	PF02729	4E2F|I:7-148	4E2F|A:7-148	P0A786	P0A786
PF02729	PF00185	4E2F|K:7-148	4E2F|C:153-303	P0A786	P0A786
PF00185	PF02729	4E2F|I:153-303	4E2F|A:7-148	P0A786	P0A786
PF02729	PF02748	4E2F|A:7-148	4E2F|B:101-152	P0A786	P0A7F3
PF02729	PF02748	4E2F|E:7-148	4E2F|F:101-152	P0A786	P0A7F3
PF02729	PF02729	4E2F|A:7-148	4E2F|E:7-148	P0A786	P0A786
PF00185	PF00185	4E2F|K:153-303	4E2F|E:153-303	P0A786	P0A786
PF00185	PF00185	4E2F|I:153-303	4E2F|C:153-303	P0A786	P0A786
PF02729	PF02748	4E2F|C:7-148	4E2F|D:101-152	P0A786	P0A7F3
PF02729	PF00185	4E2F|I:7-148	4E2F|I:153-303	P0A786	P0A786
PF02729	PF00185	4E2F|K:7-148	4E2F|K:153-303	P0A786	P0A786
PF02729	PF00185	4E2F|G:7-148	4E2F|G:153-303	P0A786	P0A786
PF02729	PF00185	4E2F|C:7-148	4E2F|C:153-303	P0A786	P0A786
PF02729	PF00185	4E2F|A:7-148	4E2F|A:153-303	P0A786	P0A786
PF09296	PF09297	1VK6|A:10-91	1VK6|A:93-124	P32664	P32664
PF09296	PF00293	1VK6|A:10-91	1VK6|A:128-249	P32664	P32664
PF01948	PF02748	4E2F|D:10-99	4E2F|D:101-152	P0A7F3	P0A7F3
PF01948	PF02748	4E2F|B:10-99	4E2F|B:101-152	P0A7F3	P0A7F3
PF02852	PF02852	2ZZB|C:370-483	2ZZB|D:370-483	Q16881	Q16881
PF02729	PF00185	4E2F|E:7-148	4E2F|E:153-303	P0A786	P0A786
PF07992	PF02852	2ZZB|A:14-340	2ZZB|B:370-483	Q16881	Q16881
PF00070	PF07992	2ZZB|C:192-272	2ZZB|D:14-340	Q16881	Q16881
PF07992	PF07992	2ZZB|B:14-340	2ZZB|C:14-340	Q16881	Q16881
PF02852	PF07992	2ZZB|C:370-483	2ZZB|D:14-340	Q16881	Q16881
PF07992	PF07992	2ZZB|A:14-340	2ZZB|D:14-340	Q16881	Q16881
PF07992	PF02852	2ZZB|C:14-340	2ZZB|D:370-483	Q16881	Q16881
PF07992	PF07992	2ZZB|A:14-340	2ZZB|B:14-340	Q16881	Q16881
PF07992	PF07992	2ZZB|C:14-340	2ZZB|D:14-340	Q16881	Q16881
PF01948	PF02748	4E2F|J:10-99	4E2F|J:101-152	P0A7F3	P0A7F3
PF07992	PF07992	2ZZB|A:14-340	2ZZB|C:14-340	Q16881	Q16881
PF07992	PF00070	2ZZB|B:14-340	2ZZB|D:192-272	Q16881	Q16881
PF00070	PF07992	2ZZB|B:192-272	2ZZB|D:14-340	Q16881	Q16881
PF00070	PF00070	2ZZB|B:192-272	2ZZB|D:192-272	Q16881	Q16881
PF02852	PF02852	2ZZB|A:370-483	2ZZB|B:370-483	Q16881	Q16881
PF07992	PF00070	2ZZB|A:14-340	2ZZB|B:192-272	Q16881	Q16881
PF07992	PF00070	2ZZB|C:14-340	2ZZB|D:192-272	Q16881	Q16881
PF02852	PF07992	2ZZB|A:370-483	2ZZB|B:14-340	Q16881	Q16881
PF00070	PF07992	2ZZB|A:192-272	2ZZB|B:14-340	Q16881	Q16881
PF07992	PF00070	2ZZB|A:14-340	2ZZB|A:192-272	Q16881	Q16881
PF01948	PF02748	4E2F|L:10-99	4E2F|L:101-152	P0A7F3	P0A7F3
PF07992	PF02852	2ZZB|A:14-340	2ZZB|A:370-483	Q16881	Q16881
PF00070	PF02852	2ZZB|A:192-272	2ZZB|A:370-483	Q16881	Q16881
PF01948	PF02748	4E2F|H:10-99	4E2F|H:101-152	P0A7F3	P0A7F3
PF01948	PF02748	4E2F|F:10-99	4E2F|F:101-152	P0A7F3	P0A7F3
PF07992	PF00070	2ZZB|B:14-340	2ZZB|B:192-272	Q16881	Q16881
PF07992	PF02852	2ZZB|B:14-340	2ZZB|B:370-483	Q16881	Q16881
PF00070	PF02852	2ZZB|B:192-272	2ZZB|B:370-483	Q16881	Q16881
PF07992	PF00070	2ZZB|C:14-340	2ZZB|C:192-272	Q16881	Q16881
PF07992	PF02852	2ZZB|C:14-340	2ZZB|C:370-483	Q16881	Q16881
PF00070	PF02852	2ZZB|C:192-272	2ZZB|C:370-483	Q16881	Q16881
PF07992	PF00070	2ZZB|D:14-340	2ZZB|D:192-272	Q16881	Q16881
PF07992	PF02852	2ZZB|D:14-340	2ZZB|D:370-483	Q16881	Q16881
PF00581	PF00581	1E0C|A:12-123	1E0C|A:150-264	P52197	P52197
PF00070	PF02852	2ZZB|D:192-272	2ZZB|D:370-483	Q16881	Q16881
PF04563	PF03979	4JK1|C:27-509	4JK1|X:6-64	P0A8V2	P00579
PF10385	PF05000	4JK1|C:591-656	4JK1|D:674-763	P0A8V2	P0A8T7
PF00623	PF01192	4JK1|D:344-486	4JK1|E:7-62	P0A8T7	H0QDQ9
PF04560	PF01192	4JK1|C:1266-1341	4JK1|E:7-62	P0A8V2	H0QDQ9
PF00562	PF00623	4JK1|C:716-1264	4JK1|D:344-486	P0A8V2	P0A8T7
PF00562	PF04983	4JK1|C:716-1264	4JK1|D:489-644	P0A8V2	P0A8T7
PF01193	PF00562	4JK1|A:28-228	4JK1|C:716-1264	P0A7Z4	P0A8V2
PF04560	PF04998	4JK1|C:1266-1341	4JK1|D:766-1321	P0A8V2	P0A8T7
PF04563	PF04539	4JK1|C:27-509	4JK1|X:458-534	P0A8V2	P00579
PF00562	PF04997	4JK1|C:716-1264	4JK1|D:15-333	P0A8V2	P0A8T7
PF04560	PF04997	4JK1|C:1266-1341	4JK1|D:15-333	P0A8V2	P0A8T7
PF04997	PF04545	4JK1|D:15-333	4JK1|X:547-600	P0A8T7	P00579
PF04997	PF00140	4JK1|D:15-333	4JK1|X:95-126	P0A8T7	P00579
PF03118	PF04545	4JK1|A:244-308	4JK1|X:547-600	P0A7Z4	P00579
PF00562	PF05000	4JK1|C:716-1264	4JK1|D:674-763	P0A8V2	P0A8T7
PF04998	PF01192	4JK1|D:766-1321	4JK1|E:7-62	P0A8T7	H0QDQ9
PF04997	PF04539	4JK1|D:15-333	4JK1|X:458-534	P0A8T7	P00579
PF04565	PF04998	4JK1|C:513-582	4JK1|D:766-1321	P0A8V2	P0A8T7
PF04560	PF04539	4JK1|C:1266-1341	4JK1|X:458-534	P0A8V2	P00579
PF04560	PF00623	4JK1|C:1266-1341	4JK1|D:344-486	P0A8V2	P0A8T7
PF04997	PF03979	4JK1|D:15-333	4JK1|X:6-64	P0A8T7	P00579
PF04563	PF00140	4JK1|C:27-509	4JK1|X:95-126	P0A8V2	P00579
PF04997	PF04542	4JK1|D:15-333	4JK1|X:379-449	P0A8T7	P00579
PF00562	PF04998	4JK1|C:716-1264	4JK1|D:766-1321	P0A8V2	P0A8T7
PF10385	PF04998	4JK1|C:591-656	4JK1|D:766-1321	P0A8V2	P0A8T7
PF00562	PF04539	4JK1|C:716-1264	4JK1|X:458-534	P0A8V2	P00579
PF04560	PF04983	4JK1|C:1266-1341	4JK1|D:489-644	P0A8V2	P0A8T7
PF03118	PF00623	4JK1|A:244-308	4JK1|D:344-486	P0A7Z4	P0A8T7
PF03118	PF00562	4JK1|A:244-308	4JK1|C:716-1264	P0A7Z4	P0A8V2
PF04998	PF03979	4JK1|D:766-1321	4JK1|X:6-64	P0A8T7	P00579
PF04983	PF01192	4JK1|D:489-644	4JK1|E:7-62	P0A8T7	H0QDQ9
PF04565	PF05000	4JK1|C:513-582	4JK1|D:674-763	P0A8V2	P0A8T7
PF00562	PF04545	4JK1|C:716-1264	4JK1|X:547-600	P0A8V2	P00579
PF00623	PF04539	4JK1|D:344-486	4JK1|X:458-534	P0A8T7	P00579
PF03447	PF00742	3JSA|A:10-143	3JSA|A:151-321	Q97BR6	Q97BR6
PF04563	PF04565	4JK1|C:27-509	4JK1|C:513-582	P0A8V2	P0A8V2
PF04563	PF10385	4JK1|C:27-509	4JK1|C:591-656	P0A8V2	P0A8V2
PF04563	PF00562	4JK1|C:27-509	4JK1|C:716-1264	P0A8V2	P0A8V2
PF04073	PF04073	1VKI|A:28-154	1VKI|B:28-154	Q8U9M7	Q8U9M7
PF04565	PF10385	4JK1|C:513-582	4JK1|C:591-656	P0A8V2	P0A8V2
PF04565	PF00562	4JK1|C:513-582	4JK1|C:716-1264	P0A8V2	P0A8V2
PF00562	PF04560	4JK1|C:716-1264	4JK1|C:1266-1341	P0A8V2	P0A8V2
PF04997	PF04998	4JK1|D:15-333	4JK1|D:766-1321	P0A8T7	P0A8T7
PF00623	PF04983	4JK1|D:344-486	4JK1|D:489-644	P0A8T7	P0A8T7
PF00623	PF05000	4JK1|D:344-486	4JK1|D:674-763	P0A8T7	P0A8T7
PF00623	PF04998	4JK1|D:344-486	4JK1|D:766-1321	P0A8T7	P0A8T7
PF04983	PF05000	4JK1|D:489-644	4JK1|D:674-763	P0A8T7	P0A8T7
PF04983	PF04998	4JK1|D:489-644	4JK1|D:766-1321	P0A8T7	P0A8T7
PF05000	PF04998	4JK1|D:674-763	4JK1|D:766-1321	P0A8T7	P0A8T7
PF00140	PF04542	4JK1|X:95-126	4JK1|X:379-449	P00579	P00579
PF04542	PF04539	4JK1|X:379-449	4JK1|X:458-534	P00579	P00579
PF00072	PF00072	3MYY|A:8-121	3MYY|B:8-121	P0AE67	P0AE67
PF00111	PF02738	3NRZ|J:8-78	3NRZ|L:699-1236	P80457	P80457
PF01315	PF00111	3NRZ|C:587-693	3NRZ|J:8-78	P80457	P80457
PF02738	PF01799	3NRZ|C:699-1236	3NRZ|J:87-162	P80457	P80457
PF01799	PF01315	3NRZ|J:87-162	3NRZ|L:587-693	P80457	P80457
PF00111	PF01315	3NRZ|J:8-78	3NRZ|L:587-693	P80457	P80457
PF02738	PF01315	3NRZ|C:699-1236	3NRZ|L:587-693	P80457	P80457
PF00111	PF01315	3NRZ|A:8-78	3NRZ|L:587-693	P80457	P80457
PF00941	PF01315	3NRZ|K:232-412	3NRZ|L:587-693	P80457	P80457
PF01315	PF02738	3NRZ|C:587-693	3NRZ|L:699-1236	P80457	P80457
PF00941	PF01315	3NRZ|B:232-412	3NRZ|C:587-693	P80457	P80457
PF00111	PF01315	3NRZ|A:8-78	3NRZ|C:587-693	P80457	P80457
PF01799	PF02738	3NRZ|A:87-162	3NRZ|C:699-1236	P80457	P80457
PF02738	PF02738	3NRZ|C:699-1236	3NRZ|L:699-1236	P80457	P80457
PF01799	PF02738	3NRZ|A:87-162	3NRZ|L:699-1236	P80457	P80457
PF01799	PF00941	3NRZ|A:87-162	3NRZ|B:232-412	P80457	P80457
PF03450	PF02738	3NRZ|B:419-523	3NRZ|C:699-1236	P80457	P80457
PF01315	PF01315	3NRZ|C:587-693	3NRZ|L:587-693	P80457	P80457
PF00111	PF02738	3NRZ|A:8-78	3NRZ|C:699-1236	P80457	P80457
PF00111	PF00941	3NRZ|J:8-78	3NRZ|K:232-412	P80457	P80457
PF00941	PF02738	3NRZ|K:232-412	3NRZ|L:699-1236	P80457	P80457
PF00941	PF02738	3NRZ|B:232-412	3NRZ|C:699-1236	P80457	P80457
PF01799	PF01315	3NRZ|A:87-162	3NRZ|C:587-693	P80457	P80457
PF03450	PF02738	3NRZ|K:419-523	3NRZ|L:699-1236	P80457	P80457
PF01799	PF00941	3NRZ|J:87-162	3NRZ|K:232-412	P80457	P80457
PF01799	PF02738	3NRZ|J:87-162	3NRZ|L:699-1236	P80457	P80457
PF00111	PF00941	3NRZ|A:8-78	3NRZ|B:232-412	P80457	P80457
PF00111	PF01799	3NRZ|A:8-78	3NRZ|A:87-162	P80457	P80457
PF00941	PF03450	3NRZ|B:232-412	3NRZ|B:419-523	P80457	P80457
PF01315	PF02738	3NRZ|C:587-693	3NRZ|C:699-1236	P80457	P80457
PF00111	PF01799	3NRZ|J:8-78	3NRZ|J:87-162	P80457	P80457
PF00941	PF03450	3NRZ|K:232-412	3NRZ|K:419-523	P80457	P80457
PF01315	PF02738	3NRZ|L:587-693	3NRZ|L:699-1236	P80457	P80457
PF03009	PF03009	3MZ2|A:61-294	3MZ2|B:61-294	A6LIT8	A6LIT8
PF01799	PF01315	3NS1|J:87-162	3NS1|L:587-693	P80457	P80457
PF01799	PF02738	3NS1|A:87-162	3NS1|L:699-1236	P80457	P80457
PF03450	PF02738	3NS1|B:419-523	3NS1|C:699-1236	P80457	P80457
PF01799	PF00941	3NS1|J:87-162	3NS1|K:232-412	P80457	P80457
PF00941	PF01315	3NS1|B:232-412	3NS1|C:587-693	P80457	P80457
PF00111	PF02738	3NS1|J:8-78	3NS1|L:699-1236	P80457	P80457
PF01799	PF01315	3NS1|A:87-162	3NS1|C:587-693	P80457	P80457
PF00111	PF01315	3NS1|J:8-78	3NS1|L:587-693	P80457	P80457
PF00941	PF02738	3NS1|B:232-412	3NS1|C:699-1236	P80457	P80457
PF01799	PF02738	3NS1|J:87-162	3NS1|L:699-1236	P80457	P80457
PF00941	PF01315	3NS1|K:232-412	3NS1|L:587-693	P80457	P80457
PF00111	PF02738	3NS1|A:8-78	3NS1|C:699-1236	P80457	P80457
PF02738	PF02738	3NS1|C:699-1236	3NS1|L:699-1236	P80457	P80457
PF03450	PF02738	3NS1|K:419-523	3NS1|L:699-1236	P80457	P80457
PF02738	PF01799	3NS1|C:699-1236	3NS1|J:87-162	P80457	P80457
PF01799	PF02738	3NS1|A:87-162	3NS1|C:699-1236	P80457	P80457
PF00941	PF02738	3NS1|K:232-412	3NS1|L:699-1236	P80457	P80457
PF01315	PF02738	3NS1|C:587-693	3NS1|L:699-1236	P80457	P80457
PF02738	PF01315	3NS1|C:699-1236	3NS1|L:587-693	P80457	P80457
PF00111	PF00941	3NS1|J:8-78	3NS1|K:232-412	P80457	P80457
PF00111	PF01315	3NS1|A:8-78	3NS1|C:587-693	P80457	P80457
PF00111	PF00941	3NS1|A:8-78	3NS1|B:232-412	P80457	P80457
PF01315	PF01315	3NS1|C:587-693	3NS1|L:587-693	P80457	P80457
PF01799	PF00941	3NS1|A:87-162	3NS1|B:232-412	P80457	P80457
PF00111	PF01799	3NS1|A:8-78	3NS1|A:87-162	P80457	P80457
PF00941	PF03450	3NS1|B:232-412	3NS1|B:419-523	P80457	P80457
PF01315	PF02738	3NS1|C:587-693	3NS1|C:699-1236	P80457	P80457
PF00111	PF01799	3NS1|J:8-78	3NS1|J:87-162	P80457	P80457
PF00941	PF03450	3NS1|K:232-412	3NS1|K:419-523	P80457	P80457
PF01315	PF02738	3NS1|L:587-693	3NS1|L:699-1236	P80457	P80457
PF00300	PF00300	3GW8|A:3-189	3GW8|B:3-189	Q63XU7	Q63XU7
PF00070	PF07992	2ZZC|A:192-272	2ZZC|B:14-340	Q16881	Q16881
PF07992	PF07992	2ZZC|B:14-340	2ZZC|D:14-340	Q16881	Q16881
PF02852	PF07992	2ZZC|C:370-483	2ZZC|D:14-340	Q16881	Q16881
PF07992	PF07992	2ZZC|A:14-340	2ZZC|D:14-340	Q16881	Q16881
PF00070	PF07992	2ZZC|B:192-272	2ZZC|D:14-340	Q16881	Q16881
PF00070	PF00070	2ZZC|B:192-272	2ZZC|D:192-272	Q16881	Q16881
PF02852	PF07992	2ZZC|A:370-483	2ZZC|B:14-340	Q16881	Q16881
PF00070	PF07992	2ZZC|C:192-272	2ZZC|D:14-340	Q16881	Q16881
PF07992	PF00070	2ZZC|B:14-340	2ZZC|D:192-272	Q16881	Q16881
PF07992	PF07992	2ZZC|A:14-340	2ZZC|B:14-340	Q16881	Q16881
PF07992	PF00070	2ZZC|A:14-340	2ZZC|B:192-272	Q16881	Q16881
PF07992	PF07992	2ZZC|B:14-340	2ZZC|C:14-340	Q16881	Q16881
PF02852	PF02852	2ZZC|A:370-483	2ZZC|B:370-483	Q16881	Q16881
PF02852	PF02852	2ZZC|C:370-483	2ZZC|D:370-483	Q16881	Q16881
PF07992	PF00070	2ZZC|C:14-340	2ZZC|D:192-272	Q16881	Q16881
PF07992	PF07992	2ZZC|A:14-340	2ZZC|C:14-340	Q16881	Q16881
PF07992	PF07992	2ZZC|C:14-340	2ZZC|D:14-340	Q16881	Q16881
PF07992	PF02852	2ZZC|C:14-340	2ZZC|D:370-483	Q16881	Q16881
PF07992	PF02852	2ZZC|A:14-340	2ZZC|B:370-483	Q16881	Q16881
PF07992	PF00070	2ZZC|A:14-340	2ZZC|A:192-272	Q16881	Q16881
PF07992	PF02852	2ZZC|A:14-340	2ZZC|A:370-483	Q16881	Q16881
PF00070	PF02852	2ZZC|A:192-272	2ZZC|A:370-483	Q16881	Q16881
PF07732	PF00394	3NSC|A:51-167	3NSC|A:182-312	P36649	P36649
PF07732	PF07731	3NSC|A:51-167	3NSC|A:373-516	P36649	P36649
PF01565	PF02913	1E0Y|A:71-213	1E0Y|B:306-546	P56216	P56216
PF02913	PF01565	1E0Y|A:306-546	1E0Y|B:71-213	P56216	P56216
PF02913	PF02913	1E0Y|A:306-546	1E0Y|B:306-546	P56216	P56216
PF01565	PF01565	1E0Y|A:71-213	1E0Y|B:71-213	P56216	P56216
PF07992	PF00070	2ZZC|B:14-340	2ZZC|B:192-272	Q16881	Q16881
PF00394	PF07731	3NSC|A:182-312	3NSC|A:373-516	P36649	P36649
PF01565	PF02913	1E0Y|A:71-213	1E0Y|A:306-546	P56216	P56216
PF07992	PF02852	2ZZC|B:14-340	2ZZC|B:370-483	Q16881	Q16881
PF01565	PF02913	1E0Y|B:71-213	1E0Y|B:306-546	P56216	P56216
PF00070	PF02852	2ZZC|B:192-272	2ZZC|B:370-483	Q16881	Q16881
PF07732	PF00394	3NSD|A:51-167	3NSD|A:182-312	P36649	P36649
PF07992	PF00070	2ZZC|C:14-340	2ZZC|C:192-272	Q16881	Q16881
PF07732	PF07731	3NSD|A:51-167	3NSD|A:373-516	P36649	P36649
PF07992	PF02852	2ZZC|C:14-340	2ZZC|C:370-483	Q16881	Q16881
PF00394	PF07731	3NSD|A:182-312	3NSD|A:373-516	P36649	P36649
PF00070	PF02852	2ZZC|C:192-272	2ZZC|C:370-483	Q16881	Q16881
PF07992	PF00070	2ZZC|D:14-340	2ZZC|D:192-272	Q16881	Q16881
PF07992	PF02852	2ZZC|D:14-340	2ZZC|D:370-483	Q16881	Q16881
PF00070	PF02852	2ZZC|D:192-272	2ZZC|D:370-483	Q16881	Q16881
PF07732	PF00394	3NSF|A:51-167	3NSF|A:182-312	P36649	P36649
PF07732	PF07731	3NSF|A:51-167	3NSF|A:373-516	P36649	P36649
PF00394	PF07731	3NSF|A:182-312	3NSF|A:373-516	P36649	P36649
PF00069	PF00069	2YDJ|A:9-265	2YDJ|B:9-265	O14757	O14757
PF00817	PF11798	2OH2|A:106-325	2OH2|A:339-370	Q9UBT6	Q9UBT6
PF00817	PF11799	2OH2|A:106-325	2OH2|A:406-517	Q9UBT6	Q9UBT6
PF10996	PF10996	3IEK|B:228-351	3IEK|C:228-351	Q5SLP1	Q5SLP1
PF00753	PF07521	3IEK|A:9-222	3IEK|D:363-404	Q5SLP1	Q5SLP1
PF07521	PF00753	3IEK|B:363-404	3IEK|C:9-222	Q5SLP1	Q5SLP1
PF10996	PF10996	3IEK|A:228-351	3IEK|D:228-351	Q5SLP1	Q5SLP1
PF07521	PF00753	3IEK|A:363-404	3IEK|D:9-222	Q5SLP1	Q5SLP1
PF10996	PF00753	3IEK|A:228-351	3IEK|D:9-222	Q5SLP1	Q5SLP1
PF00753	PF07521	3IEK|B:9-222	3IEK|C:363-404	Q5SLP1	Q5SLP1
PF00753	PF00753	3IEK|B:9-222	3IEK|C:9-222	Q5SLP1	Q5SLP1
PF10996	PF10996	3IEK|A:228-351	3IEK|B:228-351	Q5SLP1	Q5SLP1
PF01243	PF01243	1VL7|A:11-100	1VL7|B:11-100	Q8YMA7	Q8YMA7
PF00753	PF00753	3IEK|A:9-222	3IEK|D:9-222	Q5SLP1	Q5SLP1
PF00817	PF11798	2OH2|B:106-325	2OH2|B:339-370	Q9UBT6	Q9UBT6
PF00817	PF11799	2OH2|B:106-325	2OH2|B:406-517	Q9UBT6	Q9UBT6
PF00753	PF10996	3IEK|A:9-222	3IEK|A:228-351	Q5SLP1	Q5SLP1
PF00753	PF07521	3IEK|A:9-222	3IEK|A:363-404	Q5SLP1	Q5SLP1
PF10996	PF07521	3IEK|A:228-351	3IEK|A:363-404	Q5SLP1	Q5SLP1
PF00753	PF10996	3IEK|B:9-222	3IEK|B:228-351	Q5SLP1	Q5SLP1
PF00753	PF07521	3IEK|B:9-222	3IEK|B:363-404	Q5SLP1	Q5SLP1
PF10996	PF07521	3IEK|B:228-351	3IEK|B:363-404	Q5SLP1	Q5SLP1
PF00753	PF10996	3IEK|C:9-222	3IEK|C:228-351	Q5SLP1	Q5SLP1
PF00753	PF07521	3IEK|C:9-222	3IEK|C:363-404	Q5SLP1	Q5SLP1
PF10996	PF07521	3IEK|C:228-351	3IEK|C:363-404	Q5SLP1	Q5SLP1
PF00753	PF10996	3IEK|D:9-222	3IEK|D:228-351	Q5SLP1	Q5SLP1
PF00753	PF07521	3IEK|D:9-222	3IEK|D:363-404	Q5SLP1	Q5SLP1
PF10996	PF07521	3IEK|D:228-351	3IEK|D:363-404	Q5SLP1	Q5SLP1
PF00448	PF00448	1O87|A:98-293	1O87|B:98-293	O07347	O07347
PF00448	PF02881	1O87|A:98-293	1O87|B:5-82	O07347	O07347
PF02881	PF00448	1O87|A:5-82	1O87|B:98-293	O07347	O07347
PF00111	PF01799	1VLB|A:6-73	1VLB|A:75-151	Q46509	Q46509
PF00111	PF01315	1VLB|A:6-73	1VLB|A:190-308	Q46509	Q46509
PF00111	PF02738	1VLB|A:6-73	1VLB|A:316-845	Q46509	Q46509
PF01799	PF01315	1VLB|A:75-151	1VLB|A:190-308	Q46509	Q46509
PF02881	PF00448	1O87|A:5-82	1O87|A:98-293	O07347	O07347
PF01799	PF02738	1VLB|A:75-151	1VLB|A:316-845	Q46509	Q46509
PF01315	PF02738	1VLB|A:190-308	1VLB|A:316-845	Q46509	Q46509
PF02881	PF00448	1O87|B:5-82	1O87|B:98-293	O07347	O07347
PF00067	PF00067	3MZS|C:14-472	3MZS|D:14-472	P00189	P00189
PF00067	PF00067	3MZS|A:14-472	3MZS|C:14-472	P00189	P00189
PF00067	PF00067	3MZS|A:14-472	3MZS|B:14-472	P00189	P00189
PF00120	PF00120	1HTQ|N:101-378	1HTQ|T:101-378	Q10377	Q10377
PF00120	PF00120	1HTQ|H:101-378	1HTQ|I:101-378	Q10377	Q10377
PF00120	PF00120	1HTQ|I:101-378	1HTQ|J:101-378	Q10377	Q10377
PF00120	PF00120	1HTQ|N:101-378	1HTQ|O:101-378	Q10377	Q10377
PF03951	PF00120	1HTQ|J:13-94	1HTQ|K:101-378	Q10377	Q10377
PF00120	PF03951	1HTQ|E:101-378	1HTQ|F:13-94	Q10377	Q10377
PF00120	PF00120	1HTQ|W:101-378	1HTQ|X:101-378	Q10377	Q10377
PF00120	PF00120	1HTQ|B:101-378	1HTQ|H:101-378	Q10377	Q10377
PF00120	PF00120	1HTQ|S:101-378	1HTQ|T:101-378	Q10377	Q10377
PF00120	PF00120	1HTQ|J:101-378	1HTQ|K:101-378	Q10377	Q10377
PF00120	PF03951	1HTQ|D:101-378	1HTQ|E:13-94	Q10377	Q10377
PF00120	PF00120	1HTQ|G:101-378	1HTQ|H:101-378	Q10377	Q10377
PF00120	PF00120	1HTQ|U:101-378	1HTQ|V:101-378	Q10377	Q10377
PF00120	PF00120	1HTQ|P:101-378	1HTQ|V:101-378	Q10377	Q10377
PF03951	PF00120	1HTQ|W:13-94	1HTQ|X:101-378	Q10377	Q10377
PF00120	PF03951	1HTQ|C:101-378	1HTQ|D:13-94	Q10377	Q10377
PF00120	PF03951	1HTQ|S:101-378	1HTQ|X:13-94	Q10377	Q10377
PF00120	PF00120	1HTQ|Q:101-378	1HTQ|W:101-378	Q10377	Q10377
PF00120	PF03951	1HTQ|N:101-378	1HTQ|O:13-94	Q10377	Q10377
PF00120	PF00120	1HTQ|M:101-378	1HTQ|R:101-378	Q10377	Q10377
PF03951	PF00120	1HTQ|I:13-94	1HTQ|J:101-378	Q10377	Q10377
PF00120	PF00120	1HTQ|G:101-378	1HTQ|L:101-378	Q10377	Q10377
PF00120	PF00120	1HTQ|V:101-378	1HTQ|W:101-378	Q10377	Q10377
PF03951	PF00120	1HTQ|V:13-94	1HTQ|W:101-378	Q10377	Q10377
PF00120	PF03951	1HTQ|M:101-378	1HTQ|N:13-94	Q10377	Q10377
PF00120	PF03951	1HTQ|G:101-378	1HTQ|L:13-94	Q10377	Q10377
PF00120	PF03951	1HTQ|Q:101-378	1HTQ|R:13-94	Q10377	Q10377
PF00120	PF00120	1HTQ|M:101-378	1HTQ|N:101-378	Q10377	Q10377
PF00348	PF00348	3MZV|A:41-296	3MZV|B:41-296	Q07D00	Q07D00
PF00120	PF03951	1HTQ|B:101-378	1HTQ|C:13-94	Q10377	Q10377
PF03951	PF00120	1HTQ|U:13-94	1HTQ|V:101-378	Q10377	Q10377
PF00120	PF00120	1HTQ|A:101-378	1HTQ|G:101-378	Q10377	Q10377
PF00384	PF01568	1E18|A:54-521	1E18|A:637-758	Q52675	Q52675
PF00120	PF00120	1HTQ|D:101-378	1HTQ|E:101-378	Q10377	Q10377
PF03951	PF00120	1HTQ|A:13-94	1HTQ|F:101-378	Q10377	Q10377
PF00120	PF00120	1HTQ|E:101-378	1HTQ|K:101-378	Q10377	Q10377
PF00120	PF00120	1HTQ|B:101-378	1HTQ|C:101-378	Q10377	Q10377
PF00120	PF00120	1HTQ|P:101-378	1HTQ|Q:101-378	Q10377	Q10377
PF00120	PF00120	1HTQ|R:101-378	1HTQ|X:101-378	Q10377	Q10377
PF03951	PF00120	1HTQ|G:13-94	1HTQ|H:101-378	Q10377	Q10377
PF00120	PF00120	1HTQ|T:101-378	1HTQ|U:101-378	Q10377	Q10377
PF00120	PF00120	1HTQ|F:101-378	1HTQ|L:101-378	Q10377	Q10377
PF03951	PF00120	1HTQ|S:13-94	1HTQ|T:101-378	Q10377	Q10377
PF00120	PF03951	1HTQ|P:101-378	1HTQ|Q:13-94	Q10377	Q10377
PF00120	PF00120	1HTQ|O:101-378	1HTQ|P:101-378	Q10377	Q10377
PF03951	PF00120	1HTQ|K:13-94	1HTQ|L:101-378	Q10377	Q10377
PF00120	PF00120	1HTQ|E:101-378	1HTQ|F:101-378	Q10377	Q10377
PF00120	PF00120	1HTQ|K:101-378	1HTQ|L:101-378	Q10377	Q10377
PF08240	PF00107	1O89|A:27-94	1O89|A:158-284	P26646	P26646
PF00120	PF03951	1HTQ|O:101-378	1HTQ|P:13-94	Q10377	Q10377
PF00120	PF03951	1HTQ|A:101-378	1HTQ|B:13-94	Q10377	Q10377
PF03951	PF00120	1HTQ|M:13-94	1HTQ|R:101-378	Q10377	Q10377
PF00120	PF00120	1HTQ|O:101-378	1HTQ|U:101-378	Q10377	Q10377
PF00120	PF00120	1HTQ|A:101-378	1HTQ|F:101-378	Q10377	Q10377
PF00120	PF00120	1HTQ|M:101-378	1HTQ|S:101-378	Q10377	Q10377
PF03951	PF00120	1HTQ|T:13-94	1HTQ|U:101-378	Q10377	Q10377
PF00120	PF00120	1HTQ|S:101-378	1HTQ|X:101-378	Q10377	Q10377
PF00120	PF00120	1HTQ|C:101-378	1HTQ|I:101-378	Q10377	Q10377
PF00120	PF00120	1HTQ|D:101-378	1HTQ|J:101-378	Q10377	Q10377
PF00120	PF00120	1HTQ|A:101-378	1HTQ|B:101-378	Q10377	Q10377
PF03951	PF00120	1HTQ|H:13-94	1HTQ|I:101-378	Q10377	Q10377
PF00120	PF00120	1HTQ|C:101-378	1HTQ|D:101-378	Q10377	Q10377
PF00120	PF00120	1HTQ|Q:101-378	1HTQ|R:101-378	Q10377	Q10377
PF00696	PF00696	1E19|A:3-296	1E19|B:3-296	P95474	P95474
PF03951	PF00120	1HTQ|A:13-94	1HTQ|A:101-378	Q10377	Q10377
PF03951	PF00120	1HTQ|B:13-94	1HTQ|B:101-378	Q10377	Q10377
PF07732	PF00394	3NSY|A:51-167	3NSY|A:182-312	P36649	P36649
PF03951	PF00120	1HTQ|C:13-94	1HTQ|C:101-378	Q10377	Q10377
PF07732	PF07731	3NSY|A:51-167	3NSY|A:373-516	P36649	P36649
PF03951	PF00120	1HTQ|D:13-94	1HTQ|D:101-378	Q10377	Q10377
PF00394	PF07731	3NSY|A:182-312	3NSY|A:373-516	P36649	P36649
PF03951	PF00120	1HTQ|E:13-94	1HTQ|E:101-378	Q10377	Q10377
PF03951	PF00120	1HTQ|F:13-94	1HTQ|F:101-378	Q10377	Q10377
PF03951	PF00120	1HTQ|G:13-94	1HTQ|G:101-378	Q10377	Q10377
PF03951	PF00120	1HTQ|H:13-94	1HTQ|H:101-378	Q10377	Q10377
PF07732	PF00394	3NT0|A:51-167	3NT0|A:182-312	P36649	P36649
PF03951	PF00120	1HTQ|I:13-94	1HTQ|I:101-378	Q10377	Q10377
PF07732	PF07731	3NT0|A:51-167	3NT0|A:373-516	P36649	P36649
PF03951	PF00120	1HTQ|J:13-94	1HTQ|J:101-378	Q10377	Q10377
PF00394	PF07731	3NT0|A:182-312	3NT0|A:373-516	P36649	P36649
PF03951	PF00120	1HTQ|K:13-94	1HTQ|K:101-378	Q10377	Q10377
PF03951	PF00120	1HTQ|L:13-94	1HTQ|L:101-378	Q10377	Q10377
PF03951	PF00120	1HTQ|M:13-94	1HTQ|M:101-378	Q10377	Q10377
PF03951	PF00120	1HTQ|N:13-94	1HTQ|N:101-378	Q10377	Q10377
PF03951	PF00120	1HTQ|O:13-94	1HTQ|O:101-378	Q10377	Q10377
PF03951	PF00120	1HTQ|P:13-94	1HTQ|P:101-378	Q10377	Q10377
PF03951	PF00120	1HTQ|Q:13-94	1HTQ|Q:101-378	Q10377	Q10377
PF03951	PF00120	1HTQ|R:13-94	1HTQ|R:101-378	Q10377	Q10377
PF00795	PF00795	3N05|A:4-186	3N05|B:4-186	Q82AV7	Q82AV7
PF02540	PF00795	3N05|A:307-556	3N05|B:4-186	Q82AV7	Q82AV7
PF02540	PF02540	3N05|A:307-556	3N05|B:307-556	Q82AV7	Q82AV7
PF00795	PF02540	3N05|A:4-186	3N05|B:307-556	Q82AV7	Q82AV7
PF03951	PF00120	1HTQ|S:13-94	1HTQ|S:101-378	Q10377	Q10377
PF00795	PF02540	3N05|A:4-186	3N05|A:307-556	Q82AV7	Q82AV7
PF03951	PF00120	1HTQ|T:13-94	1HTQ|T:101-378	Q10377	Q10377
PF00795	PF02540	3N05|B:4-186	3N05|B:307-556	Q82AV7	Q82AV7
PF03951	PF00120	1HTQ|U:13-94	1HTQ|U:101-378	Q10377	Q10377
PF03951	PF00120	1HTQ|V:13-94	1HTQ|V:101-378	Q10377	Q10377
PF03951	PF00120	1HTQ|W:13-94	1HTQ|W:101-378	Q10377	Q10377
PF03951	PF00120	1HTQ|X:13-94	1HTQ|X:101-378	Q10377	Q10377
PF01642	PF01642	1E1C|A:38-559	1E1C|B:49-519	P11653	P11652
PF01642	PF01642	1E1C|C:38-559	1E1C|D:49-519	P11653	P11652
PF01161	PF01161	3N08|A:11-149	3N08|B:11-149	O84741	O84741
PF01642	PF02310	1E1C|A:38-559	1E1C|A:598-713	P11653	P11653
PF00044	PF02800	3LC1|P:3-151	3LC1|R:156-314	Q6GIL8	Q6GIL8
PF00044	PF02800	3LC1|P:3-151	3LC1|Q:156-314	Q6GIL8	Q6GIL8
PF00348	PF00348	3AQ0|G:36-308	3AQ0|H:36-308	Q9FT89	Q9FT89
PF02800	PF02800	3LC1|P:156-314	3LC1|R:156-314	Q6GIL8	Q6GIL8
PF02800	PF00044	3LC1|O:156-314	3LC1|Q:3-151	Q6GIL8	Q6GIL8
PF02800	PF00044	3LC1|R:156-314	3LC1|O:3-151	Q6GIL8	Q6GIL8
PF00348	PF00348	3AQ0|E:36-308	3AQ0|G:36-308	Q9FT89	Q9FT89
PF02800	PF02800	3LC1|P:156-314	3LC1|O:156-314	Q6GIL8	Q6GIL8
PF00348	PF00348	3AQ0|E:36-308	3AQ0|H:36-308	Q9FT89	Q9FT89
PF00348	PF00348	3AQ0|A:36-308	3AQ0|F:36-308	Q9FT89	Q9FT89
PF00348	PF00348	3AQ0|A:36-308	3AQ0|B:36-308	Q9FT89	Q9FT89
PF00348	PF00348	3AQ0|B:36-308	3AQ0|C:36-308	Q9FT89	Q9FT89
PF00348	PF00348	3AQ0|B:36-308	3AQ0|F:36-308	Q9FT89	Q9FT89
PF02800	PF02800	3LC1|P:156-314	3LC1|Q:156-314	Q6GIL8	Q6GIL8
PF00348	PF00348	3AQ0|E:36-308	3AQ0|F:36-308	Q9FT89	Q9FT89
PF02800	PF02800	3LC1|R:156-314	3LC1|O:156-314	Q6GIL8	Q6GIL8
PF01642	PF02310	1E1C|C:38-559	1E1C|C:598-713	P11653	P11653
PF02800	PF00044	3LC1|P:156-314	3LC1|Q:3-151	Q6GIL8	Q6GIL8
PF00348	PF00348	3AQ0|D:36-308	3AQ0|G:36-308	Q9FT89	Q9FT89
PF00044	PF02800	3LC1|R:3-151	3LC1|O:156-314	Q6GIL8	Q6GIL8
PF00044	PF02800	3LC1|O:3-151	3LC1|Q:156-314	Q6GIL8	Q6GIL8
PF00348	PF00348	3AQ0|D:36-308	3AQ0|H:36-308	Q9FT89	Q9FT89
PF02800	PF00044	3LC1|P:156-314	3LC1|R:3-151	Q6GIL8	Q6GIL8
PF00348	PF00348	3AQ0|C:36-308	3AQ0|D:36-308	Q9FT89	Q9FT89
PF02800	PF02800	3LC1|R:156-314	3LC1|Q:156-314	Q6GIL8	Q6GIL8
PF00348	PF00348	3AQ0|C:36-308	3AQ0|G:36-308	Q9FT89	Q9FT89
PF00348	PF00348	3AQ0|A:36-308	3AQ0|C:36-308	Q9FT89	Q9FT89
PF00348	PF00348	3AQ0|B:36-308	3AQ0|E:36-308	Q9FT89	Q9FT89
PF00044	PF02800	3LC1|P:3-151	3LC1|P:156-314	Q6GIL8	Q6GIL8
PF00044	PF02800	3LC1|R:3-151	3LC1|R:156-314	Q6GIL8	Q6GIL8
PF00044	PF02800	3LC1|O:3-151	3LC1|O:156-314	Q6GIL8	Q6GIL8
PF03129	PF00587	1HTT|C:329-422	1HTT|D:21-169	P04804	P04804
PF00587	PF00587	1HTT|C:21-177	1HTT|D:21-169	P04804	P04804
PF00587	PF03129	1HTT|A:21-177	1HTT|B:329-422	P04804	P04804
PF00587	PF00587	1HTT|A:21-177	1HTT|D:21-169	P04804	P04804
PF00587	PF00587	1HTT|A:21-177	1HTT|B:21-169	P04804	P04804
PF00044	PF02800	3LC1|Q:3-151	3LC1|Q:156-314	Q6GIL8	Q6GIL8
PF03129	PF00587	1HTT|A:329-422	1HTT|B:21-169	P04804	P04804
PF00067	PF00067	3GW9|A:32-471	3GW9|C:32-471	Q385E8	Q385E8
PF00067	PF00067	3GW9|C:32-471	3GW9|D:32-471	Q385E8	Q385E8
PF00587	PF03129	1HTT|C:21-177	1HTT|D:329-422	P04804	P04804
PF00067	PF00067	3GW9|B:32-471	3GW9|D:32-471	Q385E8	Q385E8
PF00587	PF00587	1HTT|B:21-169	1HTT|C:21-177	P04804	P04804
PF00067	PF00067	3GW9|A:32-471	3GW9|B:32-471	Q385E8	Q385E8
PF00067	PF00067	3GW9|B:32-471	3GW9|C:32-471	Q385E8	Q385E8
PF02852	PF02852	3NT6|A:348-457	3NT6|B:348-457	A3QAV3	A3QAV3
PF07992	PF02852	3NT6|A:3-309	3NT6|B:348-457	A3QAV3	A3QAV3
PF02852	PF07992	3NT6|A:348-457	3NT6|B:3-309	A3QAV3	A3QAV3
PF07992	PF00581	3NT6|A:3-309	3NT6|B:478-564	A3QAV3	A3QAV3
PF00581	PF07992	3NT6|A:478-564	3NT6|B:3-309	A3QAV3	A3QAV3
PF07992	PF00070	3NT6|A:3-309	3NT6|A:153-230	A3QAV3	A3QAV3
PF07992	PF02852	3NT6|A:3-309	3NT6|A:348-457	A3QAV3	A3QAV3
PF00070	PF02852	3NT6|A:153-230	3NT6|A:348-457	A3QAV3	A3QAV3
PF00070	PF00581	3NT6|A:153-230	3NT6|A:478-564	A3QAV3	A3QAV3
PF02852	PF00581	3NT6|A:348-457	3NT6|A:478-564	A3QAV3	A3QAV3
PF07992	PF00070	3NT6|B:3-309	3NT6|B:153-230	A3QAV3	A3QAV3
PF07992	PF02852	3NT6|B:3-309	3NT6|B:348-457	A3QAV3	A3QAV3
PF00070	PF02852	3NT6|B:153-230	3NT6|B:348-457	A3QAV3	A3QAV3
PF00070	PF00581	3NT6|B:153-230	3NT6|B:478-564	A3QAV3	A3QAV3
PF02852	PF00581	3NT6|B:348-457	3NT6|B:478-564	A3QAV3	A3QAV3
PF01336	PF00152	1E1O|A:67-145	1E1O|A:161-502	P0A8N5	P0A8N5
PF00384	PF05738	1VLD|O:75-599	1VLD|P:210-269	P80563	P80564
PF00384	PF05738	1VLD|U:75-599	1VLD|V:210-269	P80563	P80564
PF00384	PF13247	1VLD|M:75-599	1VLD|N:59-159	P80563	P80564
PF07934	PF00730	1HU0|A:25-141	1HU0|A:142-300	O15527	O15527
PF01568	PF13247	1VLD|Q:736-861	1VLD|R:59-159	P80563	P80564
PF00384	PF00384	1VLD|M:75-599	1VLD|S:75-599	P80563	P80563
PF00384	PF05738	1VLD|Q:75-599	1VLD|R:210-269	P80563	P80564
PF00384	PF13247	1VLD|S:75-599	1VLD|T:59-159	P80563	P80564
PF00384	PF01568	1VLD|M:75-599	1VLD|S:736-861	P80563	P80563
PF00384	PF00384	1VLD|Q:75-599	1VLD|U:75-599	P80563	P80563
PF01568	PF13247	1VLD|M:736-861	1VLD|N:59-159	P80563	P80564
PF01568	PF13247	1VLD|U:736-861	1VLD|V:59-159	P80563	P80564
PF00384	PF13247	1VLD|Q:75-599	1VLD|R:59-159	P80563	P80564
PF00384	PF05738	1VLD|W:75-599	1VLD|X:210-269	P80563	P80564
PF00384	PF05738	1VLD|M:75-599	1VLD|N:210-269	P80563	P80564
PF01568	PF13247	1VLD|O:736-861	1VLD|P:59-159	P80563	P80564
PF01568	PF13247	1VLD|S:736-861	1VLD|T:59-159	P80563	P80564
PF00384	PF13247	1VLD|O:75-599	1VLD|P:59-159	P80563	P80564
PF00384	PF05738	1VLD|S:75-599	1VLD|T:210-269	P80563	P80564
PF00384	PF13247	1VLD|W:75-599	1VLD|X:59-159	P80563	P80564
PF00384	PF13247	1VLD|U:75-599	1VLD|V:59-159	P80563	P80564
PF01568	PF13247	1VLD|W:736-861	1VLD|X:59-159	P80563	P80564
PF00384	PF01568	1VLD|Q:75-599	1VLD|U:736-861	P80563	P80563
PF00384	PF01568	1VLD|M:75-599	1VLD|M:736-861	P80563	P80563
PF00378	PF00378	3TRR|D:6-244	3TRR|F:6-244	B1ML12	B1ML12
PF00378	PF00378	3TRR|B:6-244	3TRR|C:6-244	B1ML12	B1ML12
PF00378	PF00378	3TRR|E:6-244	3TRR|F:6-244	B1ML12	B1ML12
PF13247	PF05738	1VLD|N:59-159	1VLD|N:210-269	P80564	P80564
PF00378	PF00378	3TRR|D:6-244	3TRR|E:6-244	B1ML12	B1ML12
PF00378	PF00378	3TRR|A:6-244	3TRR|E:6-244	B1ML12	B1ML12
PF00378	PF00378	3TRR|A:6-244	3TRR|C:6-244	B1ML12	B1ML12
PF00378	PF00378	3TRR|A:6-244	3TRR|B:6-244	B1ML12	B1ML12
PF00384	PF01568	1VLD|O:75-599	1VLD|O:736-861	P80563	P80563
PF13247	PF05738	1VLD|P:59-159	1VLD|P:210-269	P80564	P80564
PF00384	PF01568	1VLD|Q:75-599	1VLD|Q:736-861	P80563	P80563
PF13247	PF05738	1VLD|R:59-159	1VLD|R:210-269	P80564	P80564
PF00384	PF01568	1VLD|S:75-599	1VLD|S:736-861	P80563	P80563
PF13247	PF05738	1VLD|T:59-159	1VLD|T:210-269	P80564	P80564
PF02852	PF02852	3NTA|A:348-457	3NTA|B:348-457	A3QAV3	A3QAV3
PF07992	PF00581	3NTA|A:3-309	3NTA|B:478-564	A3QAV3	A3QAV3
PF00581	PF07992	3NTA|A:478-564	3NTA|B:3-309	A3QAV3	A3QAV3
PF02852	PF07992	3NTA|A:348-457	3NTA|B:3-309	A3QAV3	A3QAV3
PF07992	PF02852	3NTA|A:3-309	3NTA|B:348-457	A3QAV3	A3QAV3
PF07992	PF00070	3NTA|A:3-309	3NTA|A:153-230	A3QAV3	A3QAV3
PF00384	PF01568	1VLD|U:75-599	1VLD|U:736-861	P80563	P80563
PF13247	PF05738	1VLD|V:59-159	1VLD|V:210-269	P80564	P80564
PF07992	PF02852	3NTA|A:3-309	3NTA|A:348-457	A3QAV3	A3QAV3
PF00070	PF02852	3NTA|A:153-230	3NTA|A:348-457	A3QAV3	A3QAV3
PF00070	PF00581	3NTA|A:153-230	3NTA|A:478-564	A3QAV3	A3QAV3
PF02852	PF00581	3NTA|A:348-457	3NTA|A:478-564	A3QAV3	A3QAV3
PF00384	PF01568	1VLD|W:75-599	1VLD|W:736-861	P80563	P80563
PF13247	PF05738	1VLD|X:59-159	1VLD|X:210-269	P80564	P80564
PF07992	PF00070	3NTA|B:3-309	3NTA|B:153-230	A3QAV3	A3QAV3
PF07992	PF02852	3NTA|B:3-309	3NTA|B:348-457	A3QAV3	A3QAV3
PF00070	PF02852	3NTA|B:153-230	3NTA|B:348-457	A3QAV3	A3QAV3
PF00070	PF00581	3NTA|B:153-230	3NTA|B:478-564	A3QAV3	A3QAV3
PF02852	PF00581	3NTA|B:348-457	3NTA|B:478-564	A3QAV3	A3QAV3
PF00306	PF00231	1E1Q|D:368-475	1E1Q|G:1-272	P00829	P05631
PF00306	PF00306	1E1Q|C:384-488	1E1Q|D:368-475	P19483	P00829
PF02874	PF00006	1E1Q|A:24-92	1E1Q|D:135-355	P19483	P00829
PF00306	PF00231	1E1Q|F:368-474	1E1Q|G:1-272	P00829	P05631
PF00306	PF00306	1E1Q|D:368-475	1E1Q|F:368-474	P00829	P00829
PF00006	PF00006	1E1Q|B:148-372	1E1Q|F:135-355	P19483	P00829
PF02874	PF02874	1E1Q|C:24-92	1E1Q|F:13-79	P19483	P00829
PF00006	PF00006	1E1Q|C:148-372	1E1Q|D:135-355	P19483	P00829
PF00006	PF00231	1E1Q|F:135-355	1E1Q|G:1-272	P00829	P05631
PF00006	PF02874	1E1Q|A:148-372	1E1Q|E:13-79	P19483	P00829
PF00006	PF00231	1E1Q|D:135-355	1E1Q|G:1-272	P00829	P05631
PF02874	PF00006	1E1Q|C:24-92	1E1Q|F:135-355	P19483	P00829
PF00006	PF00006	1E1Q|B:148-372	1E1Q|E:135-355	P19483	P00829
PF02874	PF02874	1E1Q|B:24-92	1E1Q|F:13-79	P19483	P00829
PF02874	PF02874	1E1Q|B:24-92	1E1Q|E:13-79	P19483	P00829
PF00006	PF00306	1E1Q|A:148-372	1E1Q|D:368-475	P19483	P00829
PF00006	PF00231	1E1Q|B:148-372	1E1Q|G:1-272	P19483	P05631
PF02874	PF02874	1E1Q|A:24-92	1E1Q|D:13-79	P19483	P00829
PF00306	PF00006	1E1Q|C:384-488	1E1Q|D:135-355	P19483	P00829
PF00006	PF00306	1E1Q|C:148-372	1E1Q|F:368-474	P19483	P00829
PF00006	PF00006	1E1Q|A:148-372	1E1Q|E:135-355	P19483	P00829
PF02874	PF02874	1E1Q|C:24-92	1E1Q|D:13-79	P19483	P00829
PF00006	PF00231	1E1Q|E:135-355	1E1Q|G:1-272	P00829	P05631
PF00006	PF00306	1E1Q|C:148-372	1E1Q|D:368-475	P19483	P00829
PF02874	PF02874	1E1Q|A:24-92	1E1Q|E:13-79	P19483	P00829
PF00306	PF00231	1E1Q|A:384-488	1E1Q|G:1-272	P19483	P05631
PF00006	PF02874	1E1Q|C:148-372	1E1Q|D:13-79	P19483	P00829
PF00006	PF00231	1E1Q|A:148-372	1E1Q|G:1-272	P19483	P05631
PF00306	PF00231	1E1Q|E:368-474	1E1Q|G:1-272	P00829	P05631
PF00306	PF00306	1E1Q|A:384-488	1E1Q|D:368-475	P19483	P00829
PF00006	PF00231	1E1Q|C:148-372	1E1Q|G:1-272	P19483	P05631
PF00006	PF00006	1E1Q|C:148-372	1E1Q|F:135-355	P19483	P00829
PF00006	PF00006	1E1Q|A:148-372	1E1Q|D:135-355	P19483	P00829
PF02874	PF00006	1E1Q|A:24-92	1E1Q|A:148-372	P19483	P19483
PF00006	PF00306	1E1Q|A:148-372	1E1Q|A:384-488	P19483	P19483
PF02874	PF00006	1E1Q|B:24-92	1E1Q|B:148-372	P19483	P19483
PF00006	PF00306	1E1Q|B:148-372	1E1Q|B:384-488	P19483	P19483
PF02874	PF00006	1E1Q|C:24-92	1E1Q|C:148-372	P19483	P19483
PF00006	PF00306	1E1Q|C:148-372	1E1Q|C:384-488	P19483	P19483
PF02874	PF00006	1E1Q|D:13-79	1E1Q|D:135-355	P00829	P00829
PF00006	PF00306	1E1Q|D:135-355	1E1Q|D:368-475	P00829	P00829
PF02874	PF00006	1E1Q|E:13-79	1E1Q|E:135-355	P00829	P00829
PF02225	PF04389	3BI1|A:165-264	3BI1|A:370-562	Q04609	Q04609
PF00006	PF00306	1E1Q|E:135-355	1E1Q|E:368-474	P00829	P00829
PF02225	PF04253	3BI1|A:165-264	3BI1|A:626-749	Q04609	Q04609
PF02874	PF00006	1E1Q|F:13-79	1E1Q|F:135-355	P00829	P00829
PF04389	PF04253	3BI1|A:370-562	3BI1|A:626-749	Q04609	Q04609
PF01368	PF02272	1IR6|A:68-219	1IR6|A:356-416	Q93R48	Q93R48
PF00006	PF00306	1E1Q|F:135-355	1E1Q|F:368-474	P00829	P00829
PF00817	PF11799	2WTF|A:29-276	2WTF|B:383-508	Q04049	Q04049
PF11799	PF00817	2WTF|A:383-509	2WTF|B:29-276	Q04049	Q04049
PF00817	PF00817	2WTF|A:29-276	2WTF|B:29-276	Q04049	Q04049
PF00817	PF11799	2WTF|A:29-276	2WTF|A:383-509	Q04049	Q04049
PF02826	PF02826	2P9C|A:117-294	2P9C|B:117-294	P0A9T0	P0A9T0
PF02826	PF00389	2P9C|A:117-294	2P9C|B:13-326	P0A9T0	P0A9T0
PF00389	PF02826	2P9C|A:13-326	2P9C|B:117-294	P0A9T0	P0A9T0
PF00817	PF11799	2WTF|B:29-276	2WTF|B:383-508	Q04049	Q04049
PF00389	PF02826	2P9C|A:13-326	2P9C|A:117-294	P0A9T0	P0A9T0
PF00389	PF01842	2P9C|A:13-326	2P9C|A:339-402	P0A9T0	P0A9T0
PF00389	PF02826	2P9C|B:13-326	2P9C|B:117-294	P0A9T0	P0A9T0
PF00389	PF01842	2P9C|B:13-326	2P9C|B:339-402	P0A9T0	P0A9T0
PF00006	PF00231	1E1R|D:135-355	1E1R|G:1-272	P00829	P05631
PF00306	PF00231	1E1R|D:368-475	1E1R|G:1-272	P00829	P05631
PF02874	PF02874	1E1R|C:24-92	1E1R|F:13-79	P19483	P00829
PF02874	PF02874	1E1R|B:24-92	1E1R|F:13-79	P19483	P00829
PF00306	PF00306	1E1R|C:384-488	1E1R|D:368-475	P19483	P00829
PF02874	PF02874	1E1R|C:24-92	1E1R|D:13-79	P19483	P00829
PF00006	PF00306	1E1R|C:148-372	1E1R|F:368-474	P19483	P00829
PF00006	PF00006	1E1R|B:148-372	1E1R|F:135-355	P19483	P00829
PF00006	PF02874	1E1R|A:148-372	1E1R|E:13-79	P19483	P00829
PF00006	PF00006	1E1R|A:148-372	1E1R|E:135-355	P19483	P00829
PF00006	PF00306	1E1R|B:148-372	1E1R|F:368-474	P19483	P00829
PF00006	PF00231	1E1R|E:135-355	1E1R|G:1-272	P00829	P05631
PF00306	PF00306	1E1R|A:384-488	1E1R|D:368-475	P19483	P00829
PF00306	PF00231	1E1R|E:368-474	1E1R|G:1-272	P00829	P05631
PF00006	PF00231	1E1R|F:135-355	1E1R|G:1-272	P00829	P05631
PF00006	PF00306	1E1R|C:148-372	1E1R|D:368-475	P19483	P00829
PF02874	PF00006	1E1R|B:24-92	1E1R|E:135-355	P19483	P00829
PF00306	PF00231	1E1R|F:368-474	1E1R|G:1-272	P00829	P05631
PF02874	PF00006	1E1R|A:24-92	1E1R|D:135-355	P19483	P00829
PF00006	PF00231	1E1R|B:148-372	1E1R|G:1-272	P19483	P05631
PF00006	PF00231	1E1R|A:148-372	1E1R|G:1-272	P19483	P05631
PF02874	PF00006	1E1R|C:24-92	1E1R|F:135-355	P19483	P00829
PF02874	PF02874	1E1R|B:24-92	1E1R|E:13-79	P19483	P00829
PF00306	PF00306	1E1R|D:368-475	1E1R|F:368-474	P00829	P00829
PF00006	PF02874	1E1R|C:148-372	1E1R|D:13-79	P19483	P00829
PF00006	PF00006	1E1R|C:148-372	1E1R|D:135-355	P19483	P00829
PF00306	PF00231	1E1R|A:384-488	1E1R|G:1-272	P19483	P05631
PF00006	PF00306	1E1R|A:148-372	1E1R|D:368-475	P19483	P00829
PF00006	PF00006	1E1R|A:148-372	1E1R|D:135-355	P19483	P00829
PF00006	PF00006	1E1R|B:148-372	1E1R|E:135-355	P19483	P00829
PF00006	PF00006	1E1R|C:148-372	1E1R|F:135-355	P19483	P00829
PF02874	PF02874	1E1R|A:24-92	1E1R|E:13-79	P19483	P00829
PF00006	PF00231	1E1R|C:148-372	1E1R|G:1-272	P19483	P05631
PF02874	PF02874	1E1R|A:24-92	1E1R|D:13-79	P19483	P00829
PF00306	PF00006	1E1R|C:384-488	1E1R|D:135-355	P19483	P00829
PF02874	PF00006	1E1R|A:24-92	1E1R|A:148-372	P19483	P19483
PF00334	PF00334	3FCW|C:2-131	3FCW|E:2-130	Q5UQL3	Q5UQL3
PF00334	PF00334	3FCW|A:2-130	3FCW|C:2-131	Q5UQL3	Q5UQL3
PF02800	PF00044	3LC2|Q:156-314	3LC2|P:3-151	Q6GIL8	Q6GIL8
PF00334	PF00334	3FCW|B:2-128	3FCW|D:2-130	Q5UQL3	Q5UQL3
PF00044	PF02800	3LC2|O:3-151	3LC2|R:156-314	Q6GIL8	Q6GIL8
PF00334	PF00334	3FCW|B:2-128	3FCW|F:2-129	Q5UQL3	Q5UQL3
PF02800	PF02800	3LC2|Q:156-314	3LC2|P:156-314	Q6GIL8	Q6GIL8
PF00334	PF00334	3FCW|A:2-130	3FCW|E:2-130	Q5UQL3	Q5UQL3
PF00044	PF02800	3LC2|Q:3-151	3LC2|P:156-314	Q6GIL8	Q6GIL8
PF00334	PF00334	3FCW|D:2-130	3FCW|F:2-129	Q5UQL3	Q5UQL3
PF02800	PF00044	3LC2|O:156-314	3LC2|R:3-151	Q6GIL8	Q6GIL8
PF02800	PF02800	3LC2|Q:156-314	3LC2|R:156-314	Q6GIL8	Q6GIL8
PF00006	PF00306	1E1R|A:148-372	1E1R|A:384-488	P19483	P19483
PF02800	PF02800	3LC2|O:156-314	3LC2|Q:156-314	Q6GIL8	Q6GIL8
PF02800	PF02800	3LC2|O:156-314	3LC2|P:156-314	Q6GIL8	Q6GIL8
PF02874	PF00006	1E1R|B:24-92	1E1R|B:148-372	P19483	P19483
PF02800	PF00044	3LC2|R:156-314	3LC2|P:3-151	Q6GIL8	Q6GIL8
PF02800	PF02800	3LC2|R:156-314	3LC2|P:156-314	Q6GIL8	Q6GIL8
PF00044	PF02800	3LC2|R:3-151	3LC2|P:156-314	Q6GIL8	Q6GIL8
PF00044	PF02800	3LC2|O:3-151	3LC2|Q:156-314	Q6GIL8	Q6GIL8
PF02800	PF00044	3LC2|O:156-314	3LC2|Q:3-151	Q6GIL8	Q6GIL8
PF02800	PF02800	3LC2|O:156-314	3LC2|R:156-314	Q6GIL8	Q6GIL8
PF07992	PF02852	3NTD|A:3-309	3NTD|B:348-457	A3QAV3	A3QAV3
PF02852	PF07992	3NTD|A:348-457	3NTD|B:3-309	A3QAV3	A3QAV3
PF00581	PF07992	3NTD|A:478-564	3NTD|B:3-309	A3QAV3	A3QAV3
PF00006	PF00306	1E1R|B:148-372	1E1R|B:384-488	P19483	P19483
PF07992	PF00581	3NTD|A:3-309	3NTD|B:478-564	A3QAV3	A3QAV3
PF02852	PF02852	3NTD|A:348-457	3NTD|B:348-457	A3QAV3	A3QAV3
PF02874	PF00006	1E1R|C:24-92	1E1R|C:148-372	P19483	P19483
PF00006	PF00306	1E1R|C:148-372	1E1R|C:384-488	P19483	P19483
PF07992	PF00070	3NTD|A:3-309	3NTD|A:153-230	A3QAV3	A3QAV3
PF02874	PF00006	1E1R|D:13-79	1E1R|D:135-355	P00829	P00829
PF07992	PF02852	3NTD|A:3-309	3NTD|A:348-457	A3QAV3	A3QAV3
PF00006	PF00306	1E1R|D:135-355	1E1R|D:368-475	P00829	P00829
PF02874	PF00006	1E1R|E:13-79	1E1R|E:135-355	P00829	P00829
PF00070	PF02852	3NTD|A:153-230	3NTD|A:348-457	A3QAV3	A3QAV3
PF00044	PF02800	3LC2|O:3-151	3LC2|O:156-314	Q6GIL8	Q6GIL8
PF00070	PF00581	3NTD|A:153-230	3NTD|A:478-564	A3QAV3	A3QAV3
PF00006	PF00306	1E1R|E:135-355	1E1R|E:368-474	P00829	P00829
PF02852	PF00581	3NTD|A:348-457	3NTD|A:478-564	A3QAV3	A3QAV3
PF02874	PF00006	1E1R|F:13-79	1E1R|F:135-355	P00829	P00829
PF07992	PF00070	3NTD|B:3-309	3NTD|B:153-230	A3QAV3	A3QAV3
PF00006	PF00306	1E1R|F:135-355	1E1R|F:368-474	P00829	P00829
PF07992	PF02852	3NTD|B:3-309	3NTD|B:348-457	A3QAV3	A3QAV3
PF00044	PF02800	3LC2|Q:3-151	3LC2|Q:156-314	Q6GIL8	Q6GIL8
PF00070	PF02852	3NTD|B:153-230	3NTD|B:348-457	A3QAV3	A3QAV3
PF00070	PF00581	3NTD|B:153-230	3NTD|B:478-564	A3QAV3	A3QAV3
PF00044	PF02800	3LC2|R:3-151	3LC2|R:156-314	Q6GIL8	Q6GIL8
PF02852	PF00581	3NTD|B:348-457	3NTD|B:478-564	A3QAV3	A3QAV3
PF00044	PF02800	3LC2|P:3-151	3LC2|P:156-314	Q6GIL8	Q6GIL8
PF01336	PF00152	1E1T|A:67-145	1E1T|A:161-502	P0A8N6	P0A8N6
PF00590	PF00590	2P9D|A:2-225	2P9D|B:2-225	O58456	O58456
PF00464	PF00464	3N0L|A:3-379	3N0L|B:3-379	P24531	P24531
PF01336	PF00152	1E22|A:67-145	1E22|A:161-502	P14825	P14825
PF01336	PF00152	1E24|A:67-145	1E24|A:161-502	P14825	P14825
PF02775	PF02776	3OE1|A:387-537	3OE1|B:3-179	P06672	P06672
PF00205	PF02776	3OE1|A:199-360	3OE1|B:3-179	P06672	P06672
PF02776	PF00205	3OE1|A:3-179	3OE1|B:199-360	P06672	P06672
PF02776	PF02775	3OE1|C:3-179	3OE1|D:387-537	P06672	P06672
PF02776	PF02775	3OE1|A:3-179	3OE1|B:387-537	P06672	P06672
PF02775	PF02775	3OE1|C:387-537	3OE1|D:387-537	P06672	P06672
PF02776	PF00205	3OE1|C:3-179	3OE1|D:199-360	P06672	P06672
PF02776	PF00205	3OE1|A:3-179	3OE1|D:199-360	P06672	P06672
PF02776	PF02776	3OE1|B:3-179	3OE1|D:3-179	P06672	P06672
PF02776	PF02776	3OE1|C:3-179	3OE1|D:3-179	P06672	P06672
PF02776	PF02776	3OE1|A:3-179	3OE1|B:3-179	P06672	P06672
PF00205	PF02776	3OE1|C:199-360	3OE1|D:3-179	P06672	P06672
PF02775	PF02776	3OE1|C:387-537	3OE1|D:3-179	P06672	P06672
PF02776	PF02776	3OE1|A:3-179	3OE1|C:3-179	P06672	P06672
PF02776	PF00205	3OE1|B:3-179	3OE1|C:199-360	P06672	P06672
PF02775	PF02775	3OE1|A:387-537	3OE1|B:387-537	P06672	P06672
PF00205	PF02776	3OE1|A:199-360	3OE1|D:3-179	P06672	P06672
PF00205	PF02776	3OE1|B:199-360	3OE1|C:3-179	P06672	P06672
PF01568	PF13247	1VLE|W:736-861	1VLE|X:59-159	P80563	P80564
PF00384	PF13247	1VLE|M:75-599	1VLE|N:59-159	P80563	P80564
PF00384	PF00384	1VLE|M:75-599	1VLE|S:75-599	P80563	P80563
PF00384	PF13247	1VLE|U:75-599	1VLE|V:59-159	P80563	P80564
PF01568	PF13247	1VLE|O:736-861	1VLE|P:59-159	P80563	P80564
PF00384	PF05738	1VLE|Q:75-599	1VLE|R:210-269	P80563	P80564
PF01568	PF13247	1VLE|U:736-861	1VLE|V:59-159	P80563	P80564
PF02776	PF00205	3OE1|A:3-179	3OE1|A:199-360	P06672	P06672
PF01568	PF13247	1VLE|M:736-861	1VLE|N:59-159	P80563	P80564
PF00384	PF13247	1VLE|O:75-599	1VLE|P:59-159	P80563	P80564
PF00384	PF01568	1VLE|M:75-599	1VLE|S:736-861	P80563	P80563
PF00384	PF13247	1VLE|S:75-599	1VLE|T:59-159	P80563	P80564
PF00384	PF13247	1VLE|Q:75-599	1VLE|R:59-159	P80563	P80564
PF00384	PF05738	1VLE|O:75-599	1VLE|P:210-269	P80563	P80564
PF00384	PF05738	1VLE|M:75-599	1VLE|N:210-269	P80563	P80564
PF00384	PF01568	1VLE|Q:75-599	1VLE|U:736-861	P80563	P80563
PF01568	PF13247	1VLE|Q:736-861	1VLE|R:59-159	P80563	P80564
PF01568	PF13247	1VLE|S:736-861	1VLE|T:59-159	P80563	P80564
PF00384	PF13247	1VLE|W:75-599	1VLE|X:59-159	P80563	P80564
PF00355	PF00848	3N0Q|A:40-137	3N0Q|A:156-398	Q1GMC3	Q1GMC3
PF00384	PF05738	1VLE|U:75-599	1VLE|V:210-269	P80563	P80564
PF00384	PF00384	1VLE|Q:75-599	1VLE|U:75-599	P80563	P80563
PF00384	PF05738	1VLE|S:75-599	1VLE|T:210-269	P80563	P80564
PF05738	PF13247	1VLE|V:210-269	1VLE|X:59-159	P80564	P80564
PF00384	PF05738	1VLE|W:75-599	1VLE|X:210-269	P80563	P80564
PF02776	PF02775	3OE1|A:3-179	3OE1|A:387-537	P06672	P06672
PF00205	PF02775	3OE1|A:199-360	3OE1|A:387-537	P06672	P06672
PF02776	PF00205	3OE1|B:3-179	3OE1|B:199-360	P06672	P06672
PF00756	PF00756	3FCX|A:23-275	3FCX|B:23-275	P10768	P10768
PF00384	PF01568	1VLE|M:75-599	1VLE|M:736-861	P80563	P80563
PF02776	PF02775	3OE1|B:3-179	3OE1|B:387-537	P06672	P06672
PF13247	PF05738	1VLE|N:59-159	1VLE|N:210-269	P80564	P80564
PF00205	PF02775	3OE1|B:199-360	3OE1|B:387-537	P06672	P06672
PF00384	PF01568	1VLE|O:75-599	1VLE|O:736-861	P80563	P80563
PF13247	PF05738	1VLE|P:59-159	1VLE|P:210-269	P80564	P80564
PF02776	PF00205	3OE1|C:3-179	3OE1|C:199-360	P06672	P06672
PF02776	PF02775	3OE1|C:3-179	3OE1|C:387-537	P06672	P06672
PF00384	PF01568	1VLE|Q:75-599	1VLE|Q:736-861	P80563	P80563
PF00205	PF02775	3OE1|C:199-360	3OE1|C:387-537	P06672	P06672
PF13247	PF05738	1VLE|R:59-159	1VLE|R:210-269	P80564	P80564
PF10996	PF10996	3IEL|A:228-351	3IEL|B:228-351	Q5SLP1	Q5SLP1
PF10996	PF00753	3IEL|A:228-351	3IEL|D:9-222	Q5SLP1	Q5SLP1
PF00753	PF00753	3IEL|A:9-222	3IEL|D:9-222	Q5SLP1	Q5SLP1
PF07521	PF00753	3IEL|B:363-404	3IEL|C:9-222	Q5SLP1	Q5SLP1
PF07521	PF00753	3IEL|A:363-404	3IEL|D:9-222	Q5SLP1	Q5SLP1
PF10996	PF10996	3IEL|A:228-351	3IEL|D:228-351	Q5SLP1	Q5SLP1
PF00753	PF07521	3IEL|A:9-222	3IEL|D:363-404	Q5SLP1	Q5SLP1
PF00384	PF01568	1VLE|S:75-599	1VLE|S:736-861	P80563	P80563
PF00753	PF00753	3IEL|B:9-222	3IEL|C:9-222	Q5SLP1	Q5SLP1
PF02776	PF00205	3OE1|D:3-179	3OE1|D:199-360	P06672	P06672
PF10996	PF10996	3IEL|B:228-351	3IEL|C:228-351	Q5SLP1	Q5SLP1
PF00753	PF10996	3IEL|A:9-222	3IEL|D:228-351	Q5SLP1	Q5SLP1
PF00753	PF07521	3IEL|B:9-222	3IEL|C:363-404	Q5SLP1	Q5SLP1
PF02776	PF02775	3OE1|D:3-179	3OE1|D:387-537	P06672	P06672
PF13247	PF05738	1VLE|T:59-159	1VLE|T:210-269	P80564	P80564
PF00205	PF02775	3OE1|D:199-360	3OE1|D:387-537	P06672	P06672
PF00384	PF01568	1VLE|U:75-599	1VLE|U:736-861	P80563	P80563
PF00753	PF10996	3IEL|A:9-222	3IEL|A:228-351	Q5SLP1	Q5SLP1
PF13247	PF05738	1VLE|V:59-159	1VLE|V:210-269	P80564	P80564
PF00753	PF07521	3IEL|A:9-222	3IEL|A:363-404	Q5SLP1	Q5SLP1
PF10996	PF07521	3IEL|A:228-351	3IEL|A:363-404	Q5SLP1	Q5SLP1
PF00384	PF01568	1VLE|W:75-599	1VLE|W:736-861	P80563	P80563
PF00753	PF10996	3IEL|B:9-222	3IEL|B:228-351	Q5SLP1	Q5SLP1
PF13247	PF05738	1VLE|X:59-159	1VLE|X:210-269	P80564	P80564
PF05922	PF00082	2QTW|A:77-152	2QTW|B:181-444	Q8NBP7	Q8NBP7
PF00753	PF07521	3IEL|B:9-222	3IEL|B:363-404	Q5SLP1	Q5SLP1
PF10996	PF07521	3IEL|B:228-351	3IEL|B:363-404	Q5SLP1	Q5SLP1
PF00753	PF10996	3IEL|C:9-222	3IEL|C:228-351	Q5SLP1	Q5SLP1
PF00821	PF00821	3DT4|A:29-622	3DT4|C:29-622	P07379	P07379
PF00753	PF07521	3IEL|C:9-222	3IEL|C:363-404	Q5SLP1	Q5SLP1
PF10996	PF07521	3IEL|C:228-351	3IEL|C:363-404	Q5SLP1	Q5SLP1
PF00753	PF10996	3IEL|D:9-222	3IEL|D:228-351	Q5SLP1	Q5SLP1
PF00753	PF07521	3IEL|D:9-222	3IEL|D:363-404	Q5SLP1	Q5SLP1
PF10996	PF07521	3IEL|D:228-351	3IEL|D:363-404	Q5SLP1	Q5SLP1
PF00730	PF00730	3N0U|A:49-181	3N0U|C:49-181	Q9X2E1	Q9X2E1
PF01596	PF01596	3NTV|A:31-231	3NTV|B:31-231	Q8NW89	Q8NW89
PF00270	PF00270	1HV8|A:30-195	1HV8|B:30-195	Q58083	Q58083
PF00270	PF00271	1HV8|A:30-195	1HV8|A:256-333	Q58083	Q58083
PF00270	PF00271	1HV8|B:30-195	1HV8|B:256-333	Q58083	Q58083
PF02826	PF02826	2P9E|B:117-294	2P9E|D:117-294	P0A9T0	P0A9T0
PF02826	PF02826	2P9E|C:117-294	2P9E|D:117-294	P0A9T0	P0A9T0
PF02826	PF02826	2P9E|A:117-294	2P9E|C:117-294	P0A9T0	P0A9T0
PF00389	PF02826	2P9E|A:13-326	2P9E|B:117-294	P0A9T0	P0A9T0
PF02826	PF00389	2P9E|C:117-294	2P9E|D:13-326	P0A9T0	P0A9T0
PF02826	PF00389	2P9E|A:117-294	2P9E|B:13-326	P0A9T0	P0A9T0
PF01842	PF01842	2P9E|B:339-402	2P9E|C:339-402	P0A9T0	P0A9T0
PF02826	PF02826	2P9E|A:117-294	2P9E|B:117-294	P0A9T0	P0A9T0
PF01842	PF01842	2P9E|A:339-402	2P9E|D:339-402	P0A9T0	P0A9T0
PF00389	PF02826	2P9E|C:13-326	2P9E|D:117-294	P0A9T0	P0A9T0
PF00389	PF02826	2P9E|A:13-326	2P9E|A:117-294	P0A9T0	P0A9T0
PF00389	PF01842	2P9E|A:13-326	2P9E|A:339-402	P0A9T0	P0A9T0
PF00389	PF02826	2P9E|B:13-326	2P9E|B:117-294	P0A9T0	P0A9T0
PF00389	PF01842	2P9E|B:13-326	2P9E|B:339-402	P0A9T0	P0A9T0
PF00132	PF00132	1HV9|A:352-384	1HV9|A:394-429	P0ACC7	P0ACC7
PF00389	PF02826	2P9E|C:13-326	2P9E|C:117-294	P0A9T0	P0A9T0
PF00389	PF01842	2P9E|C:13-326	2P9E|C:339-402	P0A9T0	P0A9T0
PF00067	PF00067	3LC4|A:33-489	3LC4|B:33-489	P05181	P05181
PF00132	PF00132	1HV9|B:352-384	1HV9|B:394-429	P0ACC7	P0ACC7
PF00389	PF02826	2P9E|D:13-326	2P9E|D:117-294	P0A9T0	P0A9T0
PF00389	PF01842	2P9E|D:13-326	2P9E|D:339-402	P0A9T0	P0A9T0
PF10584	PF10584	1IRU|O:9-31	1IRU|Q:5-27	No acc found	No acc found
PF10584	PF10584	1IRU|A:9-31	1IRU|G:7-29	No acc found	No acc found
PF00227	PF00227	1IRU|W:1-178	1IRU|X:5-190	No acc found	P33672
PF12465	PF00227	1IRU|I:192-220	1IRU|J:5-190	No acc found	P33672
PF10584	PF00227	1IRU|B:5-27	1IRU|G:30-216	No acc found	No acc found
PF00227	PF00227	1IRU|E:31-220	1IRU|F:29-215	No acc found	No acc found
PF00227	PF00227	1IRU|D:26-211	1IRU|L:1-179	No acc found	No acc found
PF10584	PF10584	1IRU|C:5-27	1IRU|D:3-25	No acc found	No acc found
PF10584	PF10584	1IRU|A:9-31	1IRU|C:5-27	No acc found	No acc found
PF00227	PF00227	1IRU|P:28-212	1IRU|W:1-178	No acc found	No acc found
PF10584	PF10584	1IRU|Q:5-27	1IRU|U:7-29	No acc found	No acc found
PF00227	PF00227	1IRU|S:31-220	1IRU|1:6-198	No acc found	No acc found
PF00227	PF00227	1IRU|C:28-216	1IRU|J:5-190	No acc found	P33672
PF00227	PF00227	1IRU|V:1-179	1IRU|2:5-192	No acc found	No acc found
PF10584	PF10584	1IRU|P:5-27	1IRU|R:3-25	No acc found	No acc found
PF00227	PF00227	1IRU|N:5-192	1IRU|V:1-179	No acc found	No acc found
PF00227	PF00227	1IRU|N:5-192	1IRU|W:1-178	No acc found	No acc found
PF00227	PF00227	1IRU|Q:28-216	1IRU|R:26-211	No acc found	No acc found
PF00227	PF10584	1IRU|O:32-220	1IRU|U:7-29	No acc found	No acc found
PF00227	PF00227	1IRU|M:6-198	1IRU|X:5-190	No acc found	P33672
PF00227	PF00227	1IRU|E:31-220	1IRU|L:1-179	No acc found	No acc found
PF00227	PF10584	1IRU|C:28-216	1IRU|D:3-25	No acc found	No acc found
PF00227	PF00227	1IRU|K:3-183	1IRU|Z:1-179	No acc found	No acc found
PF00227	PF00227	1IRU|G:30-216	1IRU|N:5-192	No acc found	No acc found
PF10584	PF10584	1IRU|S:8-30	1IRU|T:6-28	No acc found	No acc found
PF00227	PF00227	1IRU|B:28-212	1IRU|J:5-190	No acc found	P33672
PF00227	PF00227	1IRU|O:32-220	1IRU|V:1-179	No acc found	No acc found
PF00227	PF00227	1IRU|V:1-179	1IRU|W:1-178	No acc found	No acc found
PF00227	PF00227	1IRU|D:26-211	1IRU|E:31-220	No acc found	No acc found
PF00227	PF00227	1IRU|S:31-220	1IRU|Z:1-179	No acc found	No acc found
PF10584	PF10584	1IRU|P:5-27	1IRU|Q:5-27	No acc found	No acc found
PF00227	PF00227	1IRU|J:5-190	1IRU|Z:1-179	P33672	No acc found
PF10584	PF00227	1IRU|P:5-27	1IRU|U:30-216	No acc found	No acc found
PF00227	PF00227	1IRU|I:1-178	1IRU|J:5-190	No acc found	P33672
PF10584	PF10584	1IRU|B:5-27	1IRU|C:5-27	No acc found	No acc found
PF10584	PF10584	1IRU|C:5-27	1IRU|E:8-30	No acc found	No acc found
PF00227	PF00227	1IRU|J:5-190	1IRU|1:6-198	P33672	No acc found
PF10584	PF00227	1IRU|C:5-27	1IRU|D:26-211	No acc found	No acc found
PF00227	PF10584	1IRU|Q:28-216	1IRU|R:3-25	No acc found	No acc found
PF00227	PF00227	1IRU|T:29-215	1IRU|U:30-216	No acc found	No acc found
PF00227	PF00227	1IRU|M:6-198	1IRU|N:5-192	No acc found	No acc found
PF10584	PF00227	1IRU|Q:5-27	1IRU|R:26-211	No acc found	No acc found
PF00227	PF00227	1IRU|Y:3-183	1IRU|Z:1-179	No acc found	No acc found
PF00227	PF00227	1IRU|L:1-179	1IRU|Y:3-183	No acc found	No acc found
PF00227	PF00227	1IRU|L:1-179	1IRU|M:6-198	No acc found	No acc found
PF00227	PF00227	1IRU|H:1-179	1IRU|2:5-192	No acc found	No acc found
PF00227	PF00227	1IRU|I:1-178	1IRU|1:6-198	No acc found	No acc found
PF00227	PF00227	1IRU|U:30-216	1IRU|V:1-179	No acc found	No acc found
PF00227	PF00227	1IRU|H:1-179	1IRU|I:1-178	No acc found	No acc found
PF00227	PF00227	1IRU|S:31-220	1IRU|T:29-215	No acc found	No acc found
PF00227	PF12465	1IRU|M:6-198	1IRU|W:192-220	No acc found	No acc found
PF10584	PF00227	1IRU|E:8-30	1IRU|F:29-215	No acc found	No acc found
PF00227	PF00227	1IRU|R:26-211	1IRU|Y:3-183	No acc found	No acc found
PF00227	PF00227	1IRU|F:29-215	1IRU|N:5-192	No acc found	No acc found
PF00227	PF00227	1IRU|E:31-220	1IRU|M:6-198	No acc found	No acc found
PF00227	PF00227	1IRU|D:26-211	1IRU|K:3-183	No acc found	No acc found
PF10584	PF10584	1IRU|E:8-30	1IRU|F:6-28	No acc found	No acc found
PF00227	PF00227	1IRU|Q:28-216	1IRU|Y:3-183	No acc found	No acc found
PF10584	PF10584	1IRU|A:9-31	1IRU|B:5-27	No acc found	No acc found
PF10584	PF10584	1IRU|D:3-25	1IRU|E:8-30	No acc found	No acc found
PF10584	PF10584	1IRU|F:6-28	1IRU|G:7-29	No acc found	No acc found
PF00227	PF00227	1IRU|1:6-198	1IRU|2:5-192	No acc found	No acc found
PF10584	PF10584	1IRU|R:3-25	1IRU|S:8-30	No acc found	No acc found
PF10584	PF00227	1IRU|A:9-31	1IRU|B:28-212	No acc found	No acc found
PF10584	PF00227	1IRU|R:3-25	1IRU|S:31-220	No acc found	No acc found
PF00227	PF10584	1IRU|O:32-220	1IRU|P:5-27	No acc found	No acc found
PF10584	PF00227	1IRU|F:6-28	1IRU|G:30-216	No acc found	No acc found
PF10584	PF00227	1IRU|O:9-31	1IRU|P:28-212	No acc found	No acc found
PF00227	PF00227	1IRU|I:1-178	1IRU|2:5-192	No acc found	No acc found
PF10584	PF10584	1IRU|T:6-28	1IRU|U:7-29	No acc found	No acc found
PF00227	PF00227	1IRU|F:29-215	1IRU|M:6-198	No acc found	No acc found
PF12465	PF00227	1IRU|I:192-220	1IRU|1:6-198	No acc found	No acc found
PF00227	PF00227	1IRU|O:32-220	1IRU|U:30-216	No acc found	No acc found
PF00227	PF00227	1IRU|T:29-215	1IRU|2:5-192	No acc found	No acc found
PF00227	PF00227	1IRU|R:26-211	1IRU|S:31-220	No acc found	No acc found
PF00227	PF00227	1IRU|J:5-190	1IRU|K:3-183	P33672	No acc found
PF00227	PF00227	1IRU|A:32-220	1IRU|G:30-216	No acc found	No acc found
PF00227	PF00227	1IRU|H:1-179	1IRU|N:5-192	No acc found	No acc found
PF00227	PF00227	1IRU|A:32-220	1IRU|I:1-178	No acc found	No acc found
PF12465	PF00227	1IRU|W:192-220	1IRU|X:5-190	No acc found	P33672
PF00227	PF00227	1IRU|C:28-216	1IRU|D:26-211	No acc found	No acc found
PF00227	PF00227	1IRU|B:28-212	1IRU|C:28-216	No acc found	No acc found
PF00300	PF00300	2P9F|A:2-140	2P9F|B:2-140	Q53WB3	Q53WB3
PF00227	PF00227	1IRU|A:32-220	1IRU|H:1-179	No acc found	No acc found
PF00227	PF00227	1IRU|K:3-183	1IRU|Y:3-183	No acc found	No acc found
PF10584	PF10584	1IRU|O:9-31	1IRU|P:5-27	No acc found	No acc found
PF10584	PF00227	1IRU|S:8-30	1IRU|T:29-215	No acc found	No acc found
PF00227	PF00227	1IRU|L:1-179	1IRU|X:5-190	No acc found	P33672
PF10584	PF10584	1IRU|C:5-27	1IRU|G:7-29	No acc found	No acc found
PF00227	PF10584	1IRU|A:32-220	1IRU|G:7-29	No acc found	No acc found
PF00227	PF00227	1IRU|U:30-216	1IRU|2:5-192	No acc found	No acc found
PF10584	PF00227	1IRU|D:3-25	1IRU|F:29-215	No acc found	No acc found
PF10584	PF00227	1IRU|D:3-25	1IRU|E:31-220	No acc found	No acc found
PF00227	PF00227	1IRU|P:28-212	1IRU|Q:28-216	No acc found	No acc found
PF10584	PF10584	1IRU|O:9-31	1IRU|U:7-29	No acc found	No acc found
PF10584	PF00227	1IRU|P:5-27	1IRU|Q:28-216	No acc found	No acc found
PF00227	PF00227	1IRU|R:26-211	1IRU|Z:1-179	No acc found	No acc found
PF00227	PF10584	1IRU|A:32-220	1IRU|B:5-27	No acc found	No acc found
PF00227	PF00227	1IRU|A:32-220	1IRU|B:28-212	No acc found	No acc found
PF00227	PF00227	1IRU|O:32-220	1IRU|W:1-178	No acc found	No acc found
PF00227	PF00227	1IRU|F:29-215	1IRU|G:30-216	No acc found	No acc found
PF10584	PF00227	1IRU|B:5-27	1IRU|C:28-216	No acc found	No acc found
PF00227	PF00227	1IRU|G:30-216	1IRU|H:1-179	No acc found	No acc found
PF00227	PF00227	1IRU|B:28-212	1IRU|I:1-178	No acc found	No acc found
PF10584	PF10584	1IRU|Q:5-27	1IRU|R:3-25	No acc found	No acc found
PF00227	PF00227	1IRU|H:1-179	1IRU|V:1-179	No acc found	No acc found
PF10584	PF10584	1IRU|B:5-27	1IRU|D:3-25	No acc found	No acc found
PF10584	PF10584	1IRU|Q:5-27	1IRU|S:8-30	No acc found	No acc found
PF00227	PF00227	1IRU|O:32-220	1IRU|P:28-212	No acc found	No acc found
PF00227	PF00227	1IRU|Z:1-179	1IRU|1:6-198	No acc found	No acc found
PF00227	PF00227	1IRU|Q:28-216	1IRU|X:5-190	No acc found	P33672
PF00227	PF00227	1IRU|C:28-216	1IRU|K:3-183	No acc found	No acc found
PF01588	PF01588	3G48|A:12-107	3G48|B:12-107	Q81RI2	Q81RI2
PF00227	PF00227	1IRU|K:3-183	1IRU|L:1-179	No acc found	No acc found
PF00227	PF00227	1IRU|T:29-215	1IRU|1:6-198	No acc found	No acc found
PF00227	PF00227	1IRU|P:28-212	1IRU|X:5-190	No acc found	P33672
PF00227	PF00227	1IRU|X:5-190	1IRU|Y:3-183	P33672	No acc found
PF00348	PF00348	3AQB|B:31-285	3AQB|D:31-285	O66129	O66129
PF10584	PF00227	1IRU|T:6-28	1IRU|U:30-216	No acc found	No acc found
PF00227	PF00227	1IRU|M:6-198	1IRU|W:1-178	No acc found	No acc found
PF10584	PF00227	1IRU|A:9-31	1IRU|A:32-220	No acc found	No acc found
PF10584	PF00227	1IRU|B:5-27	1IRU|B:28-212	No acc found	No acc found
PF10584	PF00227	1IRU|C:5-27	1IRU|C:28-216	No acc found	No acc found
PF10584	PF00227	1IRU|D:3-25	1IRU|D:26-211	No acc found	No acc found
PF10584	PF00227	1IRU|E:8-30	1IRU|E:31-220	No acc found	No acc found
PF10584	PF00227	1IRU|F:6-28	1IRU|F:29-215	No acc found	No acc found
PF10584	PF00227	1IRU|G:7-29	1IRU|G:30-216	No acc found	No acc found
PF00227	PF12465	1IRU|I:1-178	1IRU|I:192-220	No acc found	No acc found
PF10584	PF00227	1IRU|O:9-31	1IRU|O:32-220	No acc found	No acc found
PF10584	PF00227	1IRU|P:5-27	1IRU|P:28-212	No acc found	No acc found
PF10584	PF00227	1IRU|Q:5-27	1IRU|Q:28-216	No acc found	No acc found
PF10584	PF00227	1IRU|R:3-25	1IRU|R:26-211	No acc found	No acc found
PF10584	PF00227	1IRU|S:8-30	1IRU|S:31-220	No acc found	No acc found
PF00107	PF00107	1O8C|A:158-284	1O8C|D:158-284	P26646	P26646
PF00107	PF00107	1O8C|B:158-284	1O8C|C:158-284	P26646	P26646
PF10584	PF00227	1IRU|T:6-28	1IRU|T:29-215	No acc found	No acc found
PF10584	PF00227	1IRU|U:7-29	1IRU|U:30-216	No acc found	No acc found
PF00227	PF12465	1IRU|W:1-178	1IRU|W:192-220	No acc found	No acc found
PF08240	PF00107	1O8C|A:27-94	1O8C|A:158-284	P26646	P26646
PF08240	PF00107	1O8C|B:27-94	1O8C|B:158-284	P26646	P26646
PF00578	PF00578	1E2Y|G:8-142	1E2Y|H:8-142	Q9TZX2	Q9TZX2
PF00578	PF00578	1E2Y|D:8-142	1E2Y|E:8-142	Q9TZX2	Q9TZX2
PF00578	PF00578	1E2Y|F:8-142	1E2Y|G:8-142	Q9TZX2	Q9TZX2
PF00578	PF00578	1E2Y|A:8-142	1E2Y|J:8-142	Q9TZX2	Q9TZX2
PF00578	PF10417	1E2Y|A:8-142	1E2Y|B:162-176	Q9TZX2	Q9TZX2
PF00578	PF00578	1E2Y|I:8-142	1E2Y|J:8-142	Q9TZX2	Q9TZX2
PF00578	PF00578	1E2Y|B:8-142	1E2Y|C:8-142	Q9TZX2	Q9TZX2
PF00578	PF00578	1E2Y|H:8-142	1E2Y|I:8-142	Q9TZX2	Q9TZX2
PF10417	PF00578	1E2Y|I:162-174	1E2Y|J:8-142	Q9TZX2	Q9TZX2
PF00578	PF00578	1E2Y|A:8-142	1E2Y|B:8-142	Q9TZX2	Q9TZX2
PF10417	PF00578	1E2Y|C:162-174	1E2Y|D:8-142	Q9TZX2	Q9TZX2
PF00578	PF00578	1E2Y|C:8-142	1E2Y|D:8-142	Q9TZX2	Q9TZX2
PF10417	PF00578	1E2Y|G:162-178	1E2Y|H:8-142	Q9TZX2	Q9TZX2
PF00578	PF00578	1E2Y|E:8-142	1E2Y|F:8-142	Q9TZX2	Q9TZX2
PF08240	PF00107	1O8C|C:27-94	1O8C|C:158-284	P26646	P26646
PF08240	PF00107	1O8C|D:27-94	1O8C|D:158-284	P26646	P26646
PF00578	PF10417	1E2Y|A:8-142	1E2Y|A:162-170	Q9TZX2	Q9TZX2
PF00578	PF10417	1E2Y|B:8-142	1E2Y|B:162-176	Q9TZX2	Q9TZX2
PF00578	PF10417	1E2Y|C:8-142	1E2Y|C:162-174	Q9TZX2	Q9TZX2
PF00578	PF10417	1E2Y|D:8-142	1E2Y|D:162-170	Q9TZX2	Q9TZX2
PF00578	PF10417	1E2Y|E:8-142	1E2Y|E:162-170	Q9TZX2	Q9TZX2
PF00578	PF10417	1E2Y|F:8-142	1E2Y|F:162-166	Q9TZX2	Q9TZX2
PF00578	PF10417	1E2Y|G:8-142	1E2Y|G:162-178	Q9TZX2	Q9TZX2
PF00578	PF10417	1E2Y|H:8-142	1E2Y|H:162-173	Q9TZX2	Q9TZX2
PF00578	PF10417	1E2Y|I:8-142	1E2Y|I:162-174	Q9TZX2	Q9TZX2
PF00578	PF10417	1E2Y|J:8-142	1E2Y|J:162-170	Q9TZX2	Q9TZX2
PF00127	PF00127	1E30|A:59-155	1E30|B:59-155	P74919	P74919
PF02359	PF02933	1E32|A:25-108	1E32|A:125-191	Q01853	Q01853
PF02359	PF00004	1E32|A:25-108	1E32|A:241-371	Q01853	Q01853
PF00106	PF00106	3NUG|B:8-173	3NUG|C:8-173	Q988B7	Q988B7
PF02867	PF02867	3HNC|A:215-739	3HNC|B:215-739	P23921	P23921
PF00106	PF00106	3NUG|A:8-173	3NUG|D:8-173	Q988B7	Q988B7
PF03477	PF00317	3HNC|A:14-89	3HNC|A:141-213	P23921	P23921
PF03477	PF02867	3HNC|A:14-89	3HNC|A:215-739	P23921	P23921
PF00317	PF02867	3HNC|A:141-213	3HNC|A:215-739	P23921	P23921
PF03477	PF00317	3HNC|B:1-89	3HNC|B:141-213	P23921	P23921
PF03477	PF02867	3HNC|B:1-89	3HNC|B:215-739	P23921	P23921
PF00521	PF00986	3NUH|A:32-507	3NUH|B:729-784	P0AES4	P0AES6
PF00521	PF01751	3NUH|A:32-507	3NUH|B:419-532	P0AES4	P0AES6
PF00317	PF02867	3HNC|B:141-213	3HNC|B:215-739	P23921	P23921
PF01751	PF00986	3NUH|B:419-532	3NUH|B:729-784	P0AES6	P0AES6
PF00384	PF13247	1VLF|Q:75-599	1VLF|R:59-159	P80563	P80564
PF00384	PF00384	1VLF|Q:75-599	1VLF|U:75-599	P80563	P80563
PF00384	PF05738	1VLF|O:75-599	1VLF|P:210-269	P80563	P80564
PF01568	PF13247	1VLF|W:736-861	1VLF|X:59-159	P80563	P80564
PF00384	PF05738	1VLF|U:75-599	1VLF|V:210-269	P80563	P80564
PF01568	PF13247	1VLF|M:736-861	1VLF|N:59-159	P80563	P80564
PF05738	PF13247	1VLF|V:210-269	1VLF|X:59-159	P80564	P80564
PF00384	PF05738	1VLF|S:75-599	1VLF|T:210-269	P80563	P80564
PF00384	PF01568	1VLF|Q:75-599	1VLF|U:736-861	P80563	P80563
PF00384	PF13247	1VLF|O:75-599	1VLF|P:59-159	P80563	P80564
PF01568	PF13247	1VLF|S:736-861	1VLF|T:59-159	P80563	P80564
PF00384	PF05738	1VLF|Q:75-599	1VLF|R:210-269	P80563	P80564
PF00384	PF13247	1VLF|S:75-599	1VLF|T:59-159	P80563	P80564
PF00384	PF01568	1VLF|M:75-599	1VLF|S:736-861	P80563	P80563
PF00384	PF05738	1VLF|M:75-599	1VLF|N:210-269	P80563	P80564
PF01568	PF13247	1VLF|U:736-861	1VLF|V:59-159	P80563	P80564
PF00384	PF05738	1VLF|W:75-599	1VLF|X:210-269	P80563	P80564
PF00384	PF13247	1VLF|U:75-599	1VLF|V:59-159	P80563	P80564
PF00384	PF13247	1VLF|M:75-599	1VLF|N:59-159	P80563	P80564
PF00384	PF13247	1VLF|W:75-599	1VLF|X:59-159	P80563	P80564
PF01568	PF13247	1VLF|O:736-861	1VLF|P:59-159	P80563	P80564
PF01568	PF13247	1VLF|Q:736-861	1VLF|R:59-159	P80563	P80564
PF00384	PF00384	1VLF|M:75-599	1VLF|S:75-599	P80563	P80563
PF01842	PF01842	2P9G|A:339-402	2P9G|B:339-402	P0A9T0	P0A9T0
PF00389	PF02826	2P9G|A:13-326	2P9G|A:117-294	P0A9T0	P0A9T0
PF00389	PF01842	2P9G|A:13-326	2P9G|A:339-402	P0A9T0	P0A9T0
PF00384	PF01568	1VLF|M:75-599	1VLF|M:736-861	P80563	P80563
PF13247	PF05738	1VLF|N:59-159	1VLF|N:210-269	P80564	P80564
PF00389	PF02826	2P9G|B:13-326	2P9G|B:117-294	P0A9T0	P0A9T0
PF00389	PF01842	2P9G|B:13-326	2P9G|B:339-402	P0A9T0	P0A9T0
PF00384	PF01568	1VLF|O:75-599	1VLF|O:736-861	P80563	P80563
PF13247	PF05738	1VLF|P:59-159	1VLF|P:210-269	P80564	P80564
PF00384	PF01568	1VLF|Q:75-599	1VLF|Q:736-861	P80563	P80563
PF00753	PF00753	3FCZ|A:66-263	3FCZ|B:66-263	P04190	P04190
PF13247	PF05738	1VLF|R:59-159	1VLF|R:210-269	P80564	P80564
PF00384	PF01568	1VLF|S:75-599	1VLF|S:736-861	P80563	P80563
PF13247	PF05738	1VLF|T:59-159	1VLF|T:210-269	P80564	P80564
PF00384	PF01568	1VLF|U:75-599	1VLF|U:736-861	P80563	P80563
PF13247	PF05738	1VLF|V:59-159	1VLF|V:210-269	P80564	P80564
PF00561	PF00561	2VAT|D:84-377	2VAT|K:84-377	P39058	P39058
PF00561	PF00561	2VAT|B:84-377	2VAT|E:84-377	P39058	P39058
PF00561	PF00561	2VAT|G:84-377	2VAT|L:84-377	P39058	P39058
PF00561	PF00561	2VAT|D:84-377	2VAT|I:84-377	P39058	P39058
PF00561	PF00561	2VAT|C:84-377	2VAT|J:84-377	P39058	P39058
PF00384	PF01568	1VLF|W:75-599	1VLF|W:736-861	P80563	P80563
PF00561	PF00561	2VAT|B:84-377	2VAT|C:84-377	P39058	P39058
PF00561	PF00561	2VAT|I:84-377	2VAT|K:84-377	P39058	P39058
PF00561	PF00561	2VAT|A:84-377	2VAT|B:84-377	P39058	P39058
PF00561	PF00561	2VAT|A:84-377	2VAT|C:84-377	P39058	P39058
PF00561	PF00561	2VAT|F:84-377	2VAT|H:84-377	P39058	P39058
PF00561	PF00561	2VAT|A:84-377	2VAT|I:84-377	P39058	P39058
PF13247	PF05738	1VLF|X:59-159	1VLF|X:210-269	P80564	P80564
PF00561	PF00561	2VAT|A:84-377	2VAT|K:84-377	P39058	P39058
PF00210	PF00210	1VLG|B:9-146	1VLG|E:9-146	Q9X0L2	Q9X0L2
PF00210	PF00210	1VLG|B:9-146	1VLG|D:9-146	Q9X0L2	Q9X0L2
PF00210	PF00210	1VLG|C:9-146	1VLG|D:9-146	Q9X0L2	Q9X0L2
PF14749	PF01756	1IS2|A:15-133	1IS2|B:476-655	P07872	P07872
PF14749	PF14749	1IS2|A:15-133	1IS2|B:15-133	P07872	P07872
PF01756	PF01756	1IS2|A:476-655	1IS2|B:476-655	P07872	P07872
PF00210	PF00210	1VLG|C:9-146	1VLG|G:9-146	Q9X0L2	Q9X0L2
PF01756	PF02770	1IS2|A:476-655	1IS2|B:135-195	P07872	P07872
PF00210	PF00210	1VLG|D:9-146	1VLG|E:9-146	Q9X0L2	Q9X0L2
PF01756	PF14749	1IS2|A:476-655	1IS2|B:15-133	P07872	P07872
PF02770	PF01756	1IS2|A:135-195	1IS2|B:476-655	P07872	P07872
PF00210	PF00210	1VLG|C:9-146	1VLG|H:9-146	Q9X0L2	Q9X0L2
PF00210	PF00210	1VLG|A:9-146	1VLG|G:9-146	Q9X0L2	Q9X0L2
PF00210	PF00210	1VLG|G:9-146	1VLG|H:9-146	Q9X0L2	Q9X0L2
PF00210	PF00210	1VLG|A:9-146	1VLG|F:9-146	Q9X0L2	Q9X0L2
PF14749	PF02770	1IS2|A:15-133	1IS2|A:135-195	P07872	P07872
PF00210	PF00210	1VLG|A:9-146	1VLG|C:9-146	Q9X0L2	Q9X0L2
PF00210	PF00210	1VLG|A:9-146	1VLG|D:9-146	Q9X0L2	Q9X0L2
PF00210	PF00210	1VLG|F:9-146	1VLG|G:9-146	Q9X0L2	Q9X0L2
PF14749	PF01756	1IS2|A:15-133	1IS2|A:476-655	P07872	P07872
PF00590	PF00590	3NUT|A:4-213	3NUT|B:4-213	O68097	O68097
PF00590	PF00590	3NUT|A:4-213	3NUT|D:4-213	O68097	O68097
PF14749	PF02770	1IS2|B:15-133	1IS2|B:135-195	P07872	P07872
PF00590	PF00590	3NUT|B:4-213	3NUT|C:4-213	O68097	O68097
PF14749	PF01756	1IS2|B:15-133	1IS2|B:476-655	P07872	P07872
PF00348	PF00348	3AQC|B:31-285	3AQC|D:31-285	O66129	O66129
PF00107	PF00107	1E3E|A:206-336	1E3E|B:206-336	Q9QYY9	Q9QYY9
PF00107	PF08240	1E3E|A:206-336	1E3E|B:33-164	Q9QYY9	Q9QYY9
PF08240	PF00107	1E3E|A:33-164	1E3E|B:206-336	Q9QYY9	Q9QYY9
PF08240	PF00107	1E3E|A:33-164	1E3E|A:206-336	Q9QYY9	Q9QYY9
PF08241	PF08241	1VLM|A:40-125	1VLM|B:40-125	Q9X119	Q9X119
PF08240	PF00107	1E3E|B:33-164	1E3E|B:206-336	Q9QYY9	Q9QYY9
PF00027	PF00027	1HW5|A:20-111	1HW5|B:20-111	P0ACJ8	P0ACJ8
PF00027	PF00325	1HW5|A:20-111	1HW5|A:165-196	P0ACJ8	P0ACJ8
PF00027	PF00325	1HW5|B:20-111	1HW5|B:165-196	P0ACJ8	P0ACJ8
PF00689	PF02038	3N23|A:792-1001	3N23|G:17-47	P05024	Q58K79
PF00287	PF02038	3N23|D:27-298	3N23|E:17-47	P05027	Q58K79
PF00689	PF00287	3N23|A:792-1001	3N23|B:27-298	P05024	P05027
PF00689	PF00689	3N23|A:792-1001	3N23|C:792-1001	P05024	P05024
PF00287	PF00689	3N23|B:27-298	3N23|C:792-1001	P05027	P05024
PF00689	PF00287	3N23|A:792-1001	3N23|D:27-298	P05024	P05027
PF00287	PF02038	3N23|B:27-298	3N23|G:17-47	P05027	Q58K79
PF00689	PF02038	3N23|C:792-1001	3N23|E:17-47	P05024	Q58K79
PF01138	PF03725	1E3H|A:18-151	1E3H|A:154-233	Q53597	Q53597
PF00689	PF00287	3N23|C:792-1001	3N23|D:27-298	P05024	P05027
PF01138	PF01138	1E3H|A:18-151	1E3H|A:347-480	Q53597	Q53597
PF01138	PF03725	1E3H|A:18-151	1E3H|A:483-557	Q53597	Q53597
PF00690	PF00122	3N23|A:36-104	3N23|A:128-359	P05024	P05024
PF03725	PF01138	1E3H|A:154-233	1E3H|A:347-480	Q53597	Q53597
PF03725	PF03725	1E3H|A:154-233	1E3H|A:483-557	Q53597	Q53597
PF03726	PF01138	1E3H|A:266-344	1E3H|A:347-480	Q53597	Q53597
PF03726	PF03725	1E3H|A:266-344	1E3H|A:483-557	Q53597	Q53597
PF01138	PF03725	1E3H|A:347-480	1E3H|A:483-557	Q53597	Q53597
PF00122	PF00702	3N23|A:128-359	3N23|A:363-722	P05024	P05024
PF01138	PF00013	1E3H|A:347-480	1E3H|A:582-632	Q53597	Q53597
PF00122	PF00689	3N23|A:128-359	3N23|A:792-1001	P05024	P05024
PF02867	PF02867	3HND|A:215-739	3HND|B:215-739	P23921	P23921
PF00702	PF00689	3N23|A:363-722	3N23|A:792-1001	P05024	P05024
PF00107	PF08240	1E3I|A:206-336	1E3I|B:33-164	Q9QYY9	Q9QYY9
PF08240	PF00107	1E3I|A:33-164	1E3I|B:206-336	Q9QYY9	Q9QYY9
PF00107	PF00107	1E3I|A:206-336	1E3I|B:206-336	Q9QYY9	Q9QYY9
PF00690	PF00122	3N23|C:36-104	3N23|C:128-359	P05024	P05024
PF03477	PF00317	3HND|A:14-89	3HND|A:141-213	P23921	P23921
PF03477	PF02867	3HND|A:14-89	3HND|A:215-739	P23921	P23921
PF08240	PF00107	1E3I|A:33-164	1E3I|A:206-336	Q9QYY9	Q9QYY9
PF00317	PF02867	3HND|A:141-213	3HND|A:215-739	P23921	P23921
PF08240	PF00107	1E3I|B:33-164	1E3I|B:206-336	Q9QYY9	Q9QYY9
PF00122	PF00702	3N23|C:128-359	3N23|C:363-722	P05024	P05024
PF00122	PF00689	3N23|C:128-359	3N23|C:792-1001	P05024	P05024
PF03477	PF00317	3HND|B:2-89	3HND|B:141-213	P23921	P23921
PF00702	PF00689	3N23|C:363-722	3N23|C:792-1001	P05024	P05024
PF03477	PF02867	3HND|B:2-89	3HND|B:215-739	P23921	P23921
PF00317	PF02867	3HND|B:141-213	3HND|B:215-739	P23921	P23921
PF08240	PF00107	1E3J|A:28-139	1E3J|A:179-310	O96496	O96496
PF00107	PF00107	1E3L|A:206-336	1E3L|B:206-336	Q9QYY9	Q9QYY9
PF00107	PF08240	1E3L|A:206-336	1E3L|B:33-164	Q9QYY9	Q9QYY9
PF08240	PF00107	1E3L|A:33-164	1E3L|B:206-336	Q9QYY9	Q9QYY9
PF08240	PF00107	1E3L|A:33-164	1E3L|A:206-336	Q9QYY9	Q9QYY9
PF08240	PF00107	1E3L|B:33-164	1E3L|B:206-336	Q9QYY9	Q9QYY9
PF00501	PF14535	3QOV|A:14-336	3QOV|D:337-432	Q8AAN6	Q8AAN6
PF14535	PF00501	3QOV|A:337-432	3QOV|B:14-336	Q8AAN6	Q8AAN6
PF14535	PF14535	3QOV|B:337-432	3QOV|C:337-432	Q8AAN6	Q8AAN6
PF00501	PF00501	3QOV|C:14-336	3QOV|D:14-336	Q8AAN6	Q8AAN6
PF14535	PF14535	3QOV|A:337-432	3QOV|D:337-432	Q8AAN6	Q8AAN6
PF14535	PF00501	3QOV|C:337-432	3QOV|D:14-336	Q8AAN6	Q8AAN6
PF00501	PF00501	3QOV|A:14-336	3QOV|B:14-336	Q8AAN6	Q8AAN6
PF02800	PF00044	3LC7|R:156-314	3LC7|P:3-151	Q6GIL8	Q6GIL8
PF02800	PF02800	3LC7|R:156-314	3LC7|P:156-314	Q6GIL8	Q6GIL8
PF00044	PF02800	3LC7|R:3-151	3LC7|P:156-314	Q6GIL8	Q6GIL8
PF02800	PF02800	3LC7|Q:156-314	3LC7|P:156-314	Q6GIL8	Q6GIL8
PF00044	PF02800	3LC7|O:3-151	3LC7|Q:156-314	Q6GIL8	Q6GIL8
PF02800	PF00044	3LC7|Q:156-314	3LC7|P:3-151	Q6GIL8	Q6GIL8
PF00044	PF02800	3LC7|O:3-151	3LC7|R:156-314	Q6GIL8	Q6GIL8
PF02800	PF00044	3LC7|O:156-314	3LC7|R:3-151	Q6GIL8	Q6GIL8
PF02800	PF02800	3LC7|O:156-314	3LC7|Q:156-314	Q6GIL8	Q6GIL8
PF00044	PF02800	3LC7|Q:3-151	3LC7|P:156-314	Q6GIL8	Q6GIL8
PF02800	PF02800	3LC7|O:156-314	3LC7|P:156-314	Q6GIL8	Q6GIL8
PF02800	PF02800	3LC7|O:156-314	3LC7|R:156-314	Q6GIL8	Q6GIL8
PF02800	PF00044	3LC7|O:156-314	3LC7|Q:3-151	Q6GIL8	Q6GIL8
PF02800	PF02800	3LC7|R:156-314	3LC7|Q:156-314	Q6GIL8	Q6GIL8
PF00501	PF14535	3QOV|A:14-336	3QOV|A:337-432	Q8AAN6	Q8AAN6
PF01571	PF08669	1VLO|A:46-254	1VLO|A:262-354	P27248	P27248
PF00044	PF02800	3LC7|O:3-151	3LC7|O:156-314	Q6GIL8	Q6GIL8
PF00044	PF02800	3LC7|R:3-151	3LC7|R:156-314	Q6GIL8	Q6GIL8
PF00501	PF14535	3QOV|B:14-336	3QOV|B:337-432	Q8AAN6	Q8AAN6
PF00044	PF02800	3LC7|Q:3-151	3LC7|Q:156-314	Q6GIL8	Q6GIL8
PF00501	PF14535	3QOV|C:14-336	3QOV|C:337-432	Q8AAN6	Q8AAN6
PF00044	PF02800	3LC7|P:3-151	3LC7|P:156-314	Q6GIL8	Q6GIL8
PF00501	PF14535	3QOV|D:14-336	3QOV|D:337-432	Q8AAN6	Q8AAN6
PF02882	PF00763	4A5O|A:124-283	4A5O|B:4-121	Q9I2U6	Q9I2U6
PF02882	PF02882	4A5O|C:124-283	4A5O|D:124-283	Q9I2U6	Q9I2U6
PF04095	PF04095	1VLP|A:172-415	1VLP|B:172-416	P39683	P39683
PF00763	PF00763	4A5O|A:4-121	4A5O|D:4-121	Q9I2U6	Q9I2U6
PF00763	PF02882	4A5O|A:4-121	4A5O|B:124-283	Q9I2U6	Q9I2U6
PF00763	PF02882	4A5O|C:4-121	4A5O|D:124-283	Q9I2U6	Q9I2U6
PF02882	PF02882	4A5O|A:124-283	4A5O|B:124-283	Q9I2U6	Q9I2U6
PF02882	PF00763	4A5O|C:124-283	4A5O|D:4-121	Q9I2U6	Q9I2U6
PF06418	PF06418	3NVA|A:3-278	3NVA|B:3-278	Q980S6	Q980S6
PF00763	PF02882	4A5O|A:4-121	4A5O|A:124-283	Q9I2U6	Q9I2U6
PF06418	PF00117	3NVA|A:3-278	3NVA|A:304-531	Q980S6	Q980S6
PF06418	PF00117	3NVA|B:3-278	3NVA|B:304-531	Q980S6	Q980S6
PF00763	PF02882	4A5O|B:4-121	4A5O|B:124-283	Q9I2U6	Q9I2U6
PF00763	PF02882	4A5O|C:4-121	4A5O|C:124-283	Q9I2U6	Q9I2U6
PF00763	PF02882	4A5O|D:4-121	4A5O|D:124-283	Q9I2U6	Q9I2U6
PF01138	PF03725	1E3P|A:18-151	1E3P|A:154-233	Q53597	Q53597
PF01138	PF01138	1E3P|A:18-151	1E3P|A:347-480	Q53597	Q53597
PF01138	PF03725	1E3P|A:18-151	1E3P|A:483-557	Q53597	Q53597
PF03725	PF01138	1E3P|A:154-233	1E3P|A:347-480	Q53597	Q53597
PF03725	PF03725	1E3P|A:154-233	1E3P|A:483-557	Q53597	Q53597
PF03726	PF01138	1E3P|A:266-344	1E3P|A:347-480	Q53597	Q53597
PF03726	PF03725	1E3P|A:266-344	1E3P|A:483-557	Q53597	Q53597
PF01138	PF03725	1E3P|A:347-480	1E3P|A:483-557	Q53597	Q53597
PF01138	PF00013	1E3P|A:347-480	1E3P|A:582-634	Q53597	Q53597
PF01138	PF00575	1E3P|A:347-480	1E3P|A:656-717	Q53597	Q53597
PF00013	PF00575	1E3P|A:582-634	1E3P|A:656-717	Q53597	Q53597
PF00113	PF03952	3UJ2|D:141-427	3UJ2|G:5-136	B0MAG5	B0MAG5
PF03952	PF00113	3UJ2|C:5-136	3UJ2|D:141-427	B0MAG5	B0MAG5
PF03952	PF00113	3UJ2|D:5-136	3UJ2|G:141-427	B0MAG5	B0MAG5
PF00113	PF00113	3UJ2|C:141-427	3UJ2|D:141-427	B0MAG5	B0MAG5
PF00113	PF00113	3UJ2|A:141-427	3UJ2|F:141-427	B0MAG5	B0MAG5
PF00113	PF00113	3UJ2|A:141-427	3UJ2|B:141-427	B0MAG5	B0MAG5
PF03952	PF03952	3UJ2|E:5-136	3UJ2|H:5-136	B0MAG5	B0MAG5
PF00113	PF00113	3UJ2|E:141-427	3UJ2|H:141-427	B0MAG5	B0MAG5
PF02867	PF02867	3HNE|A:215-739	3HNE|B:215-739	P23921	P23921
PF03952	PF00113	3UJ2|E:5-136	3UJ2|F:141-427	B0MAG5	B0MAG5
[truncated: 108,877 more rows]
