# Supplementary material for: Using structural knowledge in the protein data bank to inform the search for potential host-microbe protein interactions in sequence space: application to Mycobacterium tuberculosis
Source: BMC Bioinformatics. 2017 Apr 4;18:201. doi: 10.1186/s12859-017-1550-y (PMC5379762; doi:10.1186/s12859-017-1550-y)
Supplement: Supplementary file 3 — Complete list of domain-domain interactions from 3DID. Column headers: 1) Pfam ID of domain 1; 2) Pfam ID of domain 2; 3) PDB chain ID of domain 1; 4) PDB chain ID of domain 2; 5) Uniprot accession of PDB chain 1; 6) Uniprot accession of PDB chain 2. (TXT 6075 kb) [file 12859_2017_1550_MOESM3_ESM.txt]

PF10417	PF10417	1N8J|E:153-185	1N8J|O:153-185	P0A251	P0A251
PF10417	PF00578	1N8J|A:153-185	1N8J|A:3-133	P0A251	P0A251
PF10417	PF00578	1N8J|A:153-185	1N8J|B:3-133	P0A251	P0A251
PF10417	PF00578	1N8J|A:153-185	1N8J|E:3-133	P0A251	P0A251
PF10417	PF00578	1N8J|B:153-185	1N8J|A:3-133	P0A251	P0A251
PF10417	PF00578	1N8J|B:153-185	1N8J|B:3-133	P0A251	P0A251
PF10417	PF00578	1N8J|B:153-185	1N8J|D:3-133	P0A251	P0A251
PF10417	PF00578	1N8J|C:153-185	1N8J|A:3-133	P0A251	P0A251
PF10417	PF00578	1N8J|C:153-185	1N8J|C:3-133	P0A251	P0A251
PF10417	PF00578	1N8J|C:153-185	1N8J|D:3-133	P0A251	P0A251
PF10417	PF00578	1N8J|D:153-185	1N8J|C:3-133	P0A251	P0A251
PF10417	PF00578	1N8J|D:153-185	1N8J|D:3-133	P0A251	P0A251
PF10417	PF00578	1N8J|D:153-185	1N8J|J:3-133	P0A251	P0A251
PF10417	PF00578	1N8J|E:153-185	1N8J|E:3-133	P0A251	P0A251
PF10417	PF00578	1N8J|E:153-185	1N8J|F:3-133	P0A251	P0A251
PF10417	PF00578	1N8J|E:153-185	1N8J|H:3-133	P0A251	P0A251
PF10417	PF00578	1N8J|F:153-185	1N8J|B:3-133	P0A251	P0A251
PF10417	PF00578	1N8J|F:153-185	1N8J|E:3-133	P0A251	P0A251
PF10417	PF00578	1N8J|F:153-185	1N8J|F:3-133	P0A251	P0A251
PF10417	PF00578	1N8J|G:153-185	1N8J|F:3-133	P0A251	P0A251
PF10417	PF00578	1N8J|G:153-185	1N8J|G:3-133	P0A251	P0A251
PF10417	PF00578	1N8J|G:153-185	1N8J|H:3-133	P0A251	P0A251
PF10417	PF00578	1N8J|H:153-185	1N8J|G:3-133	P0A251	P0A251
PF10417	PF00578	1N8J|H:153-185	1N8J|H:3-133	P0A251	P0A251
PF10417	PF00578	1N8J|H:153-185	1N8J|I:3-133	P0A251	P0A251
PF10417	PF00578	1N8J|H:153-185	1N8J|K:3-133	P0A251	P0A251
PF10417	PF00578	1N8J|I:153-185	1N8J|C:3-133	P0A251	P0A251
PF10417	PF00578	1N8J|I:153-185	1N8J|I:3-133	P0A251	P0A251
PF10417	PF00578	1N8J|I:153-185	1N8J|J:3-133	P0A251	P0A251
PF10417	PF00578	1N8J|J:153-185	1N8J|G:3-133	P0A251	P0A251
PF10417	PF00578	1N8J|J:153-185	1N8J|I:3-133	P0A251	P0A251
PF10417	PF00578	1N8J|J:153-185	1N8J|J:3-133	P0A251	P0A251
PF10417	PF00578	1N8J|K:153-185	1N8J|K:3-133	P0A251	P0A251
PF10417	PF00578	1N8J|K:153-185	1N8J|L:3-133	P0A251	P0A251
PF10417	PF00578	1N8J|K:153-185	1N8J|O:3-133	P0A251	P0A251
PF10417	PF00578	1N8J|L:153-185	1N8J|K:3-133	P0A251	P0A251
PF10417	PF00578	1N8J|L:153-185	1N8J|L:3-133	P0A251	P0A251
PF10417	PF00578	1N8J|L:153-185	1N8J|N:3-133	P0A251	P0A251
PF10417	PF00578	1N8J|M:153-185	1N8J|K:3-133	P0A251	P0A251
PF10417	PF00578	1N8J|M:153-185	1N8J|M:3-133	P0A251	P0A251
PF10417	PF00578	1N8J|M:153-185	1N8J|N:3-133	P0A251	P0A251
PF10417	PF00578	1N8J|N:153-185	1N8J|M:3-133	P0A251	P0A251
PF10417	PF00578	1N8J|N:153-185	1N8J|N:3-133	P0A251	P0A251
PF10417	PF00578	1N8J|N:153-185	1N8J|T:3-133	P0A251	P0A251
PF10417	PF00578	1N8J|O:153-185	1N8J|O:3-133	P0A251	P0A251
PF10417	PF00578	1N8J|O:153-185	1N8J|P:3-133	P0A251	P0A251
PF10417	PF00578	1N8J|O:153-185	1N8J|R:3-133	P0A251	P0A251
PF10417	PF00578	1N8J|P:153-185	1N8J|L:3-133	P0A251	P0A251
PF10417	PF00578	1N8J|P:153-185	1N8J|O:3-133	P0A251	P0A251
PF10417	PF00578	1N8J|P:153-185	1N8J|P:3-133	P0A251	P0A251
PF10417	PF00578	1N8J|Q:153-185	1N8J|P:3-133	P0A251	P0A251
PF10417	PF00578	1N8J|Q:153-185	1N8J|Q:3-133	P0A251	P0A251
PF10417	PF00578	1N8J|Q:153-185	1N8J|R:3-133	P0A251	P0A251
PF10417	PF00578	1N8J|R:153-185	1N8J|Q:3-133	P0A251	P0A251
PF10417	PF00578	1N8J|R:153-185	1N8J|R:3-133	P0A251	P0A251
PF10417	PF00578	1N8J|R:153-185	1N8J|S:3-133	P0A251	P0A251
PF10417	PF00578	1N8J|S:153-185	1N8J|M:3-133	P0A251	P0A251
PF10417	PF00578	1N8J|S:153-185	1N8J|S:3-133	P0A251	P0A251
PF10417	PF00578	1N8J|S:153-185	1N8J|T:3-133	P0A251	P0A251
PF10417	PF00578	1N8J|T:153-185	1N8J|Q:3-133	P0A251	P0A251
PF10417	PF00578	1N8J|T:153-185	1N8J|S:3-133	P0A251	P0A251
PF10417	PF00578	1N8J|T:153-185	1N8J|T:3-133	P0A251	P0A251
PF10417	PF00578	1PRX|A:166-205	1PRX|A:7-146	P30041	P30041
PF10417	PF00578	1PRX|A:166-205	1PRX|B:7-146	P30041	P30041
PF10417	PF00578	1PRX|B:166-205	1PRX|A:7-146	P30041	P30041
PF10417	PF00578	1PRX|B:166-205	1PRX|B:7-146	P30041	P30041
PF10417	PF00578	1QMV|A:161-196	1QMV|A:8-141	P32119	P32119
PF10417	PF00578	1QMV|A:161-196	1QMV|B:8-141	P32119	P32119
PF10417	PF00578	1QMV|B:161-196	1QMV|A:8-141	P32119	P32119
PF10417	PF00578	1QMV|B:161-196	1QMV|B:8-141	P32119	P32119
PF10417	PF00578	1QMV|C:161-196	1QMV|C:8-141	P32119	P32119
PF10417	PF00578	1QMV|C:161-196	1QMV|D:8-141	P32119	P32119
PF10417	PF00578	1QMV|D:161-196	1QMV|C:8-141	P32119	P32119
PF10417	PF00578	1QMV|D:161-196	1QMV|D:8-141	P32119	P32119
PF10417	PF00578	1QMV|E:161-196	1QMV|E:8-141	P32119	P32119
PF10417	PF00578	1QMV|E:161-196	1QMV|F:8-141	P32119	P32119
PF10417	PF00578	1QMV|F:161-196	1QMV|E:8-141	P32119	P32119
PF10417	PF00578	1QMV|F:161-196	1QMV|F:8-141	P32119	P32119
PF10417	PF00578	1QMV|G:161-196	1QMV|G:8-141	P32119	P32119
PF10417	PF00578	1QMV|G:161-196	1QMV|H:8-141	P32119	P32119
PF10417	PF00578	1QMV|H:161-196	1QMV|G:8-141	P32119	P32119
PF10417	PF00578	1QMV|H:161-196	1QMV|H:8-141	P32119	P32119
PF10417	PF00578	1QMV|I:161-196	1QMV|I:8-141	P32119	P32119
PF10417	PF00578	1QMV|I:161-196	1QMV|J:8-141	P32119	P32119
PF10417	PF00578	1QMV|J:161-196	1QMV|I:8-141	P32119	P32119
PF10417	PF00578	1QMV|J:161-196	1QMV|J:8-141	P32119	P32119
PF10417	PF00578	1QQ2|A:162-175	1QQ2|A:8-142	Q63716	Q63716
PF10417	PF00578	1QQ2|B:162-175	1QQ2|B:8-142	Q63716	Q63716
PF10417	PF00578	1UUL|A:162-197	1UUL|A:9-142	O96763	O96763
PF10417	PF00578	1UUL|A:162-197	1UUL|B:9-142	O96763	O96763
PF10417	PF00578	1UUL|B:162-197	1UUL|A:9-142	O96763	O96763
PF10417	PF00578	1UUL|B:162-197	1UUL|B:9-142	O96763	O96763
PF10417	PF00578	1UUL|C:162-197	1UUL|C:9-142	O96763	O96763
PF10417	PF00578	1UUL|C:162-197	1UUL|D:9-142	O96763	O96763
PF10417	PF00578	1UUL|D:162-197	1UUL|C:9-142	O96763	O96763
PF10417	PF00578	1UUL|D:162-197	1UUL|D:9-142	O96763	O96763
PF10417	PF00578	1UUL|E:162-197	1UUL|E:9-142	O96763	O96763
PF10417	PF00578	1UUL|E:162-197	1UUL|F:9-142	O96763	O96763
PF10417	PF00578	1UUL|F:162-197	1UUL|E:9-142	O96763	O96763
PF10417	PF00578	1UUL|F:162-197	1UUL|F:9-142	O96763	O96763
PF10417	PF00578	1UUL|G:162-197	1UUL|G:9-142	O96763	O96763
PF10417	PF00578	1UUL|G:162-197	1UUL|H:9-142	O96763	O96763
PF10417	PF00578	1UUL|H:162-197	1UUL|G:9-142	O96763	O96763
PF10417	PF00578	1UUL|H:162-197	1UUL|H:9-142	O96763	O96763
PF10417	PF00578	1UUL|I:162-197	1UUL|I:9-142	O96763	O96763
PF10417	PF00578	1UUL|I:162-197	1UUL|J:9-142	O96763	O96763
PF10417	PF00578	1UUL|J:162-197	1UUL|I:9-142	O96763	O96763
PF10417	PF00578	1UUL|J:162-197	1UUL|J:9-142	O96763	O96763
PF10417	PF00578	1X0R|A:160-203	1X0R|A:8-141	Q9Y9L0	Q9Y9L0
PF10417	PF00578	1X0R|A:160-203	1X0R|B:8-141	Q9Y9L0	Q9Y9L0
PF10417	PF00578	1X0R|A:160-203	1X0R|C:8-141	Q9Y9L0	Q9Y9L0
PF10417	PF00578	1X0R|B:160-203	1X0R|A:8-141	Q9Y9L0	Q9Y9L0
PF10417	PF00578	1X0R|B:160-203	1X0R|B:8-141	Q9Y9L0	Q9Y9L0
PF10417	PF00578	1X0R|B:160-203	1X0R|J:8-141	Q9Y9L0	Q9Y9L0
PF10417	PF00578	1X0R|C:160-203	1X0R|C:8-141	Q9Y9L0	Q9Y9L0
PF10417	PF00578	1X0R|C:160-203	1X0R|D:8-141	Q9Y9L0	Q9Y9L0
PF10417	PF00578	1X0R|C:160-203	1X0R|E:8-141	Q9Y9L0	Q9Y9L0
PF10417	PF00578	1X0R|D:160-203	1X0R|B:8-141	Q9Y9L0	Q9Y9L0
PF10417	PF00578	1X0R|D:160-203	1X0R|C:8-141	Q9Y9L0	Q9Y9L0
PF10417	PF00578	1X0R|D:160-203	1X0R|D:8-141	Q9Y9L0	Q9Y9L0
PF10417	PF00578	1X0R|E:160-203	1X0R|E:8-141	Q9Y9L0	Q9Y9L0
PF10417	PF00578	1X0R|E:160-203	1X0R|F:8-141	Q9Y9L0	Q9Y9L0
PF10417	PF00578	1X0R|E:160-203	1X0R|G:8-141	Q9Y9L0	Q9Y9L0
PF10417	PF00578	1X0R|F:160-203	1X0R|D:8-141	Q9Y9L0	Q9Y9L0
PF10417	PF00578	1X0R|F:160-203	1X0R|E:8-141	Q9Y9L0	Q9Y9L0
PF10417	PF00578	1X0R|F:160-203	1X0R|F:8-141	Q9Y9L0	Q9Y9L0
PF10417	PF00578	1X0R|G:160-203	1X0R|G:8-141	Q9Y9L0	Q9Y9L0
PF10417	PF00578	1X0R|G:160-203	1X0R|H:8-141	Q9Y9L0	Q9Y9L0
PF10417	PF00578	1X0R|G:160-203	1X0R|I:8-141	Q9Y9L0	Q9Y9L0
PF10417	PF00578	1X0R|H:160-203	1X0R|F:8-141	Q9Y9L0	Q9Y9L0
PF10417	PF00578	1X0R|H:160-203	1X0R|G:8-141	Q9Y9L0	Q9Y9L0
PF10417	PF00578	1X0R|H:160-203	1X0R|H:8-141	Q9Y9L0	Q9Y9L0
PF10417	PF00578	1X0R|I:160-203	1X0R|A:8-141	Q9Y9L0	Q9Y9L0
PF10417	PF00578	1X0R|I:160-203	1X0R|I:8-141	Q9Y9L0	Q9Y9L0
PF10417	PF00578	1X0R|I:160-203	1X0R|J:8-141	Q9Y9L0	Q9Y9L0
PF10417	PF00578	1X0R|J:160-203	1X0R|H:8-141	Q9Y9L0	Q9Y9L0
PF10417	PF00578	1X0R|J:160-203	1X0R|I:8-141	Q9Y9L0	Q9Y9L0
PF10417	PF00578	1X0R|J:160-203	1X0R|J:8-141	Q9Y9L0	Q9Y9L0
PF10417	PF00578	1XCC|A:163-202	1XCC|A:5-143	Q86SB3	Q86SB3
PF10417	PF00578	1XCC|A:163-202	1XCC|C:5-143	Q86SB3	Q86SB3
PF10417	PF00578	1XCC|B:163-202	1XCC|B:5-143	Q86SB3	Q86SB3
PF10417	PF00578	1XCC|B:163-202	1XCC|D:5-143	Q86SB3	Q86SB3
PF10417	PF00578	1XCC|C:163-202	1XCC|A:5-143	Q86SB3	Q86SB3
PF10417	PF00578	1XCC|C:163-202	1XCC|C:5-143	Q86SB3	Q86SB3
PF10417	PF00578	1XCC|D:163-202	1XCC|B:5-143	Q86SB3	Q86SB3
PF10417	PF00578	1XCC|D:163-202	1XCC|D:5-143	Q86SB3	Q86SB3
PF10417	PF00578	1ZOF|B:158-175	1ZOF|A:3-138	P56876	P56876
PF10417	PF00578	1ZOF|D:158-175	1ZOF|C:3-138	P56876	P56876
PF10417	PF00578	1ZOF|F:158-175	1ZOF|E:3-138	P56876	P56876
PF10417	PF00578	1ZOF|H:158-175	1ZOF|G:3-138	P56876	P56876
PF10417	PF00578	1ZOF|J:158-175	1ZOF|I:3-138	P56876	P56876
PF10417	PF00578	2CV4|A:160-203	2CV4|A:8-141	Q9Y9L0	Q9Y9L0
PF10417	PF00578	2CV4|A:160-203	2CV4|B:8-141	Q9Y9L0	Q9Y9L0
PF10417	PF00578	2CV4|A:160-203	2CV4|C:8-141	Q9Y9L0	Q9Y9L0
PF10417	PF00578	2CV4|B:160-203	2CV4|A:8-141	Q9Y9L0	Q9Y9L0
PF10417	PF00578	2CV4|B:160-203	2CV4|B:8-141	Q9Y9L0	Q9Y9L0
PF10417	PF00578	2CV4|B:160-203	2CV4|J:8-141	Q9Y9L0	Q9Y9L0
PF10417	PF00578	2CV4|C:160-203	2CV4|C:8-141	Q9Y9L0	Q9Y9L0
PF10417	PF00578	2CV4|C:160-203	2CV4|D:8-141	Q9Y9L0	Q9Y9L0
PF10417	PF00578	2CV4|C:160-203	2CV4|E:8-141	Q9Y9L0	Q9Y9L0
PF10417	PF00578	2CV4|D:160-203	2CV4|B:8-141	Q9Y9L0	Q9Y9L0
PF10417	PF00578	2CV4|D:160-203	2CV4|C:8-141	Q9Y9L0	Q9Y9L0
PF10417	PF00578	2CV4|D:160-203	2CV4|D:8-141	Q9Y9L0	Q9Y9L0
PF10417	PF00578	2CV4|E:160-203	2CV4|E:8-141	Q9Y9L0	Q9Y9L0
PF10417	PF00578	2CV4|E:160-203	2CV4|F:8-141	Q9Y9L0	Q9Y9L0
PF10417	PF00578	2CV4|E:160-203	2CV4|G:8-141	Q9Y9L0	Q9Y9L0
PF10417	PF00578	2CV4|F:160-203	2CV4|D:8-141	Q9Y9L0	Q9Y9L0
PF10417	PF00578	2CV4|F:160-203	2CV4|E:8-141	Q9Y9L0	Q9Y9L0
PF10417	PF00578	2CV4|F:160-203	2CV4|F:8-141	Q9Y9L0	Q9Y9L0
PF10417	PF00578	2CV4|G:160-203	2CV4|G:8-141	Q9Y9L0	Q9Y9L0
PF10417	PF00578	2CV4|G:160-203	2CV4|H:8-141	Q9Y9L0	Q9Y9L0
PF10417	PF00578	2CV4|G:160-203	2CV4|I:8-141	Q9Y9L0	Q9Y9L0
PF10417	PF00578	2CV4|H:160-203	2CV4|F:8-141	Q9Y9L0	Q9Y9L0
PF10417	PF00578	2CV4|H:160-203	2CV4|G:8-141	Q9Y9L0	Q9Y9L0
PF10417	PF00578	2CV4|H:160-203	2CV4|H:8-141	Q9Y9L0	Q9Y9L0
PF10417	PF00578	2CV4|I:160-203	2CV4|A:8-141	Q9Y9L0	Q9Y9L0
PF10417	PF00578	2CV4|I:160-203	2CV4|I:8-141	Q9Y9L0	Q9Y9L0
PF10417	PF00578	2CV4|I:160-203	2CV4|J:8-141	Q9Y9L0	Q9Y9L0
PF10417	PF00578	2CV4|J:160-203	2CV4|H:8-141	Q9Y9L0	Q9Y9L0
PF10417	PF00578	2CV4|J:160-203	2CV4|I:8-141	Q9Y9L0	Q9Y9L0
PF10417	PF00578	2CV4|J:160-203	2CV4|J:8-141	Q9Y9L0	Q9Y9L0
PF10417	PF00578	2E2G|A:160-203	2E2G|A:8-140	Q9Y9L0	Q9Y9L0
PF10417	PF00578	2E2G|A:160-203	2E2G|B:8-140	Q9Y9L0	Q9Y9L0
PF10417	PF00578	2E2G|A:160-203	2E2G|F:8-140	Q9Y9L0	Q9Y9L0
PF10417	PF00578	2E2G|B:160-203	2E2G|B:8-140	Q9Y9L0	Q9Y9L0
PF10417	PF00578	2E2G|B:160-203	2E2G|E:8-140	Q9Y9L0	Q9Y9L0
PF10417	PF00578	2E2G|B:160-203	2E2G|I:8-140	Q9Y9L0	Q9Y9L0
PF10417	PF00578	2E2G|C:160-203	2E2G|A:8-140	Q9Y9L0	Q9Y9L0
PF10417	PF00578	2E2G|C:160-203	2E2G|C:8-140	Q9Y9L0	Q9Y9L0
PF10417	PF00578	2E2G|C:160-203	2E2G|D:8-140	Q9Y9L0	Q9Y9L0
PF10417	PF00578	2E2G|D:160-203	2E2G|C:8-140	Q9Y9L0	Q9Y9L0
PF10417	PF00578	2E2G|D:160-203	2E2G|D:8-140	Q9Y9L0	Q9Y9L0
PF10417	PF00578	2E2G|D:160-203	2E2G|G:8-140	Q9Y9L0	Q9Y9L0
PF10417	PF00578	2E2G|E:160-203	2E2G|B:8-140	Q9Y9L0	Q9Y9L0
PF10417	PF00578	2E2G|E:160-203	2E2G|E:8-140	Q9Y9L0	Q9Y9L0
PF10417	PF00578	2E2G|E:160-203	2E2G|F:8-140	Q9Y9L0	Q9Y9L0
PF10417	PF00578	2E2G|F:160-203	2E2G|A:8-140	Q9Y9L0	Q9Y9L0
PF10417	PF00578	2E2G|F:160-203	2E2G|D:8-140	Q9Y9L0	Q9Y9L0
PF10417	PF00578	2E2G|F:160-203	2E2G|F:8-140	Q9Y9L0	Q9Y9L0
PF10417	PF00578	2E2G|G:160-203	2E2G|G:8-140	Q9Y9L0	Q9Y9L0
PF10417	PF00578	2E2G|G:160-203	2E2G|H:8-140	Q9Y9L0	Q9Y9L0
PF10417	PF00578	2E2G|G:160-203	2E2G|J:8-140	Q9Y9L0	Q9Y9L0
PF10417	PF00578	2E2G|H:160-203	2E2G|C:8-140	Q9Y9L0	Q9Y9L0
PF10417	PF00578	2E2G|H:160-203	2E2G|G:8-140	Q9Y9L0	Q9Y9L0
PF10417	PF00578	2E2G|H:160-203	2E2G|H:8-140	Q9Y9L0	Q9Y9L0
PF10417	PF00578	2E2G|I:160-203	2E2G|H:8-140	Q9Y9L0	Q9Y9L0
PF10417	PF00578	2E2G|I:160-203	2E2G|I:8-140	Q9Y9L0	Q9Y9L0
PF10417	PF00578	2E2G|I:160-203	2E2G|J:8-140	Q9Y9L0	Q9Y9L0
PF10417	PF00578	2E2G|J:160-203	2E2G|E:8-140	Q9Y9L0	Q9Y9L0
PF10417	PF00578	2E2G|J:160-203	2E2G|I:8-140	Q9Y9L0	Q9Y9L0
PF10417	PF00578	2E2G|J:160-203	2E2G|J:8-140	Q9Y9L0	Q9Y9L0
PF10417	PF00578	2E2M|A:160-203	2E2M|A:8-140	Q9Y9L0	Q9Y9L0
PF10417	PF00578	2E2M|A:160-203	2E2M|B:8-140	Q9Y9L0	Q9Y9L0
PF10417	PF00578	2E2M|A:160-203	2E2M|C:8-140	Q9Y9L0	Q9Y9L0
PF10417	PF00578	2E2M|B:160-203	2E2M|A:8-140	Q9Y9L0	Q9Y9L0
PF10417	PF00578	2E2M|B:160-203	2E2M|B:8-140	Q9Y9L0	Q9Y9L0
PF10417	PF00578	2E2M|B:160-203	2E2M|J:8-140	Q9Y9L0	Q9Y9L0
PF10417	PF00578	2E2M|C:160-203	2E2M|C:8-140	Q9Y9L0	Q9Y9L0
PF10417	PF00578	2E2M|C:160-203	2E2M|D:8-140	Q9Y9L0	Q9Y9L0
PF10417	PF00578	2E2M|C:160-203	2E2M|E:8-140	Q9Y9L0	Q9Y9L0
PF10417	PF00578	2E2M|D:160-203	2E2M|B:8-140	Q9Y9L0	Q9Y9L0
PF10417	PF00578	2E2M|D:160-203	2E2M|C:8-140	Q9Y9L0	Q9Y9L0
PF10417	PF00578	2E2M|D:160-203	2E2M|D:8-140	Q9Y9L0	Q9Y9L0
PF10417	PF00578	2E2M|E:160-203	2E2M|E:8-140	Q9Y9L0	Q9Y9L0
PF10417	PF00578	2E2M|E:160-203	2E2M|F:8-140	Q9Y9L0	Q9Y9L0
PF10417	PF00578	2E2M|E:160-203	2E2M|G:8-140	Q9Y9L0	Q9Y9L0
PF10417	PF00578	2E2M|F:160-203	2E2M|D:8-140	Q9Y9L0	Q9Y9L0
PF10417	PF00578	2E2M|F:160-203	2E2M|E:8-140	Q9Y9L0	Q9Y9L0
PF10417	PF00578	2E2M|F:160-203	2E2M|F:8-140	Q9Y9L0	Q9Y9L0
PF10417	PF00578	2E2M|G:160-203	2E2M|G:8-140	Q9Y9L0	Q9Y9L0
PF10417	PF00578	2E2M|G:160-203	2E2M|H:8-140	Q9Y9L0	Q9Y9L0
PF10417	PF00578	2E2M|G:160-203	2E2M|I:8-140	Q9Y9L0	Q9Y9L0
PF10417	PF00578	2E2M|H:160-203	2E2M|F:8-140	Q9Y9L0	Q9Y9L0
PF10417	PF00578	2E2M|H:160-203	2E2M|G:8-140	Q9Y9L0	Q9Y9L0
PF10417	PF00578	2E2M|H:160-203	2E2M|H:8-140	Q9Y9L0	Q9Y9L0
PF10417	PF00578	2E2M|I:160-203	2E2M|A:8-140	Q9Y9L0	Q9Y9L0
PF10417	PF00578	2E2M|I:160-203	2E2M|I:8-140	Q9Y9L0	Q9Y9L0
PF10417	PF00578	2E2M|I:160-203	2E2M|J:8-140	Q9Y9L0	Q9Y9L0
PF10417	PF00578	2E2M|J:160-203	2E2M|H:8-140	Q9Y9L0	Q9Y9L0
PF10417	PF00578	2E2M|J:160-203	2E2M|I:8-140	Q9Y9L0	Q9Y9L0
PF10417	PF00578	2E2M|J:160-203	2E2M|J:8-140	Q9Y9L0	Q9Y9L0
PF10417	PF00578	2H01|A:153-171	2H01|A:-1-133	Q86SB2	Q86SB2
PF10417	PF00578	2H66|I:159-177	2H66|I:5-139	A5K421	A5K421
PF10417	PF00578	2H66|I:159-177	2H66|J:5-139	A5K421	A5K421
PF10417	PF00578	2I81|A:159-194	2I81|A:5-139	No acc found	No acc found
PF10417	PF00578	2I81|B:159-194	2I81|B:5-139	No acc found	No acc found
PF10417	PF00578	2I81|B:159-194	2I81|C:5-139	No acc found	No acc found
PF10417	PF00578	2I81|C:159-194	2I81|B:5-139	No acc found	No acc found
PF10417	PF00578	2I81|C:159-194	2I81|C:5-139	No acc found	No acc found
PF10417	PF00578	2NVL|A:160-203	2NVL|A:8-140	Q9Y9L0	Q9Y9L0
PF10417	PF00578	2NVL|A:160-203	2NVL|B:8-140	Q9Y9L0	Q9Y9L0
PF10417	PF00578	2NVL|A:160-203	2NVL|C:8-140	Q9Y9L0	Q9Y9L0
PF10417	PF00578	2NVL|B:160-203	2NVL|A:8-140	Q9Y9L0	Q9Y9L0
PF10417	PF00578	2NVL|B:160-203	2NVL|B:8-140	Q9Y9L0	Q9Y9L0
PF10417	PF00578	2NVL|B:160-203	2NVL|J:8-140	Q9Y9L0	Q9Y9L0
PF10417	PF00578	2NVL|C:160-203	2NVL|C:8-140	Q9Y9L0	Q9Y9L0
PF10417	PF00578	2NVL|C:160-203	2NVL|D:8-140	Q9Y9L0	Q9Y9L0
PF10417	PF00578	2NVL|C:160-203	2NVL|E:8-140	Q9Y9L0	Q9Y9L0
PF10417	PF00578	2NVL|D:160-203	2NVL|B:8-140	Q9Y9L0	Q9Y9L0
PF10417	PF00578	2NVL|D:160-203	2NVL|C:8-140	Q9Y9L0	Q9Y9L0
PF10417	PF00578	2NVL|D:160-203	2NVL|D:8-140	Q9Y9L0	Q9Y9L0
PF10417	PF00578	2NVL|E:160-203	2NVL|E:8-140	Q9Y9L0	Q9Y9L0
PF10417	PF00578	2NVL|E:160-203	2NVL|F:8-140	Q9Y9L0	Q9Y9L0
PF10417	PF00578	2NVL|E:160-203	2NVL|G:8-140	Q9Y9L0	Q9Y9L0
PF10417	PF00578	2NVL|F:160-203	2NVL|D:8-140	Q9Y9L0	Q9Y9L0
PF10417	PF00578	2NVL|F:160-203	2NVL|E:8-140	Q9Y9L0	Q9Y9L0
PF10417	PF00578	2NVL|F:160-203	2NVL|F:8-140	Q9Y9L0	Q9Y9L0
PF10417	PF00578	2NVL|G:160-203	2NVL|G:8-140	Q9Y9L0	Q9Y9L0
PF10417	PF00578	2NVL|G:160-203	2NVL|H:8-140	Q9Y9L0	Q9Y9L0
PF10417	PF00578	2NVL|G:160-203	2NVL|I:8-140	Q9Y9L0	Q9Y9L0
PF10417	PF00578	2NVL|H:160-203	2NVL|F:8-140	Q9Y9L0	Q9Y9L0
PF10417	PF00578	2NVL|H:160-203	2NVL|G:8-140	Q9Y9L0	Q9Y9L0
PF10417	PF00578	2NVL|H:160-203	2NVL|H:8-140	Q9Y9L0	Q9Y9L0
PF10417	PF00578	2NVL|I:160-203	2NVL|A:8-140	Q9Y9L0	Q9Y9L0
PF10417	PF00578	2NVL|I:160-203	2NVL|I:8-140	Q9Y9L0	Q9Y9L0
PF10417	PF00578	2NVL|I:160-203	2NVL|J:8-140	Q9Y9L0	Q9Y9L0
PF10417	PF00578	2NVL|J:160-203	2NVL|H:8-140	Q9Y9L0	Q9Y9L0
PF10417	PF00578	2NVL|J:160-203	2NVL|I:8-140	Q9Y9L0	Q9Y9L0
PF10417	PF00578	2NVL|J:160-203	2NVL|J:8-140	Q9Y9L0	Q9Y9L0
PF10417	PF00578	2PN8|A:234-269	2PN8|A:82-214	Q13162	Q13162
PF10417	PF00578	2PN8|A:234-269	2PN8|B:82-214	Q13162	Q13162
PF10417	PF00578	2PN8|B:234-269	2PN8|A:82-214	Q13162	Q13162
PF10417	PF00578	2PN8|B:234-269	2PN8|B:82-214	Q13162	Q13162
PF10417	PF00578	2PN8|C:234-269	2PN8|C:82-214	Q13162	Q13162
PF10417	PF00578	2PN8|C:234-269	2PN8|D:82-214	Q13162	Q13162
PF10417	PF00578	2PN8|D:234-269	2PN8|C:82-214	Q13162	Q13162
PF10417	PF00578	2PN8|D:234-269	2PN8|D:82-214	Q13162	Q13162
PF10417	PF00578	2PN8|E:234-269	2PN8|E:82-214	Q13162	Q13162
PF10417	PF00578	2PN8|E:234-269	2PN8|F:82-214	Q13162	Q13162
PF10417	PF00578	2PN8|F:234-269	2PN8|E:82-214	Q13162	Q13162
PF10417	PF00578	2PN8|F:234-269	2PN8|F:82-214	Q13162	Q13162
PF10417	PF00578	2PN8|G:234-269	2PN8|G:82-214	Q13162	Q13162
PF10417	PF00578	2PN8|G:234-269	2PN8|H:82-214	Q13162	Q13162
PF10417	PF00578	2PN8|H:234-268	2PN8|G:82-214	Q13162	Q13162
PF10417	PF00578	2PN8|H:234-268	2PN8|H:82-214	Q13162	Q13162
PF10417	PF00578	2PN8|I:234-268	2PN8|I:82-214	Q13162	Q13162
PF10417	PF00578	2PN8|I:234-268	2PN8|J:82-214	Q13162	Q13162
PF10417	PF00578	2PN8|J:234-269	2PN8|I:82-214	Q13162	Q13162
PF10417	PF00578	2PN8|J:234-269	2PN8|J:82-214	Q13162	Q13162
PF10417	PF00578	1E2Y|B:162-176	1E2Y|B:8-142	Q9TZX2	Q9TZX2
PF10417	PF00578	1E2Y|G:162-178	1E2Y|G:8-142	Q9TZX2	Q9TZX2
PF10417	PF00578	1E2Y|G:162-178	1E2Y|H:8-142	Q9TZX2	Q9TZX2
PF10417	PF00578	2RII|A:162-186	2RII|A:8-142	Q06830	Q06830
PF10417	PF00578	2RII|B:162-187	2RII|B:8-142	Q06830	Q06830
PF10417	PF00578	2V2G|A:162-200	2V2G|A:5-142	Q1AN22	Q1AN22
PF10417	PF00578	2V2G|A:162-200	2V2G|B:5-142	Q1AN22	Q1AN22
PF10417	PF00578	2V2G|A:162-200	2V2G|C:5-142	Q1AN22	Q1AN22
PF10417	PF00578	2V2G|B:162-200	2V2G|A:5-142	Q1AN22	Q1AN22
PF10417	PF00578	2V2G|B:162-200	2V2G|B:5-142	Q1AN22	Q1AN22
PF10417	PF00578	2V2G|C:162-200	2V2G|A:5-142	Q1AN22	Q1AN22
PF10417	PF00578	2V2G|C:162-200	2V2G|C:5-142	Q1AN22	Q1AN22
PF10417	PF00578	2V2G|C:162-200	2V2G|D:5-142	Q1AN22	Q1AN22
PF10417	PF00578	2V2G|D:162-200	2V2G|C:5-142	Q1AN22	Q1AN22
PF10417	PF00578	2V2G|D:162-200	2V2G|D:5-142	Q1AN22	Q1AN22
PF10417	PF00578	2V32|A:162-200	2V32|A:5-142	Q1AN22	Q1AN22
PF10417	PF00578	2V32|A:162-200	2V32|B:5-142	Q1AN22	Q1AN22
PF10417	PF00578	2V32|A:162-200	2V32|C:5-142	Q1AN22	Q1AN22
PF10417	PF00578	2V32|B:162-200	2V32|A:5-142	Q1AN22	Q1AN22
PF10417	PF00578	2V32|B:162-200	2V32|B:5-142	Q1AN22	Q1AN22
PF10417	PF00578	2V32|C:162-200	2V32|A:5-142	Q1AN22	Q1AN22
PF10417	PF00578	2V32|C:162-200	2V32|C:5-142	Q1AN22	Q1AN22
PF10417	PF00578	2V32|C:162-200	2V32|D:5-142	Q1AN22	Q1AN22
PF10417	PF00578	2V32|D:162-200	2V32|C:5-142	Q1AN22	Q1AN22
PF10417	PF00578	2V32|D:162-200	2V32|D:5-142	Q1AN22	Q1AN22
PF10417	PF00578	2V41|A:162-200	2V41|A:5-142	Q1AN22	Q1AN22
PF10417	PF00578	2V41|A:162-200	2V41|B:5-142	Q1AN22	Q1AN22
PF10417	PF00578	2V41|B:162-200	2V41|A:5-142	Q1AN22	Q1AN22
PF10417	PF00578	2V41|B:162-200	2V41|B:5-142	Q1AN22	Q1AN22
PF10417	PF00578	2V41|C:162-200	2V41|C:5-142	Q1AN22	Q1AN22
PF10417	PF00578	2V41|C:162-200	2V41|D:5-142	Q1AN22	Q1AN22
PF10417	PF00578	2V41|C:162-200	2V41|G:5-142	Q1AN22	Q1AN22
PF10417	PF00578	2V41|D:162-200	2V41|C:5-142	Q1AN22	Q1AN22
PF10417	PF00578	2V41|D:162-200	2V41|D:5-142	Q1AN22	Q1AN22
PF10417	PF00578	2V41|E:162-200	2V41|E:5-142	Q1AN22	Q1AN22
PF10417	PF00578	2V41|E:162-200	2V41|F:5-142	Q1AN22	Q1AN22
PF10417	PF00578	2V41|F:162-200	2V41|E:5-142	Q1AN22	Q1AN22
PF10417	PF00578	2V41|F:162-200	2V41|F:5-142	Q1AN22	Q1AN22
PF10417	PF00578	2V41|G:162-200	2V41|G:5-142	Q1AN22	Q1AN22
PF10417	PF00578	2V41|G:162-200	2V41|H:5-142	Q1AN22	Q1AN22
PF10417	PF00578	2V41|H:162-200	2V41|G:5-142	Q1AN22	Q1AN22
PF10417	PF00578	2V41|H:162-200	2V41|H:5-142	Q1AN22	Q1AN22
PF10417	PF00578	2Z9S|A:162-197	2Z9S|A:8-142	Q63716	Q63716
PF10417	PF00578	2Z9S|A:162-197	2Z9S|B:8-142	Q63716	Q63716
PF10417	PF00578	2Z9S|B:162-197	2Z9S|A:8-142	Q63716	Q63716
PF10417	PF00578	2Z9S|B:162-197	2Z9S|B:8-142	Q63716	Q63716
PF10417	PF00578	2Z9S|C:162-197	2Z9S|C:8-142	Q63716	Q63716
PF10417	PF00578	2Z9S|C:162-197	2Z9S|D:8-142	Q63716	Q63716
PF10417	PF00578	2Z9S|D:162-197	2Z9S|C:8-142	Q63716	Q63716
PF10417	PF00578	2Z9S|D:162-197	2Z9S|D:8-142	Q63716	Q63716
PF10417	PF00578	2Z9S|E:162-197	2Z9S|E:8-142	Q63716	Q63716
PF10417	PF00578	2Z9S|E:162-197	2Z9S|F:8-142	Q63716	Q63716
PF10417	PF00578	2Z9S|F:162-197	2Z9S|E:8-142	Q63716	Q63716
PF10417	PF00578	2Z9S|F:162-197	2Z9S|F:8-142	Q63716	Q63716
PF10417	PF00578	2Z9S|G:162-197	2Z9S|G:8-142	Q63716	Q63716
PF10417	PF00578	2Z9S|G:162-197	2Z9S|H:8-142	Q63716	Q63716
PF10417	PF00578	2Z9S|H:162-197	2Z9S|G:8-142	Q63716	Q63716
PF10417	PF00578	2Z9S|H:162-197	2Z9S|H:8-142	Q63716	Q63716
PF10417	PF00578	2Z9S|I:162-197	2Z9S|I:8-142	Q63716	Q63716
PF10417	PF00578	2Z9S|I:162-197	2Z9S|J:8-142	Q63716	Q63716
PF10417	PF00578	2Z9S|J:162-197	2Z9S|I:8-142	Q63716	Q63716
PF10417	PF00578	2Z9S|J:162-197	2Z9S|J:8-142	Q63716	Q63716
PF10417	PF00578	2ZCT|A:160-203	2ZCT|A:8-140	Q9Y9L0	Q9Y9L0
PF10417	PF00578	2ZCT|A:160-203	2ZCT|B:8-140	Q9Y9L0	Q9Y9L0
PF10417	PF00578	2ZCT|A:160-203	2ZCT|C:8-140	Q9Y9L0	Q9Y9L0
PF10417	PF00578	2ZCT|B:160-203	2ZCT|A:8-140	Q9Y9L0	Q9Y9L0
PF10417	PF00578	2ZCT|B:160-203	2ZCT|B:8-140	Q9Y9L0	Q9Y9L0
PF10417	PF00578	2ZCT|B:160-203	2ZCT|J:8-140	Q9Y9L0	Q9Y9L0
PF10417	PF00578	2ZCT|C:160-203	2ZCT|C:8-140	Q9Y9L0	Q9Y9L0
PF10417	PF00578	2ZCT|C:160-203	2ZCT|D:8-140	Q9Y9L0	Q9Y9L0
PF10417	PF00578	2ZCT|C:160-203	2ZCT|E:8-140	Q9Y9L0	Q9Y9L0
PF10417	PF00578	2ZCT|D:160-203	2ZCT|B:8-140	Q9Y9L0	Q9Y9L0
PF10417	PF00578	2ZCT|D:160-203	2ZCT|C:8-140	Q9Y9L0	Q9Y9L0
PF10417	PF00578	2ZCT|D:160-203	2ZCT|D:8-140	Q9Y9L0	Q9Y9L0
PF10417	PF00578	2ZCT|E:160-203	2ZCT|E:8-140	Q9Y9L0	Q9Y9L0
PF10417	PF00578	2ZCT|E:160-203	2ZCT|F:8-140	Q9Y9L0	Q9Y9L0
PF10417	PF00578	2ZCT|E:160-203	2ZCT|G:8-140	Q9Y9L0	Q9Y9L0
PF10417	PF00578	2ZCT|F:160-203	2ZCT|D:8-140	Q9Y9L0	Q9Y9L0
PF10417	PF00578	2ZCT|F:160-203	2ZCT|E:8-140	Q9Y9L0	Q9Y9L0
PF10417	PF00578	2ZCT|F:160-203	2ZCT|F:8-140	Q9Y9L0	Q9Y9L0
PF10417	PF00578	2ZCT|G:160-203	2ZCT|G:8-140	Q9Y9L0	Q9Y9L0
PF10417	PF00578	2ZCT|G:160-203	2ZCT|H:8-140	Q9Y9L0	Q9Y9L0
PF10417	PF00578	2ZCT|G:160-203	2ZCT|I:8-140	Q9Y9L0	Q9Y9L0
PF10417	PF00578	2ZCT|H:160-203	2ZCT|F:8-140	Q9Y9L0	Q9Y9L0
PF10417	PF00578	2ZCT|H:160-203	2ZCT|G:8-140	Q9Y9L0	Q9Y9L0
PF10417	PF00578	2ZCT|H:160-203	2ZCT|H:8-140	Q9Y9L0	Q9Y9L0
PF10417	PF00578	2ZCT|I:160-203	2ZCT|A:8-140	Q9Y9L0	Q9Y9L0
PF10417	PF00578	2ZCT|I:160-203	2ZCT|I:8-140	Q9Y9L0	Q9Y9L0
PF10417	PF00578	2ZCT|I:160-203	2ZCT|J:8-140	Q9Y9L0	Q9Y9L0
PF10417	PF00578	2ZCT|J:160-203	2ZCT|H:8-140	Q9Y9L0	Q9Y9L0
PF10417	PF00578	2ZCT|J:160-203	2ZCT|I:8-140	Q9Y9L0	Q9Y9L0
PF10417	PF00578	2ZCT|J:160-203	2ZCT|J:8-140	Q9Y9L0	Q9Y9L0
PF10417	PF00578	3A2V|A:160-203	3A2V|A:8-140	Q9Y9L0	Q9Y9L0
PF10417	PF00578	3A2V|A:160-203	3A2V|B:8-140	Q9Y9L0	Q9Y9L0
PF10417	PF00578	3A2V|A:160-203	3A2V|C:8-140	Q9Y9L0	Q9Y9L0
PF10417	PF00578	3A2V|B:160-203	3A2V|A:8-140	Q9Y9L0	Q9Y9L0
PF10417	PF00578	3A2V|B:160-203	3A2V|B:8-140	Q9Y9L0	Q9Y9L0
PF10417	PF00578	3A2V|B:160-203	3A2V|J:8-140	Q9Y9L0	Q9Y9L0
PF10417	PF00578	3A2V|C:160-203	3A2V|C:8-140	Q9Y9L0	Q9Y9L0
PF10417	PF00578	3A2V|C:160-203	3A2V|D:8-140	Q9Y9L0	Q9Y9L0
PF10417	PF00578	3A2V|C:160-203	3A2V|E:8-140	Q9Y9L0	Q9Y9L0
PF10417	PF00578	3A2V|D:160-203	3A2V|B:8-140	Q9Y9L0	Q9Y9L0
PF10417	PF00578	3A2V|D:160-203	3A2V|C:8-140	Q9Y9L0	Q9Y9L0
PF10417	PF00578	3A2V|D:160-203	3A2V|D:8-140	Q9Y9L0	Q9Y9L0
PF10417	PF00578	3A2V|E:160-203	3A2V|E:8-140	Q9Y9L0	Q9Y9L0
PF10417	PF00578	3A2V|E:160-203	3A2V|F:8-140	Q9Y9L0	Q9Y9L0
PF10417	PF00578	3A2V|E:160-203	3A2V|G:8-140	Q9Y9L0	Q9Y9L0
PF10417	PF00578	3A2V|F:160-203	3A2V|D:8-140	Q9Y9L0	Q9Y9L0
PF10417	PF00578	3A2V|F:160-203	3A2V|E:8-140	Q9Y9L0	Q9Y9L0
PF10417	PF00578	3A2V|F:160-203	3A2V|F:8-140	Q9Y9L0	Q9Y9L0
PF10417	PF00578	3A2V|G:160-203	3A2V|G:8-140	Q9Y9L0	Q9Y9L0
PF10417	PF00578	3A2V|G:160-203	3A2V|H:8-140	Q9Y9L0	Q9Y9L0
PF10417	PF00578	3A2V|G:160-203	3A2V|I:8-140	Q9Y9L0	Q9Y9L0
PF10417	PF00578	3A2V|H:160-203	3A2V|F:8-140	Q9Y9L0	Q9Y9L0
PF10417	PF00578	3A2V|H:160-203	3A2V|G:8-140	Q9Y9L0	Q9Y9L0
PF10417	PF00578	3A2V|H:160-203	3A2V|H:8-140	Q9Y9L0	Q9Y9L0
PF10417	PF00578	3A2V|I:160-203	3A2V|A:8-140	Q9Y9L0	Q9Y9L0
PF10417	PF00578	3A2V|I:160-203	3A2V|I:8-140	Q9Y9L0	Q9Y9L0
PF10417	PF00578	3A2V|I:160-203	3A2V|J:8-140	Q9Y9L0	Q9Y9L0
PF10417	PF00578	3A2V|J:160-203	3A2V|H:8-140	Q9Y9L0	Q9Y9L0
PF10417	PF00578	3A2V|J:160-203	3A2V|I:8-140	Q9Y9L0	Q9Y9L0
PF10417	PF00578	3A2V|J:160-203	3A2V|J:8-140	Q9Y9L0	Q9Y9L0
PF10417	PF00578	3A2W|A:160-203	3A2W|A:8-140	Q9Y9L0	Q9Y9L0
PF10417	PF00578	3A2W|A:160-203	3A2W|B:8-140	Q9Y9L0	Q9Y9L0
PF10417	PF00578	3A2W|A:160-203	3A2W|C:8-140	Q9Y9L0	Q9Y9L0
PF10417	PF00578	3A2W|B:160-203	3A2W|A:8-140	Q9Y9L0	Q9Y9L0
PF10417	PF00578	3A2W|B:160-203	3A2W|B:8-140	Q9Y9L0	Q9Y9L0
PF10417	PF00578	3A2W|B:160-203	3A2W|J:8-140	Q9Y9L0	Q9Y9L0
PF10417	PF00578	3A2W|C:160-203	3A2W|C:8-140	Q9Y9L0	Q9Y9L0
PF10417	PF00578	3A2W|C:160-203	3A2W|D:8-140	Q9Y9L0	Q9Y9L0
PF10417	PF00578	3A2W|C:160-203	3A2W|E:8-140	Q9Y9L0	Q9Y9L0
PF10417	PF00578	3A2W|D:160-203	3A2W|B:8-140	Q9Y9L0	Q9Y9L0
PF10417	PF00578	3A2W|D:160-203	3A2W|C:8-140	Q9Y9L0	Q9Y9L0
PF10417	PF00578	3A2W|D:160-203	3A2W|D:8-140	Q9Y9L0	Q9Y9L0
PF10417	PF00578	3A2W|E:160-203	3A2W|E:8-140	Q9Y9L0	Q9Y9L0
PF10417	PF00578	3A2W|E:160-203	3A2W|F:8-140	Q9Y9L0	Q9Y9L0
PF10417	PF00578	3A2W|E:160-203	3A2W|G:8-140	Q9Y9L0	Q9Y9L0
PF10417	PF00578	3A2W|F:160-203	3A2W|D:8-140	Q9Y9L0	Q9Y9L0
PF10417	PF00578	3A2W|F:160-203	3A2W|E:8-140	Q9Y9L0	Q9Y9L0
PF10417	PF00578	3A2W|F:160-203	3A2W|F:8-140	Q9Y9L0	Q9Y9L0
PF10417	PF00578	3A2W|G:160-203	3A2W|G:8-140	Q9Y9L0	Q9Y9L0
PF10417	PF00578	3A2W|G:160-203	3A2W|H:8-140	Q9Y9L0	Q9Y9L0
PF10417	PF00578	3A2W|G:160-203	3A2W|I:8-140	Q9Y9L0	Q9Y9L0
PF10417	PF00578	3A2W|H:160-203	3A2W|F:8-140	Q9Y9L0	Q9Y9L0
PF10417	PF00578	3A2W|H:160-203	3A2W|G:8-140	Q9Y9L0	Q9Y9L0
PF10417	PF00578	3A2W|H:160-203	3A2W|H:8-140	Q9Y9L0	Q9Y9L0
PF10417	PF00578	3A2W|I:160-203	3A2W|A:8-140	Q9Y9L0	Q9Y9L0
PF10417	PF00578	3A2W|I:160-203	3A2W|I:8-140	Q9Y9L0	Q9Y9L0
PF10417	PF00578	3A2W|I:160-203	3A2W|J:8-140	Q9Y9L0	Q9Y9L0
PF10417	PF00578	3A2W|J:160-203	3A2W|H:8-140	Q9Y9L0	Q9Y9L0
PF10417	PF00578	3A2W|J:160-203	3A2W|I:8-140	Q9Y9L0	Q9Y9L0
PF10417	PF00578	3A2W|J:160-203	3A2W|J:8-140	Q9Y9L0	Q9Y9L0
PF10417	PF00578	3A2X|A:160-203	3A2X|A:8-140	Q9Y9L0	Q9Y9L0
PF10417	PF00578	3A2X|A:160-203	3A2X|B:8-140	Q9Y9L0	Q9Y9L0
PF10417	PF00578	3A2X|A:160-203	3A2X|C:8-140	Q9Y9L0	Q9Y9L0
PF10417	PF00578	3A2X|B:160-203	3A2X|A:8-140	Q9Y9L0	Q9Y9L0
PF10417	PF00578	3A2X|B:160-203	3A2X|B:8-140	Q9Y9L0	Q9Y9L0
PF10417	PF00578	3A2X|B:160-203	3A2X|J:8-140	Q9Y9L0	Q9Y9L0
PF10417	PF00578	3A2X|C:160-203	3A2X|C:8-140	Q9Y9L0	Q9Y9L0
PF10417	PF00578	3A2X|C:160-203	3A2X|D:8-140	Q9Y9L0	Q9Y9L0
PF10417	PF00578	3A2X|C:160-203	3A2X|E:8-140	Q9Y9L0	Q9Y9L0
PF10417	PF00578	3A2X|D:160-203	3A2X|B:8-140	Q9Y9L0	Q9Y9L0
PF10417	PF00578	3A2X|D:160-203	3A2X|C:8-140	Q9Y9L0	Q9Y9L0
PF10417	PF00578	3A2X|D:160-203	3A2X|D:8-140	Q9Y9L0	Q9Y9L0
PF10417	PF00578	3A2X|E:160-203	3A2X|E:8-140	Q9Y9L0	Q9Y9L0
PF10417	PF00578	3A2X|E:160-203	3A2X|F:8-140	Q9Y9L0	Q9Y9L0
PF10417	PF00578	3A2X|E:160-203	3A2X|G:8-140	Q9Y9L0	Q9Y9L0
PF10417	PF00578	3A2X|F:160-203	3A2X|D:8-140	Q9Y9L0	Q9Y9L0
PF10417	PF00578	3A2X|F:160-203	3A2X|E:8-140	Q9Y9L0	Q9Y9L0
PF10417	PF00578	3A2X|F:160-203	3A2X|F:8-140	Q9Y9L0	Q9Y9L0
PF10417	PF00578	3A2X|G:160-203	3A2X|G:8-140	Q9Y9L0	Q9Y9L0
PF10417	PF00578	3A2X|G:160-203	3A2X|H:8-140	Q9Y9L0	Q9Y9L0
PF10417	PF00578	3A2X|G:160-203	3A2X|I:8-140	Q9Y9L0	Q9Y9L0
PF10417	PF00578	3A2X|H:160-203	3A2X|F:8-140	Q9Y9L0	Q9Y9L0
PF10417	PF00578	3A2X|H:160-203	3A2X|G:8-140	Q9Y9L0	Q9Y9L0
PF10417	PF00578	3A2X|H:160-203	3A2X|H:8-140	Q9Y9L0	Q9Y9L0
PF10417	PF00578	3A2X|I:160-203	3A2X|A:8-140	Q9Y9L0	Q9Y9L0
PF10417	PF00578	3A2X|I:160-203	3A2X|I:8-140	Q9Y9L0	Q9Y9L0
PF10417	PF00578	3A2X|I:160-203	3A2X|J:8-140	Q9Y9L0	Q9Y9L0
PF10417	PF00578	3A2X|J:160-203	3A2X|H:8-140	Q9Y9L0	Q9Y9L0
PF10417	PF00578	3A2X|J:160-203	3A2X|I:8-140	Q9Y9L0	Q9Y9L0
PF10417	PF00578	3A2X|J:160-203	3A2X|J:8-140	Q9Y9L0	Q9Y9L0
PF10417	PF00578	3A5W|A:160-203	3A5W|A:8-140	Q9Y9L0	Q9Y9L0
PF10417	PF00578	3A5W|A:160-203	3A5W|B:8-140	Q9Y9L0	Q9Y9L0
PF10417	PF00578	3A5W|A:160-203	3A5W|C:8-140	Q9Y9L0	Q9Y9L0
PF10417	PF00578	3A5W|B:160-203	3A5W|A:8-140	Q9Y9L0	Q9Y9L0
PF10417	PF00578	3A5W|B:160-203	3A5W|B:8-140	Q9Y9L0	Q9Y9L0
PF10417	PF00578	3A5W|B:160-203	3A5W|J:8-140	Q9Y9L0	Q9Y9L0
PF10417	PF00578	3A5W|C:160-203	3A5W|C:8-140	Q9Y9L0	Q9Y9L0
PF10417	PF00578	3A5W|C:160-203	3A5W|D:8-140	Q9Y9L0	Q9Y9L0
PF10417	PF00578	3A5W|C:160-203	3A5W|E:8-140	Q9Y9L0	Q9Y9L0
PF10417	PF00578	3A5W|D:160-203	3A5W|B:8-140	Q9Y9L0	Q9Y9L0
PF10417	PF00578	3A5W|D:160-203	3A5W|C:8-140	Q9Y9L0	Q9Y9L0
PF10417	PF00578	3A5W|D:160-203	3A5W|D:8-140	Q9Y9L0	Q9Y9L0
PF10417	PF00578	3A5W|E:160-203	3A5W|E:8-140	Q9Y9L0	Q9Y9L0
PF10417	PF00578	3A5W|E:160-203	3A5W|F:8-140	Q9Y9L0	Q9Y9L0
PF10417	PF00578	3A5W|E:160-203	3A5W|G:8-140	Q9Y9L0	Q9Y9L0
PF10417	PF00578	3A5W|F:160-203	3A5W|D:8-140	Q9Y9L0	Q9Y9L0
PF10417	PF00578	3A5W|F:160-203	3A5W|E:8-140	Q9Y9L0	Q9Y9L0
PF10417	PF00578	3A5W|F:160-203	3A5W|F:8-140	Q9Y9L0	Q9Y9L0
PF10417	PF00578	3A5W|G:160-203	3A5W|G:8-140	Q9Y9L0	Q9Y9L0
PF10417	PF00578	3A5W|G:160-203	3A5W|H:8-140	Q9Y9L0	Q9Y9L0
PF10417	PF00578	3A5W|G:160-203	3A5W|I:8-140	Q9Y9L0	Q9Y9L0
PF10417	PF00578	3A5W|H:160-203	3A5W|F:8-140	Q9Y9L0	Q9Y9L0
PF10417	PF00578	3A5W|H:160-203	3A5W|G:8-140	Q9Y9L0	Q9Y9L0
PF10417	PF00578	3A5W|H:160-203	3A5W|H:8-140	Q9Y9L0	Q9Y9L0
PF10417	PF00578	3A5W|I:160-203	3A5W|A:8-140	Q9Y9L0	Q9Y9L0
PF10417	PF00578	3A5W|I:160-203	3A5W|I:8-140	Q9Y9L0	Q9Y9L0
PF10417	PF00578	3A5W|I:160-203	3A5W|J:8-140	Q9Y9L0	Q9Y9L0
PF10417	PF00578	3A5W|J:160-203	3A5W|H:8-140	Q9Y9L0	Q9Y9L0
PF10417	PF00578	3A5W|J:160-203	3A5W|I:8-140	Q9Y9L0	Q9Y9L0
PF10417	PF00578	3A5W|J:160-203	3A5W|J:8-140	Q9Y9L0	Q9Y9L0
PF10417	PF00578	3HY2|A:162-187	3HY2|A:8-142	Q06830	Q06830
PF10417	PF00578	3HY2|B:162-186	3HY2|B:8-142	Q06830	Q06830
PF10417	PF00578	3QPM|A:223-256	3QPM|A:70-203	No acc found	No acc found
PF10417	PF00578	3QPM|A:223-256	3QPM|B:70-203	No acc found	No acc found
PF10417	PF00578	3QPM|B:223-256	3QPM|A:70-203	No acc found	No acc found
PF10417	PF00578	3QPM|B:223-256	3QPM|B:70-203	No acc found	No acc found
PF10417	PF00578	3QPM|C:223-256	3QPM|C:70-203	No acc found	No acc found
PF10417	PF00578	3QPM|C:223-256	3QPM|D:70-203	No acc found	No acc found
PF10417	PF00578	3QPM|D:223-258	3QPM|C:70-203	No acc found	No acc found
PF10417	PF00578	3QPM|D:223-258	3QPM|D:70-203	No acc found	No acc found
PF10417	PF00578	3QPM|E:223-258	3QPM|E:70-203	No acc found	No acc found
PF10417	PF00578	3SBC|A:157-192	3SBC|A:4-137	P34760	P34760
PF10417	PF00578	3SBC|A:157-192	3SBC|B:4-137	P34760	P34760
PF10417	PF00578	3SBC|B:157-192	3SBC|A:4-137	P34760	P34760
PF10417	PF00578	3SBC|B:157-192	3SBC|B:4-137	P34760	P34760
PF10417	PF00578	3SBC|C:157-192	3SBC|C:4-137	P34760	P34760
PF10417	PF00578	3SBC|C:157-192	3SBC|D:4-137	P34760	P34760
PF10417	PF00578	3SBC|D:157-192	3SBC|C:4-137	P34760	P34760
PF10417	PF00578	3SBC|D:157-192	3SBC|D:4-137	P34760	P34760
PF10417	PF00578	3SBC|E:157-192	3SBC|E:4-137	P34760	P34760
PF10417	PF00578	3SBC|E:157-192	3SBC|F:4-137	P34760	P34760
PF10417	PF00578	3SBC|F:157-192	3SBC|E:4-137	P34760	P34760
PF10417	PF00578	3SBC|F:157-192	3SBC|F:4-137	P34760	P34760
PF10417	PF00578	3SBC|G:157-192	3SBC|G:4-137	P34760	P34760
PF10417	PF00578	3SBC|G:157-192	3SBC|H:4-137	P34760	P34760
PF10417	PF00578	3SBC|H:157-192	3SBC|G:4-137	P34760	P34760
PF10417	PF00578	3SBC|H:157-192	3SBC|H:4-137	P34760	P34760
PF10417	PF00578	3SBC|I:157-192	3SBC|I:4-137	P34760	P34760
PF10417	PF00578	3SBC|I:157-192	3SBC|J:4-137	P34760	P34760
PF10417	PF00578	3SBC|J:157-192	3SBC|I:4-137	P34760	P34760
PF10417	PF00578	3SBC|J:157-192	3SBC|J:4-137	P34760	P34760
PF10417	PF00578	3TB2|A:163-202	3TB2|A:5-143	Q86SB3	Q86SB3
PF10417	PF00578	3TB2|A:163-202	3TB2|C:5-143	Q86SB3	Q86SB3
PF10417	PF00578	3TB2|B:163-202	3TB2|B:5-143	Q86SB3	Q86SB3
PF10417	PF00578	3TB2|B:163-202	3TB2|D:5-143	Q86SB3	Q86SB3
PF10417	PF00578	3TB2|C:163-202	3TB2|A:5-143	Q86SB3	Q86SB3
PF10417	PF00578	3TB2|C:163-202	3TB2|C:5-143	Q86SB3	Q86SB3
PF10417	PF00578	3TB2|D:163-202	3TB2|B:5-143	Q86SB3	Q86SB3
PF10417	PF00578	3TB2|D:163-202	3TB2|D:5-143	Q86SB3	Q86SB3
PF10417	PF00578	3TJF|A:234-269	3TJF|A:81-214	Q13162	Q13162
PF10417	PF00578	3TJF|A:234-269	3TJF|B:81-214	Q13162	Q13162
PF10417	PF00578	3TJF|B:234-269	3TJF|A:81-214	Q13162	Q13162
PF10417	PF00578	3TJF|B:234-269	3TJF|B:81-214	Q13162	Q13162
PF10417	PF00578	3TJF|C:234-269	3TJF|C:81-214	Q13162	Q13162
PF10417	PF00578	3TJF|C:234-269	3TJF|D:81-214	Q13162	Q13162
PF10417	PF00578	3TJF|D:234-268	3TJF|C:81-214	Q13162	Q13162
PF10417	PF00578	3TJF|D:234-268	3TJF|D:81-214	Q13162	Q13162
PF10417	PF00578	3TJF|E:234-268	3TJF|E:81-214	Q13162	Q13162
PF10417	PF00578	3TJK|A:234-268	3TJK|A:81-214	Q13162	Q13162
PF10417	PF00578	3TJK|A:234-268	3TJK|B:81-214	Q13162	Q13162
PF10417	PF00578	3TJK|B:234-268	3TJK|A:81-214	Q13162	Q13162
PF10417	PF00578	3TJK|B:234-268	3TJK|B:81-214	Q13162	Q13162
PF10417	PF00578	3TJK|C:234-268	3TJK|C:81-214	Q13162	Q13162
PF10417	PF00578	3TJK|C:234-268	3TJK|D:81-214	Q13162	Q13162
PF10417	PF00578	3TJK|D:234-268	3TJK|C:81-214	Q13162	Q13162
PF10417	PF00578	3TJK|D:234-268	3TJK|D:81-214	Q13162	Q13162
PF10417	PF00578	3TJK|E:234-268	3TJK|E:81-214	Q13162	Q13162
PF10417	PF00578	3TKP|A:197-232	3TKP|A:44-177	Q13162	Q13162
PF10417	PF00578	3TKP|B:197-232	3TKP|B:44-177	Q13162	Q13162
PF10417	PF00578	3TKP|C:197-232	3TKP|C:44-177	Q13162	Q13162
PF10417	PF00578	3TKP|D:197-232	3TKP|D:44-177	Q13162	Q13162
PF10417	PF00578	3TKP|E:197-232	3TKP|E:44-177	Q13162	Q13162
PF10417	PF00578	3TKQ|A:197-230	3TKQ|A:44-177	Q13162	Q13162
PF10417	PF00578	3TKQ|B:197-223	3TKQ|B:44-177	Q13162	Q13162
PF10417	PF00578	3TKR|A:197-232	3TKR|A:44-177	Q13162	Q13162
PF10417	PF00578	3TKR|A:197-232	3TKR|I:44-177	Q13162	Q13162
PF10417	PF00578	3TKR|B:197-232	3TKR|B:44-177	Q13162	Q13162
PF10417	PF00578	3TKR|B:197-232	3TKR|H:44-177	Q13162	Q13162
PF10417	PF00578	3TKR|C:197-232	3TKR|C:44-177	Q13162	Q13162
PF10417	PF00578	3TKR|C:197-232	3TKR|G:44-177	Q13162	Q13162
PF10417	PF00578	3TKR|D:197-232	3TKR|D:44-177	Q13162	Q13162
PF10417	PF00578	3TKR|D:197-232	3TKR|F:44-177	Q13162	Q13162
PF10417	PF00578	3TKR|E:197-232	3TKR|E:44-177	Q13162	Q13162
PF10417	PF00578	3TKR|E:197-232	3TKR|J:44-177	Q13162	Q13162
PF10417	PF00578	3TKR|F:197-232	3TKR|D:44-177	Q13162	Q13162
PF10417	PF00578	3TKR|F:197-232	3TKR|F:44-177	Q13162	Q13162
PF10417	PF00578	3TKR|G:197-232	3TKR|C:44-177	Q13162	Q13162
PF10417	PF00578	3TKR|G:197-232	3TKR|G:44-177	Q13162	Q13162
PF10417	PF00578	3TKR|H:197-232	3TKR|B:44-177	Q13162	Q13162
PF10417	PF00578	3TKR|H:197-232	3TKR|H:44-177	Q13162	Q13162
PF10417	PF00578	3TKR|I:197-232	3TKR|A:44-177	Q13162	Q13162
PF10417	PF00578	3TKR|I:197-232	3TKR|I:44-177	Q13162	Q13162
PF10417	PF00578	3TKR|J:197-232	3TKR|E:44-177	Q13162	Q13162
PF10417	PF00578	3TKR|J:197-232	3TKR|J:44-177	Q13162	Q13162
PF10417	PF00578	3TKS|A:197-232	3TKS|A:44-177	Q13162	Q13162
PF10417	PF00578	3TKS|B:197-232	3TKS|B:44-177	Q13162	Q13162
PF10417	PF00578	3TKS|C:197-232	3TKS|C:44-177	Q13162	Q13162
PF10417	PF00578	3TKS|D:197-232	3TKS|D:44-177	Q13162	Q13162
PF10417	PF00578	3TKS|E:197-232	3TKS|E:44-177	Q13162	Q13162
PF10417	PF00578	3VWV|A:237-255	3VWV|A:85-217	O08807	O08807
PF10417	PF00578	3VWV|A:237-255	3VWV|B:85-217	O08807	O08807
PF10417	PF00578	3VWV|B:237-257	3VWV|A:85-217	O08807	O08807
PF10417	PF00578	3VWV|B:237-257	3VWV|B:85-217	O08807	O08807
PF10417	PF00578	3W6G|A:155-198	3W6G|A:4-135	O58966	O58966
PF10417	PF00578	3W6G|A:155-198	3W6G|B:4-135	O58966	O58966
PF10417	PF00578	3W6G|A:155-198	3W6G|C:4-135	O58966	O58966
PF10417	PF00578	3W6G|B:155-198	3W6G|A:4-135	O58966	O58966
PF10417	PF00578	3W6G|B:155-198	3W6G|B:4-135	O58966	O58966
PF10417	PF00578	3W6G|B:155-198	3W6G|J:4-135	O58966	O58966
PF10417	PF00578	3W6G|C:155-198	3W6G|C:4-135	O58966	O58966
PF10417	PF00578	3W6G|C:155-198	3W6G|D:4-135	O58966	O58966
PF10417	PF00578	3W6G|C:155-198	3W6G|E:4-135	O58966	O58966
PF10417	PF00578	3W6G|D:155-198	3W6G|B:4-135	O58966	O58966
PF10417	PF00578	3W6G|D:155-198	3W6G|C:4-135	O58966	O58966
PF10417	PF00578	3W6G|D:155-198	3W6G|D:4-135	O58966	O58966
PF10417	PF00578	3W6G|E:155-198	3W6G|E:4-135	O58966	O58966
PF10417	PF00578	3W6G|E:155-198	3W6G|F:4-135	O58966	O58966
PF10417	PF00578	3W6G|E:155-198	3W6G|G:4-135	O58966	O58966
PF10417	PF00578	3W6G|F:155-198	3W6G|D:4-135	O58966	O58966
PF10417	PF00578	3W6G|F:155-198	3W6G|E:4-135	O58966	O58966
PF10417	PF00578	3W6G|F:155-198	3W6G|F:4-135	O58966	O58966
PF10417	PF00578	3W6G|G:155-198	3W6G|G:4-135	O58966	O58966
PF10417	PF00578	3W6G|G:155-198	3W6G|H:4-135	O58966	O58966
PF10417	PF00578	3W6G|G:155-198	3W6G|I:4-135	O58966	O58966
PF10417	PF00578	3W6G|H:155-198	3W6G|F:4-135	O58966	O58966
PF10417	PF00578	3W6G|H:155-198	3W6G|G:4-135	O58966	O58966
PF10417	PF00578	3W6G|H:155-198	3W6G|H:4-135	O58966	O58966
PF10417	PF00578	3W6G|I:155-198	3W6G|A:4-135	O58966	O58966
PF10417	PF00578	3W6G|I:155-198	3W6G|I:4-135	O58966	O58966
PF10417	PF00578	3W6G|I:155-198	3W6G|J:4-135	O58966	O58966
PF10417	PF00578	3W6G|J:155-198	3W6G|H:4-135	O58966	O58966
PF10417	PF00578	3W6G|J:155-198	3W6G|I:4-135	O58966	O58966
PF10417	PF00578	3W6G|J:155-198	3W6G|J:4-135	O58966	O58966
PF10417	PF00578	3W6G|K:155-198	3W6G|K:4-135	O58966	O58966
PF10417	PF00578	3W6G|K:155-198	3W6G|L:4-135	O58966	O58966
PF10417	PF00578	3W6G|K:155-198	3W6G|M:4-135	O58966	O58966
PF10417	PF00578	3W6G|L:155-198	3W6G|K:4-135	O58966	O58966
PF10417	PF00578	3W6G|L:155-198	3W6G|L:4-135	O58966	O58966
PF10417	PF00578	3W6G|L:155-198	3W6G|T:4-135	O58966	O58966
PF10417	PF00578	3W6G|M:155-198	3W6G|M:4-135	O58966	O58966
PF10417	PF00578	3W6G|M:155-198	3W6G|N:4-135	O58966	O58966
PF10417	PF00578	3W6G|M:155-198	3W6G|O:4-135	O58966	O58966
PF10417	PF00578	3W6G|N:155-198	3W6G|L:4-135	O58966	O58966
PF10417	PF00578	3W6G|N:155-198	3W6G|M:4-135	O58966	O58966
PF10417	PF00578	3W6G|N:155-198	3W6G|N:4-135	O58966	O58966
PF10417	PF00578	3W6G|O:155-198	3W6G|O:4-135	O58966	O58966
PF10417	PF00578	3W6G|O:155-198	3W6G|P:4-135	O58966	O58966
PF10417	PF00578	3W6G|O:155-198	3W6G|Q:4-135	O58966	O58966
PF10417	PF00578	3W6G|P:155-198	3W6G|N:4-135	O58966	O58966
PF10417	PF00578	3W6G|P:155-198	3W6G|O:4-135	O58966	O58966
PF10417	PF00578	3W6G|P:155-198	3W6G|P:4-135	O58966	O58966
PF10417	PF00578	3W6G|Q:155-198	3W6G|Q:4-135	O58966	O58966
PF10417	PF00578	3W6G|Q:155-198	3W6G|R:4-135	O58966	O58966
PF10417	PF00578	3W6G|Q:155-198	3W6G|S:4-135	O58966	O58966
PF10417	PF00578	3W6G|R:155-198	3W6G|P:4-135	O58966	O58966
PF10417	PF00578	3W6G|R:155-198	3W6G|Q:4-135	O58966	O58966
PF10417	PF00578	3W6G|R:155-198	3W6G|R:4-135	O58966	O58966
PF10417	PF00578	3W6G|S:155-198	3W6G|K:4-135	O58966	O58966
PF10417	PF00578	3W6G|S:155-198	3W6G|S:4-135	O58966	O58966
PF10417	PF00578	3W6G|S:155-198	3W6G|T:4-135	O58966	O58966
PF10417	PF00578	3W6G|T:155-198	3W6G|R:4-135	O58966	O58966
PF10417	PF00578	3W6G|T:155-198	3W6G|S:4-135	O58966	O58966
PF10417	PF00578	3W6G|T:155-198	3W6G|T:4-135	O58966	O58966
PF10417	PF00578	3ZTL|A:158-182	3ZTL|A:5-138	O97161	O97161
PF10417	PF00578	3ZTL|A:158-182	3ZTL|B:5-138	O97161	O97161
PF10417	PF00578	3ZTL|B:158-183	3ZTL|A:5-138	O97161	O97161
PF10417	PF00578	3ZTL|B:158-183	3ZTL|B:5-138	O97161	O97161
PF10417	PF00578	3ZTL|C:158-182	3ZTL|C:5-138	O97161	O97161
PF10417	PF00578	3ZTL|C:158-182	3ZTL|D:5-138	O97161	O97161
PF10417	PF00578	3ZTL|D:158-173	3ZTL|C:5-138	O97161	O97161
PF10417	PF00578	3ZTL|D:158-173	3ZTL|D:5-138	O97161	O97161
PF10417	PF00578	3ZTL|E:158-178	3ZTL|E:5-138	O97161	O97161
PF10417	PF00578	3ZTL|E:158-178	3ZTL|F:5-138	O97161	O97161
PF10417	PF00578	3ZTL|F:158-181	3ZTL|E:5-138	O97161	O97161
PF10417	PF00578	3ZTL|F:158-181	3ZTL|F:5-138	O97161	O97161
PF10417	PF00578	3ZTL|G:158-182	3ZTL|G:5-138	O97161	O97161
PF10417	PF00578	3ZTL|G:158-182	3ZTL|H:5-138	O97161	O97161
PF10417	PF00578	3ZTL|H:158-178	3ZTL|G:5-138	O97161	O97161
PF10417	PF00578	3ZTL|H:158-178	3ZTL|H:5-138	O97161	O97161
PF10417	PF00578	3ZTL|I:158-180	3ZTL|I:5-138	O97161	O97161
PF10417	PF00578	3ZTL|I:158-180	3ZTL|J:5-138	O97161	O97161
PF10417	PF00578	3ZTL|J:158-182	3ZTL|I:5-138	O97161	O97161
PF10417	PF00578	3ZTL|J:158-182	3ZTL|J:5-138	O97161	O97161
PF10417	PF00578	4LLR|A:162-197	4LLR|A:8-142	O96763	O96763
PF10417	PF00578	4LLR|A:162-197	4LLR|B:8-142	O96763	O96763
PF10417	PF00578	4LLR|B:162-197	4LLR|A:8-142	O96763	O96763
PF10417	PF00578	4LLR|B:162-197	4LLR|B:8-142	O96763	O96763
PF10417	PF00578	4LLR|C:162-197	4LLR|C:8-142	O96763	O96763
PF10417	PF00578	4LLR|C:162-197	4LLR|D:8-142	O96763	O96763
PF10417	PF00578	4LLR|D:162-197	4LLR|C:8-142	O96763	O96763
PF10417	PF00578	4LLR|D:162-197	4LLR|D:8-142	O96763	O96763
PF10417	PF00578	4LLR|E:162-197	4LLR|E:8-142	O96763	O96763
PF10417	PF00578	4LLR|E:162-197	4LLR|F:8-142	O96763	O96763
PF10417	PF00578	4LLR|F:162-197	4LLR|E:8-142	O96763	O96763
PF10417	PF00578	4LLR|F:162-197	4LLR|F:8-142	O96763	O96763
PF10417	PF00578	4LLR|G:162-197	4LLR|G:8-142	O96763	O96763
PF10417	PF00578	4LLR|G:162-197	4LLR|H:8-142	O96763	O96763
PF10417	PF00578	4LLR|H:162-197	4LLR|G:8-142	O96763	O96763
PF10417	PF00578	4LLR|H:162-197	4LLR|H:8-142	O96763	O96763
PF10417	PF00578	4LLR|I:162-197	4LLR|I:8-142	O96763	O96763
PF10417	PF00578	4LLR|I:162-197	4LLR|J:8-142	O96763	O96763
PF10417	PF00578	4LLR|J:162-197	4LLR|I:8-142	O96763	O96763
PF10417	PF00578	4LLR|J:162-197	4LLR|J:8-142	O96763	O96763
PF10417	PF00578	4MA9|B:153-185	4MA9|A:3-133	P0A251	P0A251
PF10417	PF00578	4MA9|B:153-185	4MA9|B:3-133	P0A251	P0A251
PF10417	PF00578	4MA9|C:153-185	4MA9|C:3-133	P0A251	P0A251
PF10417	PF00578	4MA9|C:153-185	4MA9|D:3-133	P0A251	P0A251
PF10417	PF00578	4MA9|C:153-185	4MA9|E:3-133	P0A251	P0A251
PF10417	PF00578	4MA9|D:153-185	4MA9|B:3-133	P0A251	P0A251
PF10417	PF00578	4MA9|D:153-185	4MA9|C:3-133	P0A251	P0A251
PF10417	PF00578	4MA9|D:153-185	4MA9|D:3-133	P0A251	P0A251
PF10417	PF00578	4MA9|E:153-185	4MA9|E:3-133	P0A251	P0A251
PF10417	PF00578	4MAB|B:153-185	4MAB|A:3-133	P0A251	P0A251
PF10417	PF00578	4MAB|B:153-185	4MAB|B:3-133	P0A251	P0A251
PF10417	PF00578	4MAB|C:153-185	4MAB|C:3-133	P0A251	P0A251
PF10417	PF00578	4MAB|C:153-185	4MAB|D:3-133	P0A251	P0A251
PF10417	PF00578	4MAB|C:153-185	4MAB|E:3-133	P0A251	P0A251
PF10417	PF00578	4MAB|D:153-185	4MAB|B:3-133	P0A251	P0A251
PF10417	PF00578	4MAB|D:153-185	4MAB|C:3-133	P0A251	P0A251
PF10417	PF00578	4MAB|D:153-185	4MAB|D:3-133	P0A251	P0A251
PF10417	PF00578	4MAB|E:153-185	4MAB|E:3-133	P0A251	P0A251
PF10417	PF02195	2RII|A:162-186	2RII|Y:42-133	Q06830	Q9BYN0
PF10417	PF02195	2RII|B:162-187	2RII|X:42-133	Q06830	Q9BYN0
PF10417	PF02195	3HY2|A:162-187	3HY2|Y:42-133	Q06830	Q9BYN0
PF10417	PF02195	3HY2|B:162-186	3HY2|X:42-133	Q06830	Q9BYN0
PF00244	PF00244	3AXY|C:3-235	3AXY|D:3-235	Q6ZKC0	Q6ZKC0
PF00244	PF00244	3AXY|I:3-235	3AXY|J:3-235	Q6ZKC0	Q6ZKC0
PF00244	PF01161	3AXY|C:3-235	3AXY|A:27-165	Q6ZKC0	Q93WI9
PF00244	PF01161	3AXY|D:3-235	3AXY|B:27-165	Q6ZKC0	Q93WI9
PF00244	PF01161	3AXY|D:3-235	3AXY|G:27-165	Q6ZKC0	Q93WI9
PF00244	PF01161	3AXY|I:3-235	3AXY|G:27-165	Q6ZKC0	Q93WI9
PF00244	PF01161	3AXY|J:3-235	3AXY|A:27-165	Q6ZKC0	Q93WI9
PF00244	PF01161	3AXY|J:3-235	3AXY|H:27-165	Q6ZKC0	Q93WI9
PF00389	PF00389	1J49|A:4-331	1J49|B:4-331	P26297	P26297
PF00389	PF00389	1J4A|A:4-331	1J4A|B:4-331	P26297	P26297
PF00389	PF00389	1J4A|A:4-331	1J4A|C:4-331	P26297	P26297
PF00389	PF00389	1J4A|C:4-331	1J4A|D:4-331	P26297	P26297
PF00389	PF00389	1PSD|A:13-326	1PSD|B:13-326	P0A9T0	P0A9T0
PF00389	PF00389	1QP8|A:21-296	1QP8|B:21-296	Q8ZXP5	Q8ZXP5
PF00389	PF00389	1SC6|A:13-326	1SC6|B:13-326	P0A9T0	P0A9T0
PF00389	PF00389	1SC6|A:13-326	1SC6|C:13-326	P0A9T0	P0A9T0
PF00389	PF00389	1SC6|A:13-326	1SC6|D:13-326	P0A9T0	P0A9T0
PF00389	PF00389	1SC6|B:13-326	1SC6|C:13-326	P0A9T0	P0A9T0
PF00389	PF00389	1SC6|B:13-326	1SC6|D:13-326	P0A9T0	P0A9T0
PF00389	PF00389	1SC6|C:13-326	1SC6|D:13-326	P0A9T0	P0A9T0
PF00389	PF00389	1WWK|A:3-304	1WWK|B:3-302	No acc found	No acc found
PF00389	PF00389	1YBA|A:13-326	1YBA|B:13-326	P08328	P08328
PF00389	PF00389	1YBA|C:13-326	1YBA|D:13-326	P08328	P08328
PF00389	PF00389	1YGY|A:7-314	1YGY|B:7-314	P0A544	P0A544
PF00389	PF00389	2CUK|A:3-311	2CUK|B:3-311	Q5SMG6	Q5SMG6
PF00389	PF00389	2CUK|A:3-311	2CUK|C:3-311	Q5SMG6	Q5SMG6
PF00389	PF00389	2CUK|B:3-311	2CUK|C:3-311	Q5SMG6	Q5SMG6
PF00389	PF00389	2CUK|B:3-311	2CUK|D:3-311	Q5SMG6	Q5SMG6
PF00389	PF00389	2D0I|A:5-318	2D0I|B:5-318	No acc found	No acc found
PF00389	PF00389	2D0I|C:5-318	2D0I|D:5-318	No acc found	No acc found
PF00389	PF00389	2DBR|A:5-322	2DBR|B:5-322	O58320	O58320
PF00389	PF00389	2DBR|A:5-322	2DBR|C:5-322	O58320	O58320
PF00389	PF00389	2DBR|A:5-322	2DBR|F:5-322	O58320	O58320
PF00389	PF00389	2DBR|C:5-322	2DBR|D:5-322	O58320	O58320
PF00389	PF00389	2DBR|C:5-322	2DBR|E:5-322	O58320	O58320
PF00389	PF00389	2DBR|E:5-322	2DBR|F:5-322	O58320	O58320
PF00389	PF00389	2DBZ|A:5-322	2DBZ|B:5-322	O58320	O58320
PF00389	PF00389	2DLD|A:4-331	2DLD|B:4-331	P30901	P30901
PF00389	PF00389	2FSS|A:26-344	2FSS|D:30-344	No acc found	No acc found
PF00389	PF00389	2FSS|B:26-344	2FSS|C:26-344	No acc found	No acc found
PF00389	PF00389	2G76|A:8-306	2G76|B:8-306	O43175	O43175
PF00389	PF00389	2GCG|A:9-327	2GCG|B:9-327	Q9UBQ7	Q9UBQ7
PF00389	PF00389	2GCG|C:9-327	2GCG|D:9-327	Q9UBQ7	Q9UBQ7
PF00389	PF00389	2GUG|A:56-364	2GUG|C:56-365	P33160	P33160
PF00389	PF00389	2GUG|A:56-364	2GUG|D:56-365	P33160	P33160
PF00389	PF00389	2GUG|B:56-365	2GUG|D:56-365	P33160	P33160
PF00389	PF00389	2H1S|A:9-326	2H1S|B:9-326	Q9UBQ7	Q9UBQ7
PF00389	PF00389	2H1S|A:9-326	2H1S|D:9-326	Q9UBQ7	Q9UBQ7
PF00389	PF00389	2H1S|C:9-326	2H1S|D:9-326	Q9UBQ7	Q9UBQ7
PF00389	PF00389	2J6I|A:26-344	2J6I|D:25-344	O93968	O93968
PF00389	PF00389	2J6I|B:26-344	2J6I|C:25-344	O93968	O93968
PF00389	PF00389	2NAC|A:56-365	2NAC|B:56-365	P33160	P33160
PF00389	PF00389	2NAD|A:56-365	2NAD|B:56-365	P33160	P33160
PF00389	PF00389	2O4C|A:4-341	2O4C|B:4-341	Q9I3W9	Q9I3W9
PF00389	PF00389	2OME|A:36-358	2OME|B:36-358	P56545	P56545
PF00389	PF00389	2OME|A:36-358	2OME|D:36-358	P56545	P56545
PF00389	PF00389	2OME|A:36-358	2OME|E:36-358	P56545	P56545
PF00389	PF00389	2OME|B:36-358	2OME|C:36-358	P56545	P56545
PF00389	PF00389	2OME|C:36-358	2OME|D:36-358	P56545	P56545
PF00389	PF00389	2OME|D:36-358	2OME|H:36-358	P56545	P56545
PF00389	PF00389	2OME|E:36-358	2OME|F:36-358	P56545	P56545
PF00389	PF00389	2OME|E:36-358	2OME|H:36-358	P56545	P56545
PF00389	PF00389	2OME|F:36-358	2OME|G:36-358	P56545	P56545
PF00389	PF00389	2OME|G:36-358	2OME|H:36-358	P56545	P56545
PF00389	PF00389	2P9C|A:13-326	2P9C|B:13-326	P0A9T0	P0A9T0
PF00389	PF00389	2P9E|A:13-326	2P9E|B:13-326	P0A9T0	P0A9T0
PF00389	PF00389	2P9E|C:13-326	2P9E|D:13-326	P0A9T0	P0A9T0
PF00389	PF00389	2PI1|A:3-328	2PI1|B:3-328	O66939	O66939
PF00389	PF00389	2PI1|A:3-328	2PI1|C:3-328	O66939	O66939
PF00389	PF00389	2PI1|A:3-328	2PI1|D:3-328	O66939	O66939
PF00389	PF00389	2PI1|B:3-328	2PI1|C:3-328	O66939	O66939
PF00389	PF00389	2PI1|B:3-328	2PI1|D:3-328	O66939	O66939
PF00389	PF00389	2PI1|C:3-328	2PI1|D:3-328	O66939	O66939
PF00389	PF00389	2Q50|A:9-326	2Q50|B:9-326	Q9UBQ7	Q9UBQ7
PF00389	PF00389	2Q50|A:9-326	2Q50|D:9-326	Q9UBQ7	Q9UBQ7
PF00389	PF00389	2Q50|C:9-326	2Q50|D:9-326	Q9UBQ7	Q9UBQ7
PF00389	PF00389	2W2K|A:17-336	2W2K|B:17-336	Q7LLW9	Q7LLW9
PF00389	PF00389	2W2L|A:17-336	2W2L|B:17-336	Q7LLW9	Q7LLW9
PF00389	PF00389	2W2L|A:17-336	2W2L|C:17-336	Q7LLW9	Q7LLW9
PF00389	PF00389	2W2L|A:17-336	2W2L|D:17-336	Q7LLW9	Q7LLW9
PF00389	PF00389	2W2L|B:17-336	2W2L|C:17-336	Q7LLW9	Q7LLW9
PF00389	PF00389	2WWR|A:9-327	2WWR|B:9-327	Q9UBQ7	Q9UBQ7
PF00389	PF00389	2WWR|B:9-327	2WWR|C:9-327	Q9UBQ7	Q9UBQ7
PF00389	PF00389	2WWR|B:9-327	2WWR|D:9-325	Q9UBQ7	Q9UBQ7
PF00389	PF00389	2WWR|C:9-327	2WWR|D:9-325	Q9UBQ7	Q9UBQ7
PF00389	PF00389	2YQ4|A:4-331	2YQ4|B:4-332	Q1GAA2	Q1GAA2
PF00389	PF00389	2YQ4|A:4-331	2YQ4|C:4-332	Q1GAA2	Q1GAA2
PF00389	PF00389	2YQ4|A:4-331	2YQ4|D:4-330	Q1GAA2	Q1GAA2
PF00389	PF00389	2YQ4|B:4-332	2YQ4|C:4-332	Q1GAA2	Q1GAA2
PF00389	PF00389	2YQ4|B:4-332	2YQ4|D:4-330	Q1GAA2	Q1GAA2
PF00389	PF00389	2YQ4|C:4-332	2YQ4|D:4-330	Q1GAA2	Q1GAA2
PF00389	PF00389	2YQ5|A:4-331	2YQ5|B:4-332	Q1GAA2	Q1GAA2
PF00389	PF00389	2YQ5|A:4-331	2YQ5|C:4-332	Q1GAA2	Q1GAA2
PF00389	PF00389	2YQ5|A:4-331	2YQ5|D:4-330	Q1GAA2	Q1GAA2
PF00389	PF00389	2YQ5|B:4-332	2YQ5|C:4-332	Q1GAA2	Q1GAA2
PF00389	PF00389	2YQ5|B:4-332	2YQ5|D:4-330	Q1GAA2	Q1GAA2
PF00389	PF00389	2YQ5|C:4-332	2YQ5|D:4-330	Q1GAA2	Q1GAA2
PF00389	PF00389	3DC2|A:7-314	3DC2|B:7-314	P0A544	P0A544
PF00389	PF00389	3DDN|A:7-314	3DDN|B:7-314	P0A544	P0A544
PF00389	PF00389	3GG9|A:14-343	3GG9|B:14-343	Q8Y3G4	Q8Y3G4
PF00389	PF00389	3GG9|A:14-343	3GG9|C:14-343	Q8Y3G4	Q8Y3G4
PF00389	PF00389	3GG9|A:14-343	3GG9|D:14-343	Q8Y3G4	Q8Y3G4
PF00389	PF00389	3GG9|B:14-343	3GG9|C:14-343	Q8Y3G4	Q8Y3G4
PF00389	PF00389	3GG9|C:14-343	3GG9|D:14-343	Q8Y3G4	Q8Y3G4
PF00389	PF00389	3GVX|A:33-280	3GVX|B:34-288	Q9HJV5	Q9HJV5
PF00389	PF00389	3KB6|A:3-328	3KB6|B:3-328	O66939	O66939
PF00389	PF00389	3KB6|A:3-328	3KB6|C:3-328	O66939	O66939
PF00389	PF00389	3KB6|A:3-328	3KB6|D:3-328	O66939	O66939
PF00389	PF00389	3KB6|B:3-328	3KB6|C:3-328	O66939	O66939
PF00389	PF00389	3KB6|B:3-328	3KB6|D:3-328	O66939	O66939
PF00389	PF00389	3KB6|C:3-328	3KB6|D:3-328	O66939	O66939
PF00389	PF00389	3N7U|A:58-365	3N7U|B:58-365	Q9S7E4	Q9S7E4
PF00389	PF00389	3N7U|A:58-365	3N7U|E:58-365	Q9S7E4	Q9S7E4
PF00389	PF00389	3N7U|B:58-365	3N7U|J:58-365	Q9S7E4	Q9S7E4
PF00389	PF00389	3N7U|C:58-365	3N7U|D:58-365	Q9S7E4	Q9S7E4
PF00389	PF00389	3N7U|C:58-365	3N7U|E:58-365	Q9S7E4	Q9S7E4
PF00389	PF00389	3N7U|C:58-365	3N7U|G:58-365	Q9S7E4	Q9S7E4
PF00389	PF00389	3N7U|D:58-365	3N7U|L:58-365	Q9S7E4	Q9S7E4
PF00389	PF00389	3N7U|E:58-365	3N7U|F:58-365	Q9S7E4	Q9S7E4
PF00389	PF00389	3N7U|G:58-365	3N7U|H:58-365	Q9S7E4	Q9S7E4
PF00389	PF00389	3N7U|I:58-365	3N7U|J:58-365	Q9S7E4	Q9S7E4
PF00389	PF00389	3N7U|K:58-365	3N7U|L:58-365	Q9S7E4	Q9S7E4
PF00389	PF00389	3NAQ|A:58-365	3NAQ|B:58-365	Q9S7E4	Q9S7E4
PF00389	PF00389	3OET|A:3-285	3OET|D:3-285	P60802	P60802
PF00389	PF00389	3OET|D:3-285	3OET|E:2-285	P60802	P60802
PF00389	PF00389	1GDH|A:5-321	1GDH|B:5-321	P36234	P36234
PF00389	PF00389	4E5K|A:5-326	4E5K|B:5-326	No acc found	No acc found
PF00389	PF00389	4E5K|A:5-326	4E5K|C:5-326	No acc found	No acc found
PF00389	PF00389	4E5K|A:5-326	4E5K|D:5-326	No acc found	No acc found
PF00389	PF00389	4E5K|B:5-326	4E5K|C:5-326	No acc found	No acc found
PF00389	PF00389	4E5M|A:5-326	4E5M|B:5-326	No acc found	No acc found
PF00389	PF00389	4E5N|A:5-326	4E5N|C:5-326	No acc found	No acc found
PF00389	PF00389	4E5N|A:5-326	4E5N|E:5-326	No acc found	No acc found
PF00389	PF00389	4E5N|A:5-326	4E5N|F:5-326	No acc found	No acc found
PF00389	PF00389	4E5N|B:5-326	4E5N|C:5-326	No acc found	No acc found
PF00389	PF00389	4E5N|B:5-326	4E5N|G:5-326	No acc found	No acc found
PF00389	PF00389	4E5N|B:5-326	4E5N|H:5-326	No acc found	No acc found
PF00389	PF00389	4E5N|C:5-326	4E5N|H:5-326	No acc found	No acc found
PF00389	PF00389	4E5N|D:5-326	4E5N|G:5-326	No acc found	No acc found
PF00389	PF00389	4E5P|A:5-326	4E5P|C:5-326	No acc found	No acc found
PF00389	PF00389	4E5P|A:5-326	4E5P|E:5-326	No acc found	No acc found
PF00389	PF00389	4E5P|A:5-326	4E5P|F:5-326	No acc found	No acc found
PF00389	PF00389	4E5P|B:5-326	4E5P|C:5-326	No acc found	No acc found
PF00389	PF00389	4E5P|B:5-326	4E5P|D:5-326	No acc found	No acc found
PF00389	PF00389	4E5P|B:5-326	4E5P|E:5-326	No acc found	No acc found
PF00389	PF00389	4E5P|D:5-326	4E5P|E:5-326	No acc found	No acc found
PF00389	PF00389	4E5P|E:5-326	4E5P|F:5-326	No acc found	No acc found
PF00389	PF00389	4EBF|A:5-326	4EBF|C:5-326	No acc found	No acc found
PF00389	PF00389	4EBF|A:5-326	4EBF|F:5-326	No acc found	No acc found
PF00389	PF00389	4EBF|B:5-326	4EBF|E:5-322	No acc found	No acc found
PF00389	PF00389	4EBF|B:5-326	4EBF|F:5-326	No acc found	No acc found
PF00389	PF00389	4EBF|C:5-326	4EBF|D:5-326	No acc found	No acc found
PF00389	PF00389	4EBF|D:5-326	4EBF|E:5-322	No acc found	No acc found
PF00389	PF00389	4G2N|A:10-324	4G2N|C:10-324	Q120R1	Q120R1
PF00389	PF00389	4G2N|A:10-324	4G2N|D:10-323	Q120R1	Q120R1
PF00389	PF00389	4G2N|B:10-323	4G2N|D:10-323	Q120R1	Q120R1
PF00389	PF01842	1PSD|A:13-326	1PSD|A:339-402	P0A9T0	P0A9T0
PF00389	PF01842	1PSD|B:13-326	1PSD|B:339-402	P0A9T0	P0A9T0
PF00389	PF01842	1SC6|A:13-326	1SC6|A:339-398	P0A9T0	P0A9T0
PF00389	PF01842	1SC6|B:13-326	1SC6|B:339-398	P0A9T0	P0A9T0
PF00389	PF01842	1SC6|C:13-326	1SC6|C:339-398	P0A9T0	P0A9T0
PF00389	PF01842	1SC6|D:13-326	1SC6|D:339-398	P0A9T0	P0A9T0
PF00389	PF01842	1YBA|A:13-326	1YBA|A:339-398	P08328	P08328
PF00389	PF01842	1YBA|B:13-326	1YBA|B:339-398	P08328	P08328
PF00389	PF01842	1YBA|C:13-326	1YBA|C:339-398	P08328	P08328
PF00389	PF01842	1YBA|D:13-326	1YBA|D:339-398	P08328	P08328
PF00389	PF01842	2P9C|A:13-326	2P9C|A:339-402	P0A9T0	P0A9T0
PF00389	PF01842	2P9C|B:13-326	2P9C|B:339-402	P0A9T0	P0A9T0
PF00389	PF01842	2P9E|A:13-326	2P9E|A:339-402	P0A9T0	P0A9T0
PF00389	PF01842	2P9E|B:13-326	2P9E|B:339-402	P0A9T0	P0A9T0
PF00389	PF01842	2P9E|C:13-326	2P9E|C:339-402	P0A9T0	P0A9T0
PF00389	PF01842	2P9E|D:13-326	2P9E|D:339-402	P0A9T0	P0A9T0
PF00389	PF01842	2P9G|A:13-326	2P9G|A:336-402	P0A9T0	P0A9T0
PF00389	PF01842	2P9G|B:13-326	2P9G|B:336-402	P0A9T0	P0A9T0
PF00389	PF01842	2PA3|A:13-326	2PA3|A:339-402	P0A9T0	P0A9T0
PF00389	PF01842	3K5P|A:14-327	3K5P|A:340-404	Q2YK82	Q2YK82
PF00389	PF11890	3OET|A:3-285	3OET|A:288-369	P60802	P60802
PF00389	PF11890	3OET|A:3-285	3OET|H:288-369	P60802	P60802
PF00389	PF11890	3OET|B:2-285	3OET|B:288-369	P60802	P60802
PF00389	PF11890	3OET|B:2-285	3OET|E:288-369	P60802	P60802
PF00389	PF11890	3OET|B:2-285	3OET|G:288-369	P60802	P60802
PF00389	PF11890	3OET|C:3-287	3OET|C:288-369	P60802	P60802
PF00389	PF11890	3OET|C:3-287	3OET|F:288-369	P60802	P60802
PF00389	PF11890	3OET|C:3-287	3OET|H:288-369	P60802	P60802
PF00389	PF11890	3OET|D:3-285	3OET|D:288-369	P60802	P60802
PF00389	PF11890	3OET|D:3-285	3OET|E:288-369	P60802	P60802
PF00389	PF11890	3OET|D:3-285	3OET|G:288-369	P60802	P60802
PF00389	PF11890	3OET|E:2-285	3OET|B:288-369	P60802	P60802
PF00389	PF11890	3OET|E:2-285	3OET|E:288-369	P60802	P60802
PF00389	PF11890	3OET|F:3-290	3OET|C:288-369	P60802	P60802
PF00389	PF11890	3OET|F:3-290	3OET|F:288-369	P60802	P60802
PF00389	PF11890	3OET|G:3-285	3OET|D:288-369	P60802	P60802
PF00389	PF11890	3OET|G:3-285	3OET|G:288-369	P60802	P60802
PF00389	PF11890	3OET|H:2-285	3OET|A:288-369	P60802	P60802
PF00389	PF11890	3OET|H:2-285	3OET|H:288-369	P60802	P60802
PF02826	PF02826	3KBO|A:104-277	3KBO|D:104-277	Q8ZQ30	Q8ZQ30
PF02826	PF02826	3KBO|B:104-277	3KBO|C:104-277	Q8ZQ30	Q8ZQ30
PF02826	PF02826	3Q2O|A:2-80	3Q2O|B:2-80	C3PBM5	C3PBM5
PF02826	PF02826	3QFF|A:2-80	3QFF|B:2-80	C3PBM5	C3PBM5
PF02826	PF02826	3R5H|A:2-80	3R5H|B:2-80	C3PBM5	C3PBM5
PF02826	PF02826	3V4S|A:3-80	3V4S|B:1-80	C3PBM5	C3PBM5
PF02826	PF02826	4DLK|A:2-80	4DLK|B:2-80	Q81ZH7	Q81ZH7
PF02826	PF02826	4HY3|A:117-294	4HY3|B:117-294	Q2K273	Q2K273
PF02826	PF02826	4HY3|C:117-294	4HY3|D:117-294	Q2K273	Q2K273
PF02826	PF02222	3Q2O|A:2-80	3Q2O|A:114-284	C3PBM5	C3PBM5
PF02826	PF02222	3Q2O|B:2-80	3Q2O|B:114-284	C3PBM5	C3PBM5
PF02826	PF02222	3QFF|A:2-80	3QFF|A:114-284	C3PBM5	C3PBM5
PF02826	PF02222	3QFF|B:2-80	3QFF|B:114-284	C3PBM5	C3PBM5
PF02826	PF02222	3R5H|A:2-80	3R5H|A:114-284	C3PBM5	C3PBM5
PF02826	PF02222	3R5H|B:2-80	3R5H|B:114-284	C3PBM5	C3PBM5
PF02826	PF02222	3V4S|A:3-80	3V4S|A:114-284	C3PBM5	C3PBM5
PF02826	PF02222	3V4S|B:1-80	3V4S|B:114-284	C3PBM5	C3PBM5
PF02826	PF02222	4DLK|A:2-80	4DLK|A:114-284	Q81ZH7	Q81ZH7
PF02826	PF02222	4DLK|B:2-80	4DLK|B:114-284	Q81ZH7	Q81ZH7
PF00198	PF00198	1C4T|A:173-401	1C4T|B:175-402	P07016	P07016
PF00198	PF00198	1C4T|A:173-401	1C4T|C:173-402	P07016	P07016
PF00198	PF00198	1C4T|B:175-402	1C4T|C:173-402	P07016	P07016
PF00198	PF00198	2IHW|A:188-418	2IHW|B:188-418	P11181	P11181
PF00198	PF00198	2IHW|A:188-418	2IHW|C:188-418	P11181	P11181
PF00198	PF00198	2IHW|A:188-418	2IHW|F:188-418	P11181	P11181
PF00198	PF00198	2IHW|B:188-418	2IHW|C:188-418	P11181	P11181
PF00198	PF00198	2IHW|D:188-418	2IHW|E:188-418	P11181	P11181
PF00198	PF00198	2IHW|D:188-418	2IHW|F:188-418	P11181	P11181
PF00198	PF00198	2IHW|E:188-418	2IHW|F:188-418	P11181	P11181
PF00198	PF00198	2II3|A:188-418	2II3|B:188-418	P11181	P11181
PF00198	PF00198	2II3|A:188-418	2II3|C:188-418	P11181	P11181
PF00198	PF00198	2II3|A:188-418	2II3|F:188-418	P11181	P11181
PF00198	PF00198	2II3|B:188-418	2II3|C:188-418	P11181	P11181
PF00198	PF00198	2II3|D:188-418	2II3|E:188-418	P11181	P11181
PF00198	PF00198	2II3|D:188-418	2II3|F:188-418	P11181	P11181
PF00198	PF00198	2II3|E:188-418	2II3|F:188-418	P11181	P11181
PF00198	PF00198	2II4|A:188-418	2II4|B:188-418	P11181	P11181
PF00198	PF00198	2II4|A:188-418	2II4|C:188-418	P11181	P11181
PF00198	PF00198	2II4|A:188-418	2II4|F:188-418	P11181	P11181
PF00198	PF00198	2II4|B:188-418	2II4|C:188-418	P11181	P11181
PF00198	PF00198	2II4|D:188-418	2II4|E:188-418	P11181	P11181
PF00198	PF00198	2II4|D:188-418	2II4|F:188-418	P11181	P11181
PF00198	PF00198	2II4|E:188-418	2II4|F:188-418	P11181	P11181
PF00198	PF00198	2II5|A:188-418	2II5|B:188-418	P11181	P11181
PF00198	PF00198	2II5|A:188-418	2II5|C:188-418	P11181	P11181
PF00198	PF00198	2II5|A:188-418	2II5|F:188-418	P11181	P11181
PF00198	PF00198	2II5|B:188-418	2II5|C:188-418	P11181	P11181
PF00198	PF00198	2II5|D:188-418	2II5|E:188-418	P11181	P11181
PF00198	PF00198	2II5|D:188-418	2II5|F:188-418	P11181	P11181
PF00198	PF00198	2II5|E:188-418	2II5|F:188-418	P11181	P11181
PF00198	PF00198	3MAE|A:183-411	3MAE|B:183-411	Q71ZU8	Q71ZU8
PF00198	PF00198	3MAE|A:183-411	3MAE|C:183-411	Q71ZU8	Q71ZU8
PF00198	PF00198	3MAE|B:183-411	3MAE|C:183-411	Q71ZU8	Q71ZU8
PF00198	PF00198	3RQC|A:6-222	3RQC|B:5-222	Q9HIA5	Q9HIA5
PF00198	PF00198	3RQC|A:6-222	3RQC|C:3-222	Q9HIA5	Q9HIA5
PF00198	PF00198	3RQC|A:6-222	3RQC|G:6-222	Q9HIA5	Q9HIA5
PF00198	PF00198	3RQC|B:5-222	3RQC|C:3-222	Q9HIA5	Q9HIA5
PF00198	PF00198	3RQC|C:3-222	3RQC|E:6-222	Q9HIA5	Q9HIA5
PF00198	PF00198	3RQC|D:5-222	3RQC|E:6-222	Q9HIA5	Q9HIA5
PF00198	PF00198	3RQC|D:5-222	3RQC|F:8-222	Q9HIA5	Q9HIA5
PF00198	PF00198	3RQC|E:6-222	3RQC|F:8-222	Q9HIA5	Q9HIA5
PF00198	PF00676	2XT6|A:121-338	2XT6|A:484-832	A0R2B1	A0R2B1
PF01257	PF01512	2FUG|2:11-158	2FUG|1:57-229	Q56221	Q56222
PF01257	PF01512	2FUG|B:11-158	2FUG|A:57-229	Q56221	Q56222
PF01257	PF01512	2FUG|K:11-158	2FUG|J:57-229	Q56221	Q56222
PF01257	PF01512	2FUG|T:11-158	2FUG|S:57-229	Q56221	Q56222
PF01257	PF01512	2YBB|2:11-158	2YBB|1:57-229	Q56221	Q56222
PF01257	PF01512	3I9V|2:11-158	3I9V|1:57-229	Q56221	Q56222
PF01257	PF01512	3I9V|B:11-158	3I9V|A:57-229	Q56221	Q56222
PF01257	PF01512	3IAM|2:11-158	3IAM|1:57-229	Q56221	Q56222
PF01257	PF01512	3IAM|B:11-158	3IAM|A:57-229	Q56221	Q56222
PF01257	PF01512	3IAS|2:11-158	3IAS|1:57-229	Q56221	Q56222
PF01257	PF01512	3IAS|B:11-158	3IAS|A:57-229	Q56221	Q56222
PF01257	PF01512	3IAS|K:11-158	3IAS|J:57-229	Q56221	Q56222
PF01257	PF01512	3IAS|T:11-158	3IAS|S:57-229	Q56221	Q56222
PF01257	PF01512	3M9S|2:11-158	3M9S|1:57-229	Q56221	Q56222
PF01257	PF01512	3M9S|B:11-158	3M9S|A:57-229	Q56221	Q56222
PF01257	PF01512	4HEA|2:11-158	4HEA|1:57-229	Q56221	Q56222
PF01257	PF01512	4HEA|C:11-158	4HEA|B:57-229	Q56221	Q56222
PF01257	PF10589	2FUG|2:11-158	2FUG|1:338-384	Q56221	Q56222
PF01257	PF10589	2FUG|B:11-158	2FUG|A:338-384	Q56221	Q56222
PF01257	PF10589	2FUG|K:11-158	2FUG|J:338-384	Q56221	Q56222
PF01257	PF10589	2FUG|T:11-158	2FUG|S:338-384	Q56221	Q56222
PF01257	PF10589	2YBB|2:11-158	2YBB|1:338-384	Q56221	Q56222
PF01257	PF10589	3I9V|2:11-158	3I9V|1:338-384	Q56221	Q56222
PF01257	PF10589	3I9V|B:11-158	3I9V|A:338-384	Q56221	Q56222
PF01257	PF10589	3IAM|2:11-158	3IAM|1:338-384	Q56221	Q56222
PF01257	PF10589	3IAM|B:11-158	3IAM|A:338-384	Q56221	Q56222
PF01257	PF10589	3IAS|2:11-158	3IAS|1:338-384	Q56221	Q56222
PF01257	PF10589	3IAS|B:11-158	3IAS|A:338-384	Q56221	Q56222
PF01257	PF10589	3IAS|K:11-158	3IAS|J:338-384	Q56221	Q56222
PF01257	PF10589	3IAS|T:11-158	3IAS|S:338-384	Q56221	Q56222
PF01257	PF10589	3M9S|2:11-158	3M9S|1:338-384	Q56221	Q56222
PF01257	PF10589	3M9S|B:11-158	3M9S|A:338-384	Q56221	Q56222
PF01257	PF10589	4HEA|2:11-158	4HEA|1:338-384	Q56221	Q56222
PF01257	PF10589	4HEA|C:11-158	4HEA|B:338-384	Q56221	Q56222
PF01257	PF11497	2FUG|2:11-158	2FUG|7:3-129	Q56221	No acc found
PF01257	PF11497	2FUG|B:11-158	2FUG|H:3-129	Q56221	No acc found
PF01257	PF11497	2FUG|K:11-158	2FUG|Q:3-129	Q56221	No acc found
PF01257	PF11497	2FUG|T:11-158	2FUG|Z:3-129	Q56221	No acc found
PF01257	PF11497	2YBB|2:11-158	2YBB|7:3-129	Q56221	Q5SKZ7
PF01257	PF11497	3I9V|2:11-158	3I9V|7:3-129	Q56221	Q5SKZ7
PF01257	PF11497	3I9V|B:11-158	3I9V|H:3-129	Q56221	Q5SKZ7
PF01257	PF11497	3IAM|2:11-158	3IAM|7:3-129	Q56221	Q5SKZ7
PF01257	PF11497	3IAM|B:11-158	3IAM|H:3-129	Q56221	Q5SKZ7
PF01257	PF11497	3IAS|2:11-158	3IAS|7:3-129	Q56221	Q5SKZ7
PF01257	PF11497	3IAS|B:11-158	3IAS|H:3-129	Q56221	Q5SKZ7
PF01257	PF11497	3IAS|K:11-158	3IAS|Q:3-129	Q56221	Q5SKZ7
PF01257	PF11497	3IAS|T:11-158	3IAS|Z:3-129	Q56221	Q5SKZ7
PF01257	PF11497	3M9S|2:11-158	3M9S|7:3-129	Q56221	Q5SKZ7
PF01257	PF11497	3M9S|B:11-158	3M9S|J:3-129	Q56221	Q5SKZ7
PF01257	PF11497	4HEA|2:11-158	4HEA|7:3-129	Q56221	Q5SKZ7
PF01257	PF11497	4HEA|C:11-158	4HEA|I:3-129	Q56221	Q5SKZ7
PF01257	PF10531	2FUG|2:11-158	2FUG|1:251-300	Q56221	Q56222
PF01257	PF10531	2FUG|B:11-158	2FUG|A:251-300	Q56221	Q56222
PF01257	PF10531	2FUG|K:11-158	2FUG|J:251-300	Q56221	Q56222
PF01257	PF10531	2FUG|T:11-158	2FUG|S:251-300	Q56221	Q56222
PF01257	PF10531	2YBB|2:11-158	2YBB|1:251-300	Q56221	Q56222
PF01257	PF10531	3I9V|2:11-158	3I9V|1:251-300	Q56221	Q56222
PF01257	PF10531	3I9V|B:11-158	3I9V|A:251-300	Q56221	Q56222
PF01257	PF10531	3IAM|2:11-158	3IAM|1:251-300	Q56221	Q56222
PF01257	PF10531	3IAM|B:11-158	3IAM|A:251-300	Q56221	Q56222
PF01257	PF10531	3IAS|2:11-158	3IAS|1:251-300	Q56221	Q56222
PF01257	PF10531	3IAS|B:11-158	3IAS|A:251-300	Q56221	Q56222
PF01257	PF10531	3IAS|K:11-158	3IAS|J:251-300	Q56221	Q56222
PF01257	PF10531	3IAS|T:11-158	3IAS|S:251-300	Q56221	Q56222
PF01257	PF10531	3M9S|2:11-158	3M9S|1:251-300	Q56221	Q56222
PF01257	PF10531	3M9S|B:11-158	3M9S|A:251-300	Q56221	Q56222
PF01257	PF10531	4HEA|2:11-158	4HEA|1:251-300	Q56221	Q56222
PF01257	PF10531	4HEA|C:11-158	4HEA|B:251-300	Q56221	Q56222
PF13640	PF13640	4IW3|A:110-200	4IW3|J:110-200	Q88CM1	Q88CM1
PF13640	PF00009	4IW3|A:110-200	4IW3|B:10-205	Q88CM1	Q88QP8
PF13640	PF00009	4IW3|J:110-200	4IW3|K:10-205	Q88CM1	Q88QP8
PF06983	PF06983	1U6L|A:3-134	1U6L|B:3-134	Q9I3Z1	Q9I3Z1
PF01073	PF01370	4LK3|B:92-259	4LK3|A:91-236	Q8NBZ7	Q8NBZ7
PF01073	PF01370	4LK3|B:92-259	4LK3|A:233-324	Q8NBZ7	Q8NBZ7
PF01073	PF01370	4LK3|B:92-259	4LK3|B:233-324	Q8NBZ7	Q8NBZ7
PF01073	PF01370	4LK3|B:92-259	4LK3|C:91-236	Q8NBZ7	Q8NBZ7
PF00725	PF00725	1IL0|A:204-301	1IL0|B:204-301	Q16836	Q16836
PF00725	PF00725	1LSJ|A:204-301	1LSJ|B:204-301	Q16836	Q16836
PF00725	PF00725	1LSO|A:204-301	1LSO|B:204-301	Q16836	Q16836
PF00725	PF00725	1M75|A:204-301	1M75|B:204-301	Q16836	Q16836
PF00725	PF00725	1M76|A:204-301	1M76|B:204-301	Q16836	Q16836
PF00725	PF00725	1ZCJ|A:477-581	1ZCJ|A:618-714	P07896	P07896
PF00725	PF00725	2HDH|A:204-301	2HDH|B:204-301	Q16836	Q16836
PF00725	PF00725	2X58|A:477-581	2X58|A:618-714	P07896	P07896
PF00725	PF00725	2X58|A:477-581	2X58|B:477-581	P07896	P07896
PF00725	PF00725	2X58|B:477-581	2X58|B:618-714	P07896	P07896
PF00725	PF00725	1F0Y|A:204-301	1F0Y|B:204-301	Q16836	Q16836
PF00725	PF00725	1F12|A:204-301	1F12|B:204-301	Q16836	Q16836
PF00725	PF00725	1F14|A:204-301	1F14|B:204-301	Q16836	Q16836
PF00725	PF00725	1F17|A:204-301	1F17|B:204-301	Q16836	Q16836
PF00725	PF00725	3F3S|A:192-283	3F3S|B:192-283	Q9Y2S2	Q9Y2S2
PF00725	PF00725	3HAD|A:204-301	3HAD|B:204-301	Q16836	Q16836
PF00725	PF00725	3HDH|A:204-301	3HDH|B:204-301	P00348	P00348
PF00725	PF00725	3MOG|A:188-285	3MOG|A:387-471	P76083	P76083
PF00725	PF00725	3MOG|A:188-285	3MOG|B:188-285	P76083	P76083
PF00725	PF00725	3MOG|A:188-285	3MOG|C:188-285	P76083	P76083
PF00725	PF00725	3MOG|A:188-285	3MOG|C:387-471	P76083	P76083
PF00725	PF00725	3MOG|A:387-471	3MOG|B:188-285	P76083	P76083
PF00725	PF00725	3MOG|A:387-471	3MOG|B:387-471	P76083	P76083
PF00725	PF00725	3MOG|A:387-471	3MOG|C:387-471	P76083	P76083
PF00725	PF00725	3MOG|B:188-285	3MOG|B:387-471	P76083	P76083
PF00725	PF00725	3MOG|B:188-285	3MOG|C:188-285	P76083	P76083
PF00725	PF00725	3MOG|B:387-471	3MOG|C:188-285	P76083	P76083
PF00725	PF00725	3MOG|B:387-471	3MOG|C:387-471	P76083	P76083
PF00725	PF00725	3MOG|C:188-285	3MOG|C:387-471	P76083	P76083
PF00725	PF00725	3RQS|A:216-313	3RQS|B:216-313	Q16836	Q16836
PF00725	PF00725	3ZW8|A:477-581	3ZW8|A:618-714	P07896	P07896
PF00725	PF00725	3ZW8|A:477-581	3ZW8|B:477-581	P07896	P07896
PF00725	PF00725	3ZW8|B:477-581	3ZW8|B:618-714	P07896	P07896
PF00725	PF00725	3ZW9|A:477-581	3ZW9|A:618-714	P07896	P07896
PF00725	PF00725	3ZW9|A:477-581	3ZW9|B:477-581	P07896	P07896
PF00725	PF00725	3ZW9|B:477-581	3ZW9|B:618-714	P07896	P07896
PF00725	PF00725	3ZWA|A:477-581	3ZWA|A:618-714	P07896	P07896
PF00725	PF00725	3ZWA|A:477-581	3ZWA|B:477-581	P07896	P07896
PF00725	PF00725	3ZWA|B:477-581	3ZWA|B:618-714	P07896	P07896
PF00725	PF00725	3ZWB|A:477-581	3ZWB|A:618-714	P07896	P07896
PF00725	PF00725	3ZWB|A:477-581	3ZWB|B:477-581	P07896	P07896
PF00725	PF00725	3ZWB|B:477-581	3ZWB|B:618-714	P07896	P07896
PF00725	PF00725	3ZWC|A:477-581	3ZWC|A:618-714	P07896	P07896
PF00725	PF00725	3ZWC|A:477-581	3ZWC|B:477-581	P07896	P07896
PF00725	PF00725	3ZWC|B:477-581	3ZWC|B:618-714	P07896	P07896
PF00725	PF02737	1IL0|A:204-301	1IL0|A:17-202	Q16836	Q16836
PF00725	PF02737	1IL0|A:204-301	1IL0|B:17-202	Q16836	Q16836
PF00725	PF02737	1IL0|B:204-301	1IL0|A:17-202	Q16836	Q16836
PF00725	PF02737	1IL0|B:204-301	1IL0|B:17-202	Q16836	Q16836
PF00725	PF02737	1LSJ|A:204-301	1LSJ|A:17-202	Q16836	Q16836
PF00725	PF02737	1LSJ|A:204-301	1LSJ|B:17-202	Q16836	Q16836
PF00725	PF02737	1LSJ|B:204-301	1LSJ|A:17-202	Q16836	Q16836
PF00725	PF02737	1LSJ|B:204-301	1LSJ|B:17-202	Q16836	Q16836
PF00725	PF02737	1LSO|A:204-301	1LSO|A:17-202	Q16836	Q16836
PF00725	PF02737	1LSO|A:204-301	1LSO|B:17-202	Q16836	Q16836
PF00725	PF02737	1LSO|B:204-301	1LSO|A:17-202	Q16836	Q16836
PF00725	PF02737	1LSO|B:204-301	1LSO|B:17-202	Q16836	Q16836
PF00725	PF02737	1M75|A:204-301	1M75|A:17-202	Q16836	Q16836
PF00725	PF02737	1M75|A:204-301	1M75|B:17-202	Q16836	Q16836
PF00725	PF02737	1M75|B:204-301	1M75|A:17-202	Q16836	Q16836
PF00725	PF02737	1M75|B:204-301	1M75|B:17-202	Q16836	Q16836
PF00725	PF02737	1M76|A:204-301	1M76|A:17-202	Q16836	Q16836
PF00725	PF02737	1M76|A:204-301	1M76|B:17-202	Q16836	Q16836
PF00725	PF02737	1M76|B:204-301	1M76|A:17-202	Q16836	Q16836
PF00725	PF02737	1M76|B:204-301	1M76|B:17-202	Q16836	Q16836
PF00725	PF02737	1WDK|A:497-592	1WDK|A:316-495	P28793	P28793
PF00725	PF02737	1WDK|B:497-592	1WDK|B:316-495	P28793	P28793
PF00725	PF02737	1WDL|A:497-592	1WDL|A:316-495	P28793	P28793
PF00725	PF02737	1WDL|B:497-592	1WDL|B:316-495	P28793	P28793
PF00725	PF02737	1WDM|A:497-592	1WDM|A:316-495	P28793	P28793
PF00725	PF02737	1WDM|B:497-592	1WDM|B:316-495	P28793	P28793
PF00725	PF02737	1ZCJ|A:477-581	1ZCJ|A:298-475	P07896	P07896
PF00725	PF02737	1ZCJ|A:618-714	1ZCJ|A:298-475	P07896	P07896
PF00725	PF02737	1ZEJ|A:163-259	1ZEJ|A:2-161	O28262	O28262
PF00725	PF02737	2D3T|A:497-592	2D3T|A:316-495	P28793	P28793
PF00725	PF02737	2D3T|B:497-592	2D3T|B:316-495	P28793	P28793
PF00725	PF02737	2DPO|A:192-286	2DPO|A:8-190	P14755	P14755
PF00725	PF02737	2EP9|A:192-286	2EP9|A:8-190	P14755	P14755
PF00725	PF02737	2HDH|A:204-301	2HDH|A:17-202	Q16836	Q16836
PF00725	PF02737	2HDH|A:204-301	2HDH|B:17-202	Q16836	Q16836
PF00725	PF02737	2HDH|B:204-301	2HDH|A:17-202	Q16836	Q16836
PF00725	PF02737	2HDH|B:204-301	2HDH|B:17-202	Q16836	Q16836
PF00725	PF02737	2WTB|A:495-604	2WTB|A:314-493	Q9ZPI5	Q9ZPI5
PF00725	PF02737	2X58|A:477-581	2X58|A:298-475	P07896	P07896
PF00725	PF02737	2X58|A:618-714	2X58|A:298-475	P07896	P07896
PF00725	PF02737	2X58|B:477-581	2X58|B:298-475	P07896	P07896
PF00725	PF02737	2X58|B:618-714	2X58|B:298-475	P07896	P07896
PF00725	PF02737	3A97|A:192-285	3A97|A:8-190	P14755	P14755
PF00725	PF02737	3ADO|A:192-285	3ADO|A:8-190	P14755	P14755
PF00725	PF02737	3ADP|A:192-285	3ADP|A:8-190	P14755	P14755
PF00725	PF02737	1F0Y|A:204-301	1F0Y|A:17-202	Q16836	Q16836
PF00725	PF02737	1F0Y|A:204-301	1F0Y|B:17-202	Q16836	Q16836
PF00725	PF02737	1F0Y|B:204-301	1F0Y|A:17-202	Q16836	Q16836
PF00725	PF02737	1F0Y|B:204-301	1F0Y|B:17-202	Q16836	Q16836
PF00725	PF02737	1F12|A:204-301	1F12|A:17-202	Q16836	Q16836
PF00725	PF02737	1F12|A:204-301	1F12|B:17-202	Q16836	Q16836
PF00725	PF02737	1F12|B:204-301	1F12|A:17-202	Q16836	Q16836
PF00725	PF02737	1F12|B:204-301	1F12|B:17-202	Q16836	Q16836
PF00725	PF02737	1F14|A:204-301	1F14|A:17-202	Q16836	Q16836
PF00725	PF02737	1F14|A:204-301	1F14|B:17-202	Q16836	Q16836
PF00725	PF02737	1F14|B:204-301	1F14|A:17-202	Q16836	Q16836
PF00725	PF02737	1F14|B:204-301	1F14|B:17-202	Q16836	Q16836
PF00725	PF02737	1F17|A:204-301	1F17|A:17-202	Q16836	Q16836
PF00725	PF02737	1F17|A:204-301	1F17|B:17-202	Q16836	Q16836
PF00725	PF02737	1F17|B:204-301	1F17|A:17-202	Q16836	Q16836
PF00725	PF02737	1F17|B:204-301	1F17|B:17-202	Q16836	Q16836
PF00725	PF02737	3F3S|A:192-283	3F3S|A:8-190	Q9Y2S2	Q9Y2S2
PF00725	PF02737	3F3S|A:192-283	3F3S|B:8-190	Q9Y2S2	Q9Y2S2
PF00725	PF02737	3F3S|B:192-283	3F3S|A:8-190	Q9Y2S2	Q9Y2S2
PF00725	PF02737	3F3S|B:192-283	3F3S|B:8-190	Q9Y2S2	Q9Y2S2
PF00725	PF02737	3HAD|A:204-301	3HAD|A:17-202	Q16836	Q16836
PF00725	PF02737	3HAD|A:204-301	3HAD|B:17-202	Q16836	Q16836
PF00725	PF02737	3HAD|B:204-301	3HAD|A:17-202	Q16836	Q16836
PF00725	PF02737	3HAD|B:204-301	3HAD|B:17-202	Q16836	Q16836
PF00725	PF02737	3HDH|A:204-301	3HDH|A:17-202	P00348	P00348
PF00725	PF02737	3HDH|A:204-301	3HDH|B:17-202	P00348	P00348
PF00725	PF02737	3HDH|A:204-301	3HDH|C:17-202	P00348	P00348
PF00725	PF02737	3HDH|B:204-301	3HDH|A:17-202	P00348	P00348
PF00725	PF02737	3HDH|B:204-301	3HDH|B:17-202	P00348	P00348
PF00725	PF02737	3HDH|C:204-295	3HDH|C:17-202	P00348	P00348
PF00725	PF02737	3K6J|A:220-307	3K6J|A:41-217	O17762	O17762
PF00725	PF02737	3MOG|A:188-285	3MOG|A:7-186	P76083	P76083
PF00725	PF02737	3MOG|A:188-285	3MOG|C:7-186	P76083	P76083
PF00725	PF02737	3MOG|A:387-471	3MOG|A:7-186	P76083	P76083
PF00725	PF02737	3MOG|B:188-285	3MOG|A:7-186	P76083	P76083
PF00725	PF02737	3MOG|B:188-285	3MOG|B:7-186	P76083	P76083
PF00725	PF02737	3MOG|B:387-471	3MOG|B:7-186	P76083	P76083
PF00725	PF02737	3MOG|C:188-285	3MOG|B:7-186	P76083	P76083
PF00725	PF02737	3MOG|C:188-285	3MOG|C:7-186	P76083	P76083
PF00725	PF02737	3MOG|C:387-471	3MOG|C:7-186	P76083	P76083
PF00725	PF02737	3RQS|A:216-313	3RQS|A:29-214	Q16836	Q16836
PF00725	PF02737	3RQS|A:216-313	3RQS|B:29-214	Q16836	Q16836
PF00725	PF02737	3RQS|B:216-313	3RQS|A:29-214	Q16836	Q16836
PF00725	PF02737	3RQS|B:216-313	3RQS|B:29-214	Q16836	Q16836
PF00725	PF02737	3ZW8|A:477-581	3ZW8|A:298-475	P07896	P07896
PF00725	PF02737	3ZW8|A:618-714	3ZW8|A:298-475	P07896	P07896
PF00725	PF02737	3ZW8|B:477-581	3ZW8|B:298-475	P07896	P07896
PF00725	PF02737	3ZW8|B:618-714	3ZW8|B:298-475	P07896	P07896
PF00725	PF02737	3ZW9|A:477-581	3ZW9|A:298-475	P07896	P07896
PF00725	PF02737	3ZW9|A:618-714	3ZW9|A:298-475	P07896	P07896
PF00725	PF02737	3ZW9|B:477-581	3ZW9|B:298-475	P07896	P07896
PF00725	PF02737	3ZW9|B:618-714	3ZW9|B:298-475	P07896	P07896
PF00725	PF02737	3ZWA|A:477-581	3ZWA|A:298-475	P07896	P07896
PF00725	PF02737	3ZWA|A:618-714	3ZWA|A:298-475	P07896	P07896
PF00725	PF02737	3ZWA|B:477-581	3ZWA|B:298-475	P07896	P07896
PF00725	PF02737	3ZWA|B:618-714	3ZWA|B:298-475	P07896	P07896
PF00725	PF02737	3ZWB|A:477-581	3ZWB|A:298-475	P07896	P07896
PF00725	PF02737	3ZWB|A:618-714	3ZWB|A:298-475	P07896	P07896
PF00725	PF02737	3ZWB|B:477-581	3ZWB|B:298-475	P07896	P07896
PF00725	PF02737	3ZWB|B:618-714	3ZWB|B:298-475	P07896	P07896
PF00725	PF02737	3ZWC|A:477-581	3ZWC|A:298-475	P07896	P07896
PF00725	PF02737	3ZWC|A:618-714	3ZWC|A:298-475	P07896	P07896
PF00725	PF02737	3ZWC|B:477-581	3ZWC|B:298-475	P07896	P07896
PF00725	PF02737	3ZWC|B:618-714	3ZWC|B:298-475	P07896	P07896
PF00725	PF02737	4B3H|A:508-607	4B3H|A:327-506	O53872	O53872
PF00725	PF02737	4B3H|B:508-607	4B3H|B:327-506	O53872	O53872
PF00725	PF02737	4B3I|A:508-607	4B3I|A:327-506	O53872	O53872
PF00725	PF02737	4B3I|B:508-607	4B3I|B:327-506	O53872	O53872
PF00725	PF02737	4B3J|A:508-607	4B3J|A:327-506	O53872	O53872
PF00725	PF02737	4B3J|B:508-607	4B3J|B:327-506	O53872	O53872
PF00725	PF02737	4DYD|A:190-283	4DYD|A:6-188	B1P3E1	B1P3E1
PF00725	PF02737	4E12|A:190-283	4E12|A:6-188	B1P3E1	B1P3E1
PF00725	PF02737	4E13|A:190-283	4E13|A:6-188	B1P3E1	B1P3E1
PF00725	PF00378	1WDL|A:497-592	1WDL|A:10-268	P28793	P28793
PF00725	PF00378	1WDL|B:497-592	1WDL|B:10-268	P28793	P28793
PF02737	PF02737	1WDK|A:316-495	1WDK|B:316-495	P28793	P28793
PF02737	PF02737	1WDL|A:316-495	1WDL|B:316-495	P28793	P28793
PF02737	PF02737	1WDM|A:316-495	1WDM|B:316-495	P28793	P28793
PF02737	PF02737	2D3T|A:316-495	2D3T|B:316-495	P28793	P28793
PF02737	PF00378	2X58|B:298-475	2X58|B:4-251	P07896	P07896
PF02737	PF00378	3ZW8|B:298-475	3ZW8|B:4-251	P07896	P07896
PF02737	PF00378	3ZW9|A:298-475	3ZW9|A:4-251	P07896	P07896
PF02737	PF00378	3ZW9|B:298-475	3ZW9|B:4-251	P07896	P07896
PF02737	PF00378	3ZWA|B:298-475	3ZWA|B:4-251	P07896	P07896
PF02737	PF00378	3ZWB|B:298-475	3ZWB|B:4-251	P07896	P07896
PF02737	PF00378	3ZWC|B:298-475	3ZWC|B:4-251	P07896	P07896
PF01367	PF02739	1BGX|T:174-271	1BGX|T:12-172	P19821	P19821
PF01367	PF02739	1CMW|A:174-271	1CMW|A:12-172	P19821	P19821
PF01367	PF00476	1BGX|T:174-271	1BGX|T:451-830	P19821	P19821
PF01367	PF00476	1CMW|A:174-271	1CMW|A:452-830	P19821	P19821
PF02739	PF00476	1BGX|T:12-172	1BGX|T:451-830	P19821	P19821
PF02739	PF00476	1CMW|A:12-172	1CMW|A:452-830	P19821	P19821
PF02872	PF02872	4H1S|A:338-513	4H1S|B:338-513	P21589	P21589
PF02872	PF02872	1HO5|A:363-511	1HO5|B:363-511	P07024	P07024
PF02872	PF00149	1OI8|A:363-511	1OI8|A:34-256	P07024	P07024
PF02872	PF00149	1OI8|B:363-511	1OI8|B:34-256	P07024	P07024
PF02872	PF00149	1OIE|A:363-511	1OIE|A:34-256	P07024	P07024
PF02872	PF00149	1USH|A:363-511	1USH|A:34-256	P07024	P07024
PF02872	PF00149	2Z1A|A:333-494	2Z1A|A:30-242	Q5SIP1	Q5SIP1
PF02872	PF00149	3IVD|A:327-479	3IVD|A:25-255	Q8FBB1	Q8FBB1
PF02872	PF00149	3IVD|A:327-479	3IVD|B:25-255	Q8FBB1	Q8FBB1
PF02872	PF00149	3IVD|B:327-479	3IVD|B:25-255	Q8FBB1	Q8FBB1
PF02872	PF00149	3IVE|A:327-479	3IVE|A:25-255	Q8FBB1	Q8FBB1
PF02872	PF00149	3QFK|A:304-475	3QFK|A:4-235	Q2G1L5	Q2G1L5
PF02872	PF00149	3ZTV|A:382-553	3ZTV|A:37-254	Q4QNY4	Q4QNY4
PF02872	PF00149	3ZU0|A:382-553	3ZU0|A:37-254	Q4QNY4	Q4QNY4
PF02872	PF00149	3ZU0|B:359-553	3ZU0|B:37-254	Q4QNY4	Q4QNY4
PF02872	PF00149	4H1S|A:338-513	4H1S|A:29-246	P21589	P21589
PF02872	PF00149	4H1S|B:338-513	4H1S|B:29-246	P21589	P21589
PF02872	PF00149	4H1Y|P:338-513	4H1Y|P:29-246	P21589	P21589
PF02872	PF00149	4H2B|A:338-513	4H2B|A:29-246	P21589	P21589
PF02872	PF00149	4H2F|A:338-513	4H2F|A:29-246	P21589	P21589
PF02872	PF00149	4H2G|A:338-513	4H2G|A:29-246	P21589	P21589
PF02872	PF00149	4H2I|A:338-513	4H2I|A:29-246	P21589	P21589
PF02872	PF00149	1HO5|A:363-511	1HO5|A:34-256	P07024	P07024
PF02872	PF00149	1HO5|B:363-511	1HO5|B:34-256	P07024	P07024
PF02872	PF00149	1HP1|A:363-511	1HP1|A:34-256	P07024	P07024
PF02872	PF00149	1HPU|A:363-511	1HPU|A:34-256	P07024	P07024
PF02872	PF00149	1HPU|B:363-511	1HPU|B:34-256	P07024	P07024
PF02872	PF00149	1HPU|C:363-511	1HPU|C:34-256	P07024	P07024
PF02872	PF00149	1HPU|D:363-511	1HPU|D:34-256	P07024	P07024
PF01591	PF01591	1K6M|A:39-250	1K6M|B:39-250	P16118	P16118
PF01591	PF01591	2BIF|A:37-248	2BIF|B:37-248	P25114	P25114
PF01591	PF00300	1K6M|A:39-250	1K6M|A:252-399	P16118	P16118
PF01591	PF00300	1K6M|B:39-250	1K6M|B:252-399	P16118	P16118
PF01591	PF00300	1BIF|A:37-248	1BIF|A:250-397	P25114	P25114
PF01591	PF00300	2AXN|A:23-245	2AXN|A:247-394	Q16875	Q16875
PF01591	PF00300	2BIF|A:37-248	2BIF|A:250-397	P25114	P25114
PF01591	PF00300	2BIF|A:37-248	2BIF|B:250-397	P25114	P25114
PF01591	PF00300	2BIF|B:37-248	2BIF|A:250-397	P25114	P25114
PF01591	PF00300	2BIF|B:37-248	2BIF|B:250-397	P25114	P25114
PF01591	PF00300	2DWO|A:23-245	2DWO|A:247-394	Q16875	Q16875
PF01591	PF00300	2DWP|A:10-245	2DWP|A:247-394	Q16875	Q16875
PF01591	PF00300	2I1V|B:23-245	2I1V|B:247-394	Q16875	Q16875
PF01591	PF00300	3BIF|A:37-248	3BIF|A:250-397	P25114	P25114
PF01591	PF00300	3QPU|A:18-245	3QPU|A:247-394	Q16875	Q16875
PF01591	PF00300	3QPV|A:13-245	3QPV|A:247-394	Q16875	Q16875
PF01591	PF00300	3QPW|A:18-245	3QPW|A:247-394	Q16875	Q16875
PF01591	PF00300	4MA4|A:17-245	4MA4|A:247-394	Q16875	Q16875
PF00004	PF00004	1QVR|B:194-326	1QVR|C:194-326	Q9RA63	Q9RA63
PF00004	PF00004	1S3S|A:241-371	1S3S|E:241-371	Q01853	Q01853
PF00004	PF00004	1S3S|A:241-371	1S3S|F:241-371	Q01853	Q01853
PF00004	PF00004	1S3S|B:241-371	1S3S|D:241-371	Q01853	Q01853
PF00004	PF00004	1S3S|B:241-371	1S3S|F:241-371	Q01853	Q01853
PF00004	PF00004	1S3S|C:241-371	1S3S|D:241-371	Q01853	Q01853
PF00004	PF00004	1S3S|C:241-371	1S3S|E:241-371	Q01853	Q01853
PF00004	PF00004	1SXJ|A:349-479	1SXJ|B:45-166	P38630	P40339
PF00004	PF00004	1SXJ|B:45-166	1SXJ|C:49-169	P40339	P38629
PF00004	PF00004	1SXJ|C:49-169	1SXJ|D:61-192	P38629	P40348
PF00004	PF00004	1YYF|A:53-142	1YYF|B:53-142	P0A6H5	P0A6H5
PF00004	PF00004	2CE7|A:197-330	2CE7|B:197-330	Q9WZ49	Q9WZ49
PF00004	PF00004	2CE7|E:197-330	2CE7|F:197-330	Q9WZ49	Q9WZ49
PF00004	PF00004	2CEA|A:197-330	2CEA|B:197-330	Q9WZ49	Q9WZ49
PF00004	PF00004	2CEA|E:197-330	2CEA|F:197-330	Q9WZ49	Q9WZ49
PF00004	PF00004	2CHG|A:41-161	2CHG|B:41-161	O28219	O28219
PF00004	PF00004	2CHG|A:41-161	2CHG|C:41-161	O28219	O28219
PF00004	PF00004	2CHG|B:41-161	2CHG|C:41-161	O28219	O28219
PF00004	PF00004	2CHG|C:41-161	2CHG|D:41-161	O28219	O28219
PF00004	PF00004	2CHQ|B:41-161	2CHQ|C:41-161	O28219	O28219
PF00004	PF00004	2DHR|A:192-325	2DHR|B:192-325	Q9LCZ4	Q9LCZ4
PF00004	PF00004	2DHR|A:192-325	2DHR|C:192-325	Q9LCZ4	Q9LCZ4
PF00004	PF00004	2DHR|A:192-325	2DHR|F:192-325	Q9LCZ4	Q9LCZ4
PF00004	PF00004	2DHR|B:192-325	2DHR|C:192-325	Q9LCZ4	Q9LCZ4
PF00004	PF00004	2DHR|C:192-325	2DHR|D:192-325	Q9LCZ4	Q9LCZ4
PF00004	PF00004	2DHR|C:192-325	2DHR|E:192-325	Q9LCZ4	Q9LCZ4
PF00004	PF00004	2DHR|D:192-325	2DHR|E:192-325	Q9LCZ4	Q9LCZ4
PF00004	PF00004	1DO0|A:53-142	1DO0|B:53-142	P0A6H5	P0A6H5
PF00004	PF00004	1DO0|A:53-142	1DO0|F:53-142	P0A6H5	P0A6H5
PF00004	PF00004	1DO0|B:53-142	1DO0|C:53-142	P0A6H5	P0A6H5
PF00004	PF00004	1DO0|C:53-142	1DO0|D:53-142	P0A6H5	P0A6H5
PF00004	PF00004	1DO0|D:53-142	1DO0|E:53-142	P0A6H5	P0A6H5
PF00004	PF00004	1DO0|E:53-142	1DO0|F:53-142	P0A6H5	P0A6H5
PF00004	PF00004	1DO2|A:53-142	1DO2|B:53-142	P0A6H5	P0A6H5
PF00004	PF00004	2R65|B:206-341	2R65|C:206-341	P71408	P71408
PF00004	PF00004	1E94|E:53-142	1E94|F:53-142	P32168	P32168
PF00004	PF00004	3CF0|A:514-647	3CF0|B:514-647	Q01853	Q01853
PF00004	PF00004	3CF0|A:514-647	3CF0|N:514-647	Q01853	Q01853
PF00004	PF00004	3CF0|B:514-647	3CF0|C:514-647	Q01853	Q01853
PF00004	PF00004	3CF0|C:514-647	3CF0|G:514-647	Q01853	Q01853
PF00004	PF00004	3CF0|D:514-647	3CF0|E:514-647	Q01853	Q01853
PF00004	PF00004	3CF0|D:514-647	3CF0|L:514-647	Q01853	Q01853
PF00004	PF00004	3CF0|E:514-647	3CF0|F:514-647	Q01853	Q01853
PF00004	PF00004	3CF0|F:514-647	3CF0|I:514-647	Q01853	Q01853
PF00004	PF00004	3CF0|G:514-647	3CF0|H:514-647	Q01853	Q01853
PF00004	PF00004	3CF0|G:514-647	3CF0|J:514-647	Q01853	Q01853
PF00004	PF00004	3CF0|H:514-647	3CF0|M:514-647	Q01853	Q01853
PF00004	PF00004	3CF0|I:514-647	3CF0|J:514-647	Q01853	Q01853
PF00004	PF00004	3CF0|J:514-647	3CF0|K:514-647	Q01853	Q01853
PF00004	PF00004	3CF0|K:514-647	3CF0|L:514-647	Q01853	Q01853
PF00004	PF00004	3CF0|M:514-647	3CF0|N:514-647	Q01853	Q01853
PF00004	PF00004	3CF1|A:241-371	3CF1|A:514-647	Q01853	Q01853
PF00004	PF00004	3CF1|A:241-371	3CF1|B:241-371	Q01853	Q01853
PF00004	PF00004	3CF1|A:514-647	3CF1|B:514-647	Q01853	Q01853
PF00004	PF00004	3CF1|B:241-371	3CF1|C:241-371	Q01853	Q01853
PF00004	PF00004	3CF1|B:514-647	3CF1|C:514-647	Q01853	Q01853
PF00004	PF00004	3CF2|A:241-371	3CF2|B:241-371	Q01853	Q01853
PF00004	PF00004	3CF2|A:514-652	3CF2|B:514-652	Q01853	Q01853
PF00004	PF00004	3CF2|C:241-371	3CF2|D:241-371	Q01853	Q01853
PF00004	PF00004	3CF2|C:514-652	3CF2|D:514-652	Q01853	Q01853
PF00004	PF00004	3CF3|A:241-371	3CF3|B:241-371	Q01853	Q01853
PF00004	PF00004	3CF3|A:514-647	3CF3|B:514-647	Q01853	Q01853
PF00004	PF00004	3CF3|B:241-371	3CF3|C:241-371	Q01853	Q01853
PF00004	PF00004	3CF3|B:514-647	3CF3|C:514-647	Q01853	Q01853
PF00004	PF00004	3HU1|A:241-371	3HU1|B:241-371	P55072	P55072
PF00004	PF00004	3HU1|A:241-371	3HU1|F:241-371	P55072	P55072
PF00004	PF00004	3HU1|B:241-371	3HU1|C:241-371	P55072	P55072
PF00004	PF00004	3HU1|C:241-371	3HU1|D:241-371	P55072	P55072
PF00004	PF00004	3HU1|D:241-371	3HU1|E:241-371	P55072	P55072
PF00004	PF00004	3HU1|E:241-371	3HU1|F:241-371	P55072	P55072
PF00004	PF00004	3HU2|A:241-371	3HU2|B:241-371	P55072	P55072
PF00004	PF00004	3HU2|A:241-371	3HU2|F:241-371	P55072	P55072
PF00004	PF00004	3HU2|B:241-371	3HU2|C:241-371	P55072	P55072
PF00004	PF00004	3HU2|C:241-371	3HU2|D:241-371	P55072	P55072
PF00004	PF00004	3HU2|D:241-371	3HU2|E:241-371	P55072	P55072
PF00004	PF00004	3HU2|E:241-371	3HU2|F:241-371	P55072	P55072
PF00004	PF00004	3HU3|A:241-371	3HU3|B:241-371	P55072	P55072
PF00004	PF00004	3J3R|A:204-339	3J3R|B:204-339	P37571	P37571
PF00004	PF00004	3J3R|A:204-339	3J3R|F:204-339	P37571	P37571
PF00004	PF00004	3J3R|B:204-339	3J3R|C:204-339	P37571	P37571
PF00004	PF00004	3J3R|C:204-339	3J3R|D:204-339	P37571	P37571
PF00004	PF00004	3J3R|D:204-339	3J3R|E:204-339	P37571	P37571
PF00004	PF00004	3J3S|A:204-339	3J3S|B:204-339	P37571	P37571
PF00004	PF00004	3J3S|A:204-339	3J3S|F:204-339	P37571	P37571
PF00004	PF00004	3J3S|B:204-339	3J3S|C:204-339	P37571	P37571
PF00004	PF00004	3J3S|D:204-339	3J3S|E:204-339	P37571	P37571
PF00004	PF00004	3J3S|E:204-339	3J3S|F:204-339	P37571	P37571
PF00004	PF00004	3J3T|A:204-339	3J3T|B:204-339	P37571	P37571
PF00004	PF00004	3J3T|C:204-339	3J3T|D:204-339	P37571	P37571
PF00004	PF00004	3J3T|D:204-339	3J3T|E:204-339	P37571	P37571
PF00004	PF00004	3J3T|E:204-339	3J3T|F:204-339	P37571	P37571
PF00004	PF00004	3J3U|D:204-339	3J3U|E:204-339	P37571	P37571
PF00004	PF00004	3KDS|F:197-330	3KDS|G:197-330	Q9WZ49	Q9WZ49
PF00004	PF00004	1G4B|E:53-142	1G4B|F:53-142	P0A6H5	P0A6H5
PF00004	PF00004	1G4B|K:53-142	1G4B|L:53-142	P0A6H5	P0A6H5
PF00004	PF00004	3PVS|A:53-165	3PVS|C:53-165	C5W2B1	C5W2B1
PF00004	PF00004	3PVS|A:53-165	3PVS|D:53-165	C5W2B1	C5W2B1
PF00004	PF00004	3PVS|B:53-165	3PVS|C:53-165	C5W2B1	C5W2B1
PF00004	PF00004	3PVS|B:53-165	3PVS|D:53-165	C5W2B1	C5W2B1
PF00004	PF00004	3SYK|A:71-203	3SYK|B:71-203	P95648	P95648
PF00004	PF00004	3SYL|A:70-203	3SYL|B:70-203	P95648	P95648
PF00004	PF00004	3U5Z|B:46-160	3U5Z|C:46-160	P04526	P04526
PF00004	PF00004	3U5Z|C:46-160	3U5Z|D:46-160	P04526	P04526
PF00004	PF00004	3U5Z|D:46-160	3U5Z|E:46-159	P04526	P04526
PF00004	PF00004	3U5Z|L:46-160	3U5Z|M:46-160	P04526	P04526
PF00004	PF00004	3U5Z|M:46-160	3U5Z|N:46-160	P04526	P04526
PF00004	PF00004	3U5Z|N:46-160	3U5Z|O:46-159	P04526	P04526
PF00004	PF00004	3U60|B:46-160	3U60|C:46-160	P04526	P04526
PF00004	PF00004	3U60|C:46-160	3U60|D:46-160	P04526	P04526
PF00004	PF00004	3U60|D:46-160	3U60|E:46-159	P04526	P04526
PF00004	PF00004	3U61|B:46-160	3U61|C:46-160	P04526	P04526
PF00004	PF00004	3U61|C:46-160	3U61|D:46-160	P04526	P04526
PF00004	PF00004	3U61|D:46-160	3U61|E:46-160	P04526	P04526
PF00004	PF00004	3ZUH|A:70-203	3ZUH|B:70-203	P95648	P95648
PF00004	PF00004	3ZUH|A:70-203	3ZUH|F:70-203	P95648	P95648
PF00004	PF00004	3ZUH|B:70-203	3ZUH|C:70-203	P95648	P95648
PF00004	PF00004	3ZUH|C:70-203	3ZUH|D:70-203	P95648	P95648
PF00004	PF00004	3ZUH|D:70-203	3ZUH|E:70-203	P95648	P95648
PF00004	PF00004	3ZUH|E:70-203	3ZUH|F:70-203	P95648	P95648
PF00004	PF00004	3ZW6|A:106-253	3ZW6|F:106-253	Q40460	Q40460
PF00004	PF00004	3ZW6|B:106-253	3ZW6|C:106-253	Q40460	Q40460
PF00004	PF00004	3ZW6|C:106-253	3ZW6|D:106-253	Q40460	Q40460
PF00004	PF00004	3ZW6|E:106-253	3ZW6|F:106-253	Q40460	Q40460
PF00004	PF00004	4B4T|H:246-379	4B4T|I:219-352	P33299	P40327
PF00004	PF00004	4B4T|H:246-379	4B4T|M:218-351	P33299	P33297
PF00004	PF00004	4B4T|I:219-352	4B4T|J:185-318	P40327	Q01939
PF00004	PF00004	4B4T|I:219-352	4B4T|K:209-342	P40327	P33298
PF00004	PF00004	4B4T|J:185-318	4B4T|K:209-342	Q01939	P33298
PF00004	PF00004	4B4T|K:209-342	4B4T|L:218-351	P33298	P53549
PF00004	PF00004	4B4T|L:218-351	4B4T|M:218-351	P53549	P33297
PF00004	PF00004	4BGR|H:246-379	4BGR|I:219-352	P33299	P40327
PF00004	PF00004	4BGR|H:246-379	4BGR|M:218-351	P33299	P33297
PF00004	PF00004	4BGR|I:219-352	4BGR|J:185-318	P40327	Q01939
PF00004	PF00004	4BGR|J:185-318	4BGR|K:209-342	Q01939	P33298
PF00004	PF00004	4BGR|K:209-342	4BGR|L:218-351	P33298	P53549
PF00004	PF00004	4BGR|L:218-351	4BGR|M:218-351	P53549	P33297
PF00004	PF00004	4C0V|H:246-379	4C0V|I:219-352	P33299	P40327
PF00004	PF00004	4C0V|H:246-379	4C0V|M:218-351	P33299	P33297
PF00004	PF00004	4C0V|I:219-352	4C0V|J:185-318	P40327	Q01939
PF00004	PF00004	4C0V|I:219-352	4C0V|K:209-342	P40327	P33298
PF00004	PF00004	4C0V|J:185-318	4C0V|K:209-342	Q01939	P33298
PF00004	PF00004	4C0V|K:209-342	4C0V|L:218-351	P33298	P53549
PF00004	PF00004	4C0V|L:218-351	4C0V|M:218-351	P53549	P33297
PF00004	PF00004	4EIW|A:192-325	4EIW|B:192-325	Q5SI82	Q5SI82
PF00004	PF00004	4EIW|B:192-325	4EIW|C:192-325	Q5SI82	Q5SI82
PF00004	PF00004	4EIW|C:192-325	4EIW|D:192-325	Q5SI82	Q5SI82
PF00004	PF00004	4EIW|D:192-325	4EIW|E:192-325	Q5SI82	Q5SI82
PF00004	PF00004	4EIW|E:192-325	4EIW|F:192-325	Q5SI82	Q5SI82
PF00004	PF00004	1HQY|E:53-142	1HQY|F:53-142	P0A6H5	P0A6H5
PF00004	PF00004	1HT1|E:53-142	1HT1|F:53-142	P0A6H5	P0A6H5
PF00004	PF00004	1HT1|G:53-142	1HT1|I:53-142	P0A6H5	P0A6H5
PF00004	PF00004	1HT2|E:53-142	1HT2|F:53-142	P0A6H5	P0A6H5
PF00004	PF00004	1HT2|G:53-142	1HT2|H:53-142	P0A6H5	P0A6H5
PF00004	PF00004	4KLN|A:241-371	4KLN|B:241-371	P55072	P55072
PF00004	PF00004	4KLN|A:241-371	4KLN|F:241-371	P55072	P55072
PF00004	PF00004	4KLN|B:241-371	4KLN|C:241-371	P55072	P55072
PF00004	PF00004	4KLN|C:241-371	4KLN|D:241-371	P55072	P55072
PF00004	PF00004	4KLN|D:241-371	4KLN|E:241-371	P55072	P55072
PF00004	PF00004	4KLN|E:241-371	4KLN|F:241-371	P55072	P55072
PF00004	PF00004	4KO8|A:241-371	4KO8|B:241-371	P55072	P55072
PF00004	PF00004	4KOD|A:241-371	4KOD|E:241-371	P55072	P55072
PF00004	PF00004	4KOD|A:241-371	4KOD|F:241-371	P55072	P55072
PF00004	PF00004	4KOD|B:241-371	4KOD|D:241-371	P55072	P55072
PF00004	PF00004	4KOD|B:241-371	4KOD|F:241-371	P55072	P55072
PF00004	PF00004	4KOD|C:241-371	4KOD|D:241-371	P55072	P55072
PF00004	PF00004	4KOD|C:241-371	4KOD|E:241-371	P55072	P55072
PF00004	PF00004	4KOD|G:241-371	4KOD|K:241-371	P55072	P55072
PF00004	PF00004	4KOD|G:241-371	4KOD|L:241-371	P55072	P55072
PF00004	PF00004	4KOD|H:241-371	4KOD|J:241-371	P55072	P55072
PF00004	PF00004	4KOD|H:241-371	4KOD|L:241-371	P55072	P55072
PF00004	PF00004	4KOD|I:241-371	4KOD|J:241-371	P55072	P55072
PF00004	PF00004	4KOD|I:241-371	4KOD|K:241-371	P55072	P55072
PF00004	PF07724	1QVR|C:194-326	1QVR|C:586-751	Q9RA63	Q9RA63
PF00004	PF07724	1YYF|A:53-142	1YYF|A:138-329	P0A6H5	P0A6H5
PF00004	PF07724	1YYF|A:53-142	1YYF|B:138-329	P0A6H5	P0A6H5
PF00004	PF07724	1YYF|B:53-142	1YYF|B:138-329	P0A6H5	P0A6H5
PF00004	PF07724	1DO0|A:53-142	1DO0|A:139-329	P0A6H5	P0A6H5
PF00004	PF07724	1DO0|A:53-142	1DO0|B:139-329	P0A6H5	P0A6H5
PF00004	PF07724	1DO0|B:53-142	1DO0|B:139-329	P0A6H5	P0A6H5
PF00004	PF07724	1DO0|B:53-142	1DO0|C:139-329	P0A6H5	P0A6H5
PF00004	PF07724	1DO0|C:53-142	1DO0|C:139-329	P0A6H5	P0A6H5
PF00004	PF07724	1DO0|D:53-142	1DO0|D:139-329	P0A6H5	P0A6H5
PF00004	PF07724	1DO0|D:53-142	1DO0|E:139-329	P0A6H5	P0A6H5
PF00004	PF07724	1DO0|E:53-142	1DO0|E:139-329	P0A6H5	P0A6H5
PF00004	PF07724	1DO0|E:53-142	1DO0|F:139-329	P0A6H5	P0A6H5
PF00004	PF07724	1DO0|F:53-142	1DO0|F:139-329	P0A6H5	P0A6H5
PF00004	PF07724	1DO2|A:53-142	1DO2|A:138-329	P0A6H5	P0A6H5
PF00004	PF07724	1DO2|A:53-142	1DO2|B:138-329	P0A6H5	P0A6H5
PF00004	PF07724	1DO2|B:53-142	1DO2|B:138-329	P0A6H5	P0A6H5
PF00004	PF07724	1DO2|C:53-142	1DO2|C:138-329	P0A6H5	P0A6H5
PF00004	PF07724	1DO2|C:53-142	1DO2|D:138-329	P0A6H5	P0A6H5
PF00004	PF07724	1DO2|D:53-142	1DO2|D:138-329	P0A6H5	P0A6H5
PF00004	PF07724	1E94|E:53-142	1E94|E:138-329	P32168	P32168
PF00004	PF07724	1E94|E:53-142	1E94|F:138-329	P32168	P32168
PF00004	PF07724	1E94|F:53-142	1E94|F:138-329	P32168	P32168
PF00004	PF07724	3J3R|A:204-339	3J3R|F:536-708	P37571	P37571
PF00004	PF07724	3J3S|A:204-339	3J3S|F:536-708	P37571	P37571
PF00004	PF07724	3J3S|B:204-339	3J3S|A:536-708	P37571	P37571
PF00004	PF07724	3J3S|C:204-339	3J3S|B:536-708	P37571	P37571
PF00004	PF07724	3J3S|D:204-339	3J3S|C:536-708	P37571	P37571
PF00004	PF07724	3J3S|E:204-339	3J3S|D:536-708	P37571	P37571
PF00004	PF07724	3J3S|F:204-339	3J3S|E:536-708	P37571	P37571
PF00004	PF07724	3J3T|A:204-339	3J3T|A:536-708	P37571	P37571
PF00004	PF07724	3J3T|A:204-339	3J3T|F:536-708	P37571	P37571
PF00004	PF07724	3J3T|B:204-339	3J3T|A:536-708	P37571	P37571
PF00004	PF07724	3J3T|C:204-339	3J3T|B:536-708	P37571	P37571
PF00004	PF07724	3J3T|C:204-339	3J3T|C:536-708	P37571	P37571
PF00004	PF07724	3J3T|D:204-339	3J3T|D:536-708	P37571	P37571
PF00004	PF07724	3J3T|E:204-339	3J3T|D:536-708	P37571	P37571
PF00004	PF07724	3J3T|E:204-339	3J3T|E:536-708	P37571	P37571
PF00004	PF07724	3J3T|F:204-339	3J3T|E:536-708	P37571	P37571
PF00004	PF07724	3J3T|F:204-339	3J3T|F:536-708	P37571	P37571
PF00004	PF07724	1G4B|E:53-142	1G4B|E:134-329	P0A6H5	P0A6H5
PF00004	PF07724	1G4B|E:53-142	1G4B|F:134-329	P0A6H5	P0A6H5
PF00004	PF07724	1G4B|F:53-142	1G4B|F:134-329	P0A6H5	P0A6H5
PF00004	PF07724	1G4B|K:53-142	1G4B|K:134-329	P0A6H5	P0A6H5
PF00004	PF07724	1G4B|K:53-142	1G4B|L:134-329	P0A6H5	P0A6H5
PF00004	PF07724	1G4B|L:53-142	1G4B|L:134-329	P0A6H5	P0A6H5
PF00004	PF07724	1HQY|E:53-142	1HQY|E:138-329	P0A6H5	P0A6H5
PF00004	PF07724	1HQY|E:53-142	1HQY|F:138-329	P0A6H5	P0A6H5
PF00004	PF07724	1HQY|F:53-142	1HQY|F:138-329	P0A6H5	P0A6H5
PF00004	PF07724	1HT1|E:53-142	1HT1|E:138-329	P0A6H5	P0A6H5
PF00004	PF07724	1HT1|E:53-142	1HT1|F:138-329	P0A6H5	P0A6H5
PF00004	PF07724	1HT1|F:53-142	1HT1|F:138-329	P0A6H5	P0A6H5
PF00004	PF07724	1HT1|G:53-142	1HT1|G:138-329	P0A6H5	P0A6H5
PF00004	PF07724	1HT1|G:53-142	1HT1|I:138-329	P0A6H5	P0A6H5
PF00004	PF07724	1HT1|I:53-142	1HT1|I:138-329	P0A6H5	P0A6H5
PF00004	PF07724	1HT2|E:53-142	1HT2|E:138-329	P0A6H5	P0A6H5
PF00004	PF07724	1HT2|E:53-142	1HT2|F:138-329	P0A6H5	P0A6H5
PF00004	PF07724	1HT2|F:53-142	1HT2|F:138-329	P0A6H5	P0A6H5
PF00004	PF07724	1HT2|G:53-142	1HT2|G:138-329	P0A6H5	P0A6H5
PF00004	PF07724	1HT2|G:53-142	1HT2|H:138-329	P0A6H5	P0A6H5
PF00004	PF07724	1HT2|H:53-142	1HT2|H:138-329	P0A6H5	P0A6H5
PF00004	PF02359	1R7R|A:241-371	1R7R|A:25-108	Q01853	Q01853
PF00004	PF02359	1S3S|A:241-371	1S3S|A:25-108	Q01853	Q01853
PF00004	PF02359	1S3S|B:241-371	1S3S|B:25-108	Q01853	Q01853
PF00004	PF02359	1S3S|C:241-371	1S3S|C:25-108	Q01853	Q01853
PF00004	PF02359	1S3S|D:241-371	1S3S|D:25-108	Q01853	Q01853
PF00004	PF02359	1S3S|E:241-371	1S3S|E:25-108	Q01853	Q01853
PF00004	PF02359	1S3S|F:241-371	1S3S|F:25-108	Q01853	Q01853
PF00004	PF02359	1E32|A:241-371	1E32|A:25-108	Q01853	Q01853
PF00004	PF02359	3CF1|A:241-371	3CF1|A:25-108	Q01853	Q01853
PF00004	PF02359	3CF1|B:241-371	3CF1|B:25-108	Q01853	Q01853
PF00004	PF02359	3CF1|C:241-371	3CF1|C:25-108	Q01853	Q01853
PF00004	PF02359	3CF2|A:241-371	3CF2|A:25-108	Q01853	Q01853
PF00004	PF02359	3CF2|B:241-371	3CF2|B:25-108	Q01853	Q01853
PF00004	PF02359	3CF2|C:241-371	3CF2|C:25-108	Q01853	Q01853
PF00004	PF02359	3CF2|D:241-371	3CF2|D:25-108	Q01853	Q01853
PF00004	PF02359	3CF3|A:241-371	3CF3|A:25-108	Q01853	Q01853
PF00004	PF02359	3CF3|B:241-371	3CF3|B:25-108	Q01853	Q01853
PF00004	PF02359	3CF3|C:241-371	3CF3|C:25-108	Q01853	Q01853
PF00004	PF02359	3HU1|A:241-371	3HU1|A:25-108	P55072	P55072
PF00004	PF02359	3HU1|B:241-371	3HU1|B:25-108	P55072	P55072
PF00004	PF02359	3HU1|C:241-371	3HU1|C:25-108	P55072	P55072
PF00004	PF02359	3HU1|D:241-371	3HU1|D:25-108	P55072	P55072
PF00004	PF02359	3HU1|E:241-371	3HU1|E:25-108	P55072	P55072
PF00004	PF02359	3HU1|F:241-371	3HU1|F:25-108	P55072	P55072
PF00004	PF02359	3HU2|A:241-371	3HU2|A:25-108	P55072	P55072
PF00004	PF02359	3HU2|B:241-371	3HU2|B:25-108	P55072	P55072
PF00004	PF02359	3HU2|C:241-371	3HU2|C:25-108	P55072	P55072
PF00004	PF02359	3HU2|D:241-371	3HU2|D:25-108	P55072	P55072
PF00004	PF02359	3HU2|E:241-371	3HU2|E:25-108	P55072	P55072
PF00004	PF02359	3HU2|F:241-371	3HU2|F:25-108	P55072	P55072
PF00004	PF02359	3HU3|A:241-371	3HU3|A:25-108	P55072	P55072
PF00004	PF02359	3HU3|B:241-371	3HU3|B:25-108	P55072	P55072
PF00004	PF02359	4KLN|A:241-371	4KLN|A:25-108	P55072	P55072
PF00004	PF02359	4KLN|B:241-371	4KLN|B:25-108	P55072	P55072
PF00004	PF02359	4KLN|C:241-371	4KLN|C:25-108	P55072	P55072
PF00004	PF02359	4KLN|D:241-371	4KLN|D:25-108	P55072	P55072
PF00004	PF02359	4KLN|E:241-371	4KLN|E:25-108	P55072	P55072
PF00004	PF02359	4KLN|F:241-371	4KLN|F:25-108	P55072	P55072
PF00004	PF02359	4KO8|A:241-371	4KO8|A:25-108	P55072	P55072
PF00004	PF02359	4KO8|B:241-371	4KO8|B:25-108	P55072	P55072
PF00004	PF02359	4KOD|A:241-371	4KOD|A:25-108	P55072	P55072
PF00004	PF02359	4KOD|B:241-371	4KOD|B:25-108	P55072	P55072
PF00004	PF02359	4KOD|C:241-371	4KOD|C:25-108	P55072	P55072
PF00004	PF02359	4KOD|D:241-371	4KOD|D:25-108	P55072	P55072
PF00004	PF02359	4KOD|E:241-371	4KOD|E:25-108	P55072	P55072
PF00004	PF02359	4KOD|F:241-371	4KOD|F:25-108	P55072	P55072
PF00004	PF02359	4KOD|G:241-371	4KOD|G:25-108	P55072	P55072
PF00004	PF02359	4KOD|H:241-371	4KOD|H:25-108	P55072	P55072
PF00004	PF02359	4KOD|I:241-371	4KOD|I:25-108	P55072	P55072
PF00004	PF02359	4KOD|J:241-371	4KOD|J:25-108	P55072	P55072
PF00004	PF02359	4KOD|K:241-371	4KOD|K:25-108	P55072	P55072
PF00004	PF02359	4KOD|L:241-371	4KOD|L:25-108	P55072	P55072
PF00004	PF10431	1YYF|A:53-142	1YYF|A:335-411	P0A6H5	P0A6H5
PF00004	PF10431	1YYF|B:53-142	1YYF|B:335-411	P0A6H5	P0A6H5
PF00004	PF10431	1DO0|A:53-142	1DO0|A:335-411	P0A6H5	P0A6H5
PF00004	PF10431	1DO0|B:53-142	1DO0|B:335-411	P0A6H5	P0A6H5
PF00004	PF10431	1DO0|C:53-142	1DO0|C:335-411	P0A6H5	P0A6H5
PF00004	PF10431	1DO0|D:53-142	1DO0|D:335-411	P0A6H5	P0A6H5
PF00004	PF10431	1DO0|E:53-142	1DO0|E:335-411	P0A6H5	P0A6H5
PF00004	PF10431	1DO0|F:53-142	1DO0|F:335-411	P0A6H5	P0A6H5
PF00004	PF10431	1DO2|A:53-142	1DO2|A:335-411	P0A6H5	P0A6H5
PF00004	PF10431	1DO2|B:53-142	1DO2|B:335-411	P0A6H5	P0A6H5
PF00004	PF10431	1DO2|C:53-142	1DO2|C:335-411	P0A6H5	P0A6H5
PF00004	PF10431	1DO2|D:53-142	1DO2|D:335-411	P0A6H5	P0A6H5
PF00004	PF10431	1E94|E:53-142	1E94|E:335-411	P32168	P32168
PF00004	PF10431	1E94|F:53-142	1E94|F:335-411	P32168	P32168
PF00004	PF10431	1G4B|E:53-142	1G4B|E:335-411	P0A6H5	P0A6H5
PF00004	PF10431	1G4B|F:53-142	1G4B|F:335-411	P0A6H5	P0A6H5
PF00004	PF10431	1G4B|K:53-142	1G4B|K:335-411	P0A6H5	P0A6H5
PF00004	PF10431	1G4B|L:53-142	1G4B|L:335-411	P0A6H5	P0A6H5
PF00004	PF10431	1HQY|E:53-142	1HQY|E:335-411	P0A6H5	P0A6H5
PF00004	PF10431	1HQY|F:53-142	1HQY|F:335-411	P0A6H5	P0A6H5
PF00004	PF10431	1HT1|E:53-142	1HT1|E:335-411	P0A6H5	P0A6H5
PF00004	PF10431	1HT1|F:53-142	1HT1|F:335-411	P0A6H5	P0A6H5
PF00004	PF10431	1HT1|G:53-142	1HT1|G:335-411	P0A6H5	P0A6H5
PF00004	PF10431	1HT1|I:53-142	1HT1|I:335-411	P0A6H5	P0A6H5
PF00004	PF10431	1HT2|E:53-142	1HT2|E:335-411	P0A6H5	P0A6H5
PF00004	PF10431	1HT2|F:53-142	1HT2|F:335-411	P0A6H5	P0A6H5
PF00004	PF10431	1HT2|G:53-142	1HT2|G:335-411	P0A6H5	P0A6H5
PF00004	PF10431	1HT2|H:53-142	1HT2|H:335-411	P0A6H5	P0A6H5
PF00004	PF02861	1QVR|A:194-326	1QVR|A:17-69	Q9RA63	Q9RA63
PF00004	PF02861	1QVR|B:194-326	1QVR|B:17-69	Q9RA63	Q9RA63
PF00004	PF02861	1QVR|C:194-326	1QVR|C:17-69	Q9RA63	Q9RA63
PF00004	PF02861	3J3R|D:204-339	3J3R|C:91-143	P37571	P37571
PF00004	PF02861	3J3S|A:204-339	3J3S|F:91-143	P37571	P37571
PF00004	PF02861	3J3S|C:204-339	3J3S|B:91-143	P37571	P37571
PF00004	PF02861	3J3S|F:204-339	3J3S|E:91-143	P37571	P37571
PF00004	PF02861	3J3T|B:204-339	3J3T|A:91-143	P37571	P37571
PF00004	PF02861	3J3T|F:204-339	3J3T|E:91-143	P37571	P37571
PF00004	PF02861	3J3U|A:204-339	3J3U|F:91-143	P37571	P37571
PF00004	PF02861	3J3U|B:204-339	3J3U|A:91-143	P37571	P37571
PF00004	PF02861	3J3U|D:204-339	3J3U|C:91-143	P37571	P37571
PF00004	PF02861	3J3U|E:204-339	3J3U|D:91-143	P37571	P37571
PF00004	PF02861	3J3U|F:204-339	3J3U|E:91-143	P37571	P37571
PF00004	PF02861	3PXG|A:204-333	3PXG|B:91-143	P37571	P37571
PF00004	PF02861	3PXG|B:204-333	3PXG|C:91-143	P37571	P37571
PF00004	PF13177	1SXJ|D:61-192	1SXJ|E:18-194	P40348	P38251
PF00004	PF02916	3U5Z|B:46-160	3U5Z|F:7002-7109	P04526	P04525
PF00004	PF02916	3U5Z|C:46-160	3U5Z|G:5002-5109	P04526	P04525
PF00004	PF02916	3U5Z|D:46-160	3U5Z|G:5002-5109	P04526	P04525
PF00004	PF02916	3U5Z|L:46-160	3U5Z|P:7002-7109	P04526	P04525
PF00004	PF02916	3U5Z|M:46-160	3U5Z|Q:5002-5109	P04526	P04525
PF00004	PF02916	3U5Z|N:46-160	3U5Z|Q:5002-5109	P04526	P04525
PF00004	PF02916	3U5Z|O:46-159	3U5Z|R:6002-6109	P04526	P04525
PF00004	PF02916	3U60|B:46-160	3U60|F:7002-7109	P04526	P04525
PF00004	PF02916	3U60|C:46-160	3U60|G:5002-5109	P04526	P04525
PF00004	PF02916	3U60|D:46-160	3U60|G:5002-5109	P04526	P04525
PF00004	PF02916	3U60|E:46-159	3U60|H:6002-6109	P04526	P04525
PF00004	PF02916	3U61|B:46-160	3U61|F:3002-3109	P04526	P04525
PF00004	PF02916	3U61|C:46-160	3U61|G:1002-1109	P04526	P04525
PF00004	PF02916	3U61|D:46-160	3U61|G:1002-1109	P04526	P04525
PF00004	PF09116	3U5Z|B:46-160	3U5Z|G:5113-5228	P04526	P04525
PF00004	PF09116	3U5Z|C:46-160	3U5Z|G:5113-5228	P04526	P04525
PF00004	PF09116	3U5Z|E:46-159	3U5Z|H:6113-6228	P04526	P04525
PF00004	PF09116	3U5Z|L:46-160	3U5Z|Q:5113-5228	P04526	P04525
PF00004	PF09116	3U5Z|M:46-160	3U5Z|Q:5113-5228	P04526	P04525
PF00004	PF09116	3U5Z|N:46-160	3U5Z|R:6113-6228	P04526	P04525
PF00004	PF09116	3U5Z|O:46-159	3U5Z|R:6113-6228	P04526	P04525
PF00004	PF09116	3U60|B:46-160	3U60|G:5113-5228	P04526	P04525
PF00004	PF09116	3U60|C:46-160	3U60|G:5113-5228	P04526	P04525
PF00004	PF09116	3U60|D:46-160	3U60|H:6113-6228	P04526	P04525
PF00004	PF09116	3U60|E:46-159	3U60|H:6113-6228	P04526	P04525
PF00004	PF09116	3U61|C:46-160	3U61|G:1113-1228	P04526	P04525
PF00004	PF09116	3U61|D:46-160	3U61|H:2113-2228	P04526	P04525
PF00004	PF09116	3U61|E:46-160	3U61|H:2113-2228	P04526	P04525
PF00004	PF05362	3M6A|A:350-492	3M6A|A:567-770	P37945	P37945
PF00004	PF05362	3M6A|B:350-492	3M6A|B:567-770	P37945	P37945
PF00004	PF05362	3M6A|C:350-492	3M6A|C:567-770	P37945	P37945
PF00004	PF05362	3M6A|D:350-492	3M6A|D:567-770	P37945	P37945
PF00004	PF05362	3M6A|E:350-492	3M6A|E:567-770	P37945	P37945
PF00004	PF05362	3M6A|F:350-492	3M6A|F:567-770	P37945	P37945
PF00004	PF02747	1SXJ|A:349-479	1SXJ|G:127-254	P38630	P15873
PF00004	PF02747	1SXJ|C:49-169	1SXJ|F:127-254	P38629	P15873
PF00004	PF00705	1SXJ|A:349-479	1SXJ|G:0-126	P38630	P15873
PF00004	PF00705	1SXJ|B:45-166	1SXJ|G:0-126	P40339	P15873
PF00004	PF00705	1SXJ|C:49-169	1SXJ|F:0-126	P38629	P15873
PF00004	PF01434	2CE7|C:197-330	2CE7|C:390-600	Q9WZ49	Q9WZ49
PF00004	PF01434	2CE7|F:197-330	2CE7|F:390-600	Q9WZ49	Q9WZ49
PF00004	PF01434	2CEA|C:197-330	2CEA|C:390-600	Q9WZ49	Q9WZ49
PF00004	PF01434	2CEA|F:197-330	2CEA|F:390-600	Q9WZ49	Q9WZ49
PF00004	PF01434	2DHR|A:192-325	2DHR|A:385-590	Q9LCZ4	Q9LCZ4
PF00004	PF01434	2DHR|A:192-325	2DHR|F:385-590	Q9LCZ4	Q9LCZ4
PF00004	PF01434	2DHR|C:192-325	2DHR|B:385-590	Q9LCZ4	Q9LCZ4
PF00004	PF01434	2DHR|C:192-325	2DHR|C:385-590	Q9LCZ4	Q9LCZ4
PF00004	PF01434	2DHR|E:192-325	2DHR|D:385-590	Q9LCZ4	Q9LCZ4
PF00004	PF01434	2DHR|E:192-325	2DHR|E:385-590	Q9LCZ4	Q9LCZ4
PF00004	PF01434	4EIW|A:192-325	4EIW|A:385-590	Q5SI82	Q5SI82
PF00004	PF01434	4EIW|A:192-325	4EIW|F:385-590	Q5SI82	Q5SI82
PF00004	PF01434	4EIW|C:192-325	4EIW|B:385-590	Q5SI82	Q5SI82
PF00004	PF01434	4EIW|C:192-325	4EIW|C:385-590	Q5SI82	Q5SI82
PF00004	PF01434	4EIW|E:192-325	4EIW|D:385-590	Q5SI82	Q5SI82
PF00004	PF01434	4EIW|E:192-325	4EIW|E:385-590	Q5SI82	Q5SI82
PF00004	PF00227	1E94|E:53-142	1E94|A:1-171	P32168	P31059
PF00004	PF00227	1E94|F:53-142	1E94|B:1-171	P32168	P31059
PF00004	PF00227	1HQY|F:53-142	1HQY|B:1-171	P0A6H5	P31059
PF00004	PF00227	1HT1|F:53-142	1HT1|B:1-171	P0A6H5	P0A7B8
PF00004	PF00227	1HT1|I:53-142	1HT1|Y:1-171	P0A6H5	P0A7B8
PF00004	PF00227	1HT2|F:53-142	1HT2|B:1-171	P0A6H5	P0A7B8
PF00004	PF00227	1HT2|H:53-142	1HT2|J:1-171	P0A6H5	P0A7B8
PF00004	PF08542	1IQP|A:49-169	1IQP|F:232-321	Q8U4J3	Q8U4J3
PF00004	PF08542	1IQP|B:49-169	1IQP|A:232-321	Q8U4J3	Q8U4J3
PF00004	PF08542	1IQP|B:49-169	1IQP|F:232-321	Q8U4J3	Q8U4J3
PF00004	PF08542	1IQP|D:49-169	1IQP|C:232-321	Q8U4J3	Q8U4J3
PF00004	PF08542	1IQP|E:49-169	1IQP|D:232-321	Q8U4J3	Q8U4J3
PF00004	PF08542	1IQP|F:49-169	1IQP|E:232-321	Q8U4J3	Q8U4J3
PF00004	PF08542	1SXJ|C:49-169	1SXJ|B:229-316	P38629	P40339
PF00004	PF08542	1SXJ|D:61-192	1SXJ|C:237-327	P40348	P38629
PF00004	PF08542	2CHQ|A:41-161	2CHQ|B:224-313	O28219	O28219
PF00004	PF08542	2CHQ|B:41-161	2CHQ|C:224-313	O28219	O28219
PF00004	PF08542	2CHV|A:41-161	2CHV|F:224-313	O28219	O28219
PF00004	PF08542	2CHV|B:41-161	2CHV|A:224-313	O28219	O28219
PF00004	PF08542	2CHV|C:41-161	2CHV|B:224-313	O28219	O28219
PF00004	PF08542	2CHV|D:41-161	2CHV|C:224-313	O28219	O28219
PF00004	PF08542	2CHV|E:41-161	2CHV|D:224-313	O28219	O28219
PF00004	PF08542	2CHV|F:41-161	2CHV|E:224-313	O28219	O28219
PF00004	PF08519	1SXJ|A:349-479	1SXJ|A:621-693	P38630	P38630
PF00004	PF08519	1SXJ|C:49-169	1SXJ|A:621-693	P38629	P38630
PF00004	PF09336	1XWI|A:170-300	1XWI|A:380-441	O75351	O75351
PF00004	PF09336	2QP9|X:169-298	2QP9|X:372-433	P52917	P52917
PF00004	PF09336	2QPA|A:169-298	2QPA|A:372-433	P52917	P52917
PF00004	PF09336	2QPA|B:169-298	2QPA|B:372-433	P52917	P52917
PF00004	PF09336	2QPA|C:169-298	2QPA|C:372-432	P52917	P52917
PF00004	PF09336	2RKO|A:169-298	2RKO|A:363-433	P52917	P52917
PF00004	PF09336	2ZAM|A:170-300	2ZAM|A:380-441	P46467	P46467
PF00004	PF09336	2ZAN|A:170-300	2ZAN|A:380-441	P46467	P46467
PF00004	PF09336	2ZAO|A:170-300	2ZAO|A:380-441	P46467	P46467
PF00004	PF09336	3CF0|A:514-647	3CF0|A:692-762	Q01853	Q01853
PF00004	PF09336	3CF0|B:514-647	3CF0|B:692-762	Q01853	Q01853
PF00004	PF09336	3CF0|C:514-647	3CF0|C:692-762	Q01853	Q01853
PF00004	PF09336	3CF0|D:514-647	3CF0|D:692-762	Q01853	Q01853
PF00004	PF09336	3CF0|E:514-647	3CF0|E:692-762	Q01853	Q01853
PF00004	PF09336	3CF0|F:514-647	3CF0|F:692-762	Q01853	Q01853
PF00004	PF09336	3CF0|G:514-647	3CF0|G:692-762	Q01853	Q01853
PF00004	PF09336	3CF0|H:514-647	3CF0|H:692-762	Q01853	Q01853
PF00004	PF09336	3CF0|I:514-647	3CF0|I:692-762	Q01853	Q01853
PF00004	PF09336	3CF0|J:514-647	3CF0|J:692-762	Q01853	Q01853
PF00004	PF09336	3CF0|K:514-647	3CF0|K:692-762	Q01853	Q01853
PF00004	PF09336	3CF0|L:514-647	3CF0|L:692-762	Q01853	Q01853
PF00004	PF09336	3CF0|M:514-647	3CF0|M:692-762	Q01853	Q01853
PF00004	PF09336	3CF0|N:514-647	3CF0|N:692-762	Q01853	Q01853
PF00004	PF09336	3CF1|A:514-647	3CF1|A:693-762	Q01853	Q01853
PF00004	PF09336	3CF1|B:514-647	3CF1|B:693-762	Q01853	Q01853
PF00004	PF09336	3CF1|C:514-647	3CF1|C:693-762	Q01853	Q01853
PF00004	PF09336	3CF3|A:514-647	3CF3|A:693-762	Q01853	Q01853
PF00004	PF09336	3CF3|B:514-647	3CF3|B:693-762	Q01853	Q01853
PF00004	PF09336	3CF3|C:514-647	3CF3|C:693-762	Q01853	Q01853
PF00004	PF09336	3D8B|A:437-567	3D8B|A:619-671	Q6PIW4	Q6PIW4
PF00004	PF09336	3D8B|B:437-567	3D8B|B:622-671	Q6PIW4	Q6PIW4
PF00004	PF09336	3EIE|A:169-298	3EIE|A:372-433	P52917	P52917
PF00004	PF09336	3EIH|A:169-298	3EIH|A:372-433	P52917	P52917
PF00004	PF09336	3EIH|B:169-298	3EIH|B:372-433	P52917	P52917
PF00004	PF09336	3EIH|C:169-298	3EIH|C:372-433	P52917	P52917
PF00004	PF09336	4LCB|A:131-266	4LCB|A:307-362	F4B4B0	F4B4B0
PF00004	PF09336	4LGM|A:137-272	4LGM|A:316-369	Q97ZJ7	Q97ZJ7
PF07724	PF07724	1IM2|A:49-118	1IM2|A:106-330	P43773	P43773
PF07724	PF07724	1KYI|A:49-330	1KYI|B:49-330	P43773	P43773
PF07724	PF07724	1KYI|A:49-330	1KYI|F:49-330	P43773	P43773
PF07724	PF07724	1KYI|B:49-330	1KYI|C:49-330	P43773	P43773
PF07724	PF07724	1KYI|C:49-330	1KYI|D:49-330	P43773	P43773
PF07724	PF07724	1KYI|D:49-330	1KYI|E:49-330	P43773	P43773
PF07724	PF07724	1KYI|E:49-330	1KYI|F:49-330	P43773	P43773
PF07724	PF07724	1KYI|S:49-330	1KYI|T:49-330	P43773	P43773
PF07724	PF07724	1KYI|S:49-330	1KYI|X:49-330	P43773	P43773
PF07724	PF07724	1KYI|T:49-330	1KYI|U:49-330	P43773	P43773
PF07724	PF07724	1KYI|U:49-330	1KYI|V:49-330	P43773	P43773
PF07724	PF07724	1KYI|V:49-330	1KYI|W:49-330	P43773	P43773
PF07724	PF07724	1KYI|W:49-330	1KYI|X:49-330	P43773	P43773
PF07724	PF07724	1OFH|B:49-330	1OFH|C:49-330	P43773	P43773
PF07724	PF07724	1OFI|B:49-330	1OFI|C:49-330	P43773	P43773
PF07724	PF07724	1QVR|A:586-751	1QVR|B:586-751	Q9RA63	Q9RA63
PF07724	PF07724	1QVR|B:586-751	1QVR|C:586-751	Q9RA63	Q9RA63
PF07724	PF07724	1DO0|B:139-329	1DO0|C:139-329	P0A6H5	P0A6H5
PF07724	PF07724	1DO0|D:139-329	1DO0|E:139-329	P0A6H5	P0A6H5
PF07724	PF07724	1DO0|E:139-329	1DO0|F:139-329	P0A6H5	P0A6H5
PF07724	PF07724	1DO2|A:138-329	1DO2|B:138-329	P0A6H5	P0A6H5
PF07724	PF07724	1DO2|C:138-329	1DO2|D:138-329	P0A6H5	P0A6H5
PF07724	PF07724	1E94|E:138-329	1E94|F:138-329	P32168	P32168
PF07724	PF07724	3HTE|B:110-311	3HTE|C:101-311	P0A6H1	P0A6H1
PF07724	PF07724	3HTE|E:110-311	3HTE|F:101-311	P0A6H1	P0A6H1
PF07724	PF07724	3HWS|A:110-311	3HWS|B:110-311	P0A6H1	P0A6H1
PF07724	PF07724	3HWS|B:110-311	3HWS|C:104-311	P0A6H1	P0A6H1
PF07724	PF07724	3HWS|C:104-311	3HWS|D:110-311	P0A6H1	P0A6H1
PF07724	PF07724	3HWS|D:110-311	3HWS|E:110-311	P0A6H1	P0A6H1
PF07724	PF07724	3HWS|E:110-311	3HWS|F:111-311	P0A6H1	P0A6H1
PF07724	PF07724	3J3R|A:536-708	3J3R|B:536-708	P37571	P37571
PF07724	PF07724	3J3R|A:536-708	3J3R|F:536-708	P37571	P37571
PF07724	PF07724	3J3R|B:536-708	3J3R|C:536-708	P37571	P37571
PF07724	PF07724	3J3R|C:536-708	3J3R|D:536-708	P37571	P37571
PF07724	PF07724	3J3R|D:536-708	3J3R|E:536-708	P37571	P37571
PF07724	PF07724	3J3R|E:536-708	3J3R|F:536-708	P37571	P37571
PF07724	PF07724	3J3S|A:536-708	3J3S|B:536-708	P37571	P37571
PF07724	PF07724	3J3S|A:536-708	3J3S|F:536-708	P37571	P37571
PF07724	PF07724	3J3S|B:536-708	3J3S|C:536-708	P37571	P37571
PF07724	PF07724	3J3S|B:536-708	3J3S|F:536-708	P37571	P37571
PF07724	PF07724	3J3S|C:536-708	3J3S|D:536-708	P37571	P37571
PF07724	PF07724	3J3S|D:536-708	3J3S|E:536-708	P37571	P37571
PF07724	PF07724	3J3S|E:536-708	3J3S|F:536-708	P37571	P37571
PF07724	PF07724	3J3T|A:536-708	3J3T|B:536-708	P37571	P37571
PF07724	PF07724	3J3T|A:536-708	3J3T|F:536-708	P37571	P37571
PF07724	PF07724	3J3T|B:536-708	3J3T|C:536-708	P37571	P37571
PF07724	PF07724	3J3T|C:536-708	3J3T|D:536-708	P37571	P37571
PF07724	PF07724	3J3T|D:536-708	3J3T|E:536-708	P37571	P37571
PF07724	PF07724	3J3T|E:536-708	3J3T|F:536-708	P37571	P37571
PF07724	PF07724	3J3U|A:536-708	3J3U|B:536-708	P37571	P37571
PF07724	PF07724	3J3U|A:536-708	3J3U|F:536-708	P37571	P37571
PF07724	PF07724	3J3U|B:536-708	3J3U|C:536-708	P37571	P37571
PF07724	PF07724	3J3U|B:536-708	3J3U|F:536-708	P37571	P37571
PF07724	PF07724	3J3U|C:536-708	3J3U|D:536-708	P37571	P37571
PF07724	PF07724	3J3U|D:536-708	3J3U|E:536-708	P37571	P37571
PF07724	PF07724	3J3U|D:536-708	3J3U|F:536-708	P37571	P37571
PF07724	PF07724	3J3U|E:536-708	3J3U|F:536-708	P37571	P37571
PF07724	PF07724	1G3I|A:49-330	1G3I|B:49-330	P43773	P43773
PF07724	PF07724	1G3I|A:49-330	1G3I|F:49-330	P43773	P43773
PF07724	PF07724	1G3I|B:49-330	1G3I|C:49-330	P43773	P43773
PF07724	PF07724	1G3I|C:49-330	1G3I|D:49-330	P43773	P43773
PF07724	PF07724	1G3I|D:49-330	1G3I|E:49-330	P43773	P43773
PF07724	PF07724	1G3I|E:49-330	1G3I|F:49-330	P43773	P43773
PF07724	PF07724	1G3I|S:49-330	1G3I|T:49-330	P43773	P43773
PF07724	PF07724	1G3I|S:49-330	1G3I|X:49-330	P43773	P43773
PF07724	PF07724	1G3I|T:49-330	1G3I|U:49-330	P43773	P43773
PF07724	PF07724	1G3I|U:49-330	1G3I|V:49-330	P43773	P43773
PF07724	PF07724	1G3I|V:49-330	1G3I|W:49-330	P43773	P43773
PF07724	PF07724	1G3I|W:49-330	1G3I|X:49-330	P43773	P43773
PF07724	PF07724	1G41|A:49-227	1G41|A:116-330	P43773	P43773
PF07724	PF07724	1G4A|E:49-116	1G4A|E:109-329	P0A6H5	P0A6H5
PF07724	PF07724	1G4A|E:49-116	1G4A|F:49-116	P0A6H5	P0A6H5
PF07724	PF07724	1G4A|E:49-116	1G4A|F:109-329	P0A6H5	P0A6H5
PF07724	PF07724	1G4A|E:109-329	1G4A|F:109-329	P0A6H5	P0A6H5
PF07724	PF07724	1G4A|F:49-116	1G4A|F:109-329	P0A6H5	P0A6H5
PF07724	PF07724	1G4B|E:134-329	1G4B|F:134-329	P0A6H5	P0A6H5
PF07724	PF07724	4FD2|B:586-751	4FD2|D:586-751	Q9RA63	Q9RA63
PF07724	PF07724	4I34|A:110-311	4I34|B:110-311	P0A6H1	P0A6H1
PF07724	PF07724	4I34|B:110-311	4I34|C:110-311	P0A6H1	P0A6H1
PF07724	PF07724	4I34|D:110-311	4I34|E:110-311	P0A6H1	P0A6H1
PF07724	PF07724	4I34|E:110-311	4I34|F:110-311	P0A6H1	P0A6H1
PF07724	PF07724	4I4L|A:110-311	4I4L|B:110-311	P0A6H1	P0A6H1
PF07724	PF07724	4I4L|B:110-311	4I4L|C:110-311	P0A6H1	P0A6H1
PF07724	PF07724	4I4L|E:110-311	4I4L|F:110-311	P0A6H1	P0A6H1
PF07724	PF07724	4I5O|A:110-311	4I5O|B:110-311	P0A6H1	P0A6H1
PF07724	PF07724	4I5O|B:110-311	4I5O|C:110-311	P0A6H1	P0A6H1
PF07724	PF07724	4I5O|C:110-311	4I5O|D:110-311	P0A6H1	P0A6H1
PF07724	PF07724	4I5O|D:110-311	4I5O|E:110-311	P0A6H1	P0A6H1
PF07724	PF07724	4I5O|E:110-311	4I5O|F:110-311	P0A6H1	P0A6H1
PF07724	PF07724	4I63|A:110-311	4I63|B:110-311	P0A6H1	P0A6H1
PF07724	PF07724	4I63|B:110-311	4I63|C:104-311	P0A6H1	P0A6H1
PF07724	PF07724	4I63|C:104-311	4I63|D:110-311	P0A6H1	P0A6H1
PF07724	PF07724	4I63|D:110-311	4I63|E:110-311	P0A6H1	P0A6H1
PF07724	PF07724	4I63|E:110-311	4I63|F:104-311	P0A6H1	P0A6H1
PF07724	PF07724	1HQY|E:138-329	1HQY|F:138-329	P0A6H5	P0A6H5
PF07724	PF07724	4I81|A:110-311	4I81|B:110-311	P0A6H1	P0A6H1
PF07724	PF07724	4I81|B:110-311	4I81|C:110-311	P0A6H1	P0A6H1
PF07724	PF07724	4I81|D:110-311	4I81|E:104-311	P0A6H1	P0A6H1
PF07724	PF07724	4I81|E:104-311	4I81|F:110-311	P0A6H1	P0A6H1
PF07724	PF07724	4I9K|A:110-311	4I9K|B:110-311	P0A6H1	P0A6H1
PF07724	PF07724	1HT1|E:138-329	1HT1|F:138-329	P0A6H5	P0A6H5
PF07724	PF07724	1HT1|G:138-329	1HT1|I:138-329	P0A6H5	P0A6H5
PF07724	PF07724	1HT2|G:138-329	1HT2|H:138-329	P0A6H5	P0A6H5
PF07724	PF07724	4LJ7|A:586-751	4LJ7|B:586-751	Q9RA63	Q9RA63
PF07724	PF10431	1IM2|A:49-118	1IM2|A:336-401	P43773	P43773
PF07724	PF10431	1KSF|X:486-647	1KSF|X:653-733	P0ABH9	P0ABH9
PF07724	PF10431	1KYI|A:49-330	1KYI|A:336-417	P43773	P43773
PF07724	PF10431	1KYI|A:49-330	1KYI|F:336-417	P43773	P43773
PF07724	PF10431	1KYI|B:49-330	1KYI|A:336-417	P43773	P43773
PF07724	PF10431	1KYI|B:49-330	1KYI|B:336-417	P43773	P43773
PF07724	PF10431	1KYI|C:49-330	1KYI|B:336-417	P43773	P43773
PF07724	PF10431	1KYI|C:49-330	1KYI|C:336-417	P43773	P43773
PF07724	PF10431	1KYI|D:49-330	1KYI|C:336-417	P43773	P43773
PF07724	PF10431	1KYI|D:49-330	1KYI|D:336-417	P43773	P43773
PF07724	PF10431	1KYI|E:49-330	1KYI|D:336-417	P43773	P43773
PF07724	PF10431	1KYI|E:49-330	1KYI|E:336-417	P43773	P43773
PF07724	PF10431	1KYI|F:49-330	1KYI|E:336-417	P43773	P43773
PF07724	PF10431	1KYI|F:49-330	1KYI|F:336-417	P43773	P43773
PF07724	PF10431	1KYI|S:49-330	1KYI|S:336-418	P43773	P43773
PF07724	PF10431	1KYI|S:49-330	1KYI|T:336-418	P43773	P43773
PF07724	PF10431	1KYI|T:49-330	1KYI|T:336-418	P43773	P43773
PF07724	PF10431	1KYI|T:49-330	1KYI|U:336-418	P43773	P43773
PF07724	PF10431	1KYI|U:49-330	1KYI|U:336-418	P43773	P43773
PF07724	PF10431	1KYI|U:49-330	1KYI|V:336-418	P43773	P43773
PF07724	PF10431	1KYI|V:49-330	1KYI|V:336-418	P43773	P43773
PF07724	PF10431	1KYI|V:49-330	1KYI|W:336-418	P43773	P43773
PF07724	PF10431	1KYI|W:49-330	1KYI|W:336-418	P43773	P43773
PF07724	PF10431	1KYI|W:49-330	1KYI|X:336-418	P43773	P43773
PF07724	PF10431	1KYI|X:49-330	1KYI|S:336-418	P43773	P43773
PF07724	PF10431	1KYI|X:49-330	1KYI|X:336-418	P43773	P43773
PF07724	PF10431	1OFH|A:49-330	1OFH|A:336-418	P43773	P43773
PF07724	PF10431	1OFH|B:49-330	1OFH|B:336-418	P43773	P43773
PF07724	PF10431	1OFH|C:49-330	1OFH|B:336-418	P43773	P43773
PF07724	PF10431	1OFH|C:49-330	1OFH|C:336-418	P43773	P43773
PF07724	PF10431	1OFI|A:49-330	1OFI|A:336-418	P43773	P43773
PF07724	PF10431	1OFI|B:49-330	1OFI|B:336-418	P43773	P43773
PF07724	PF10431	1OFI|C:49-330	1OFI|B:336-418	P43773	P43773
PF07724	PF10431	1OFI|C:49-330	1OFI|C:336-418	P43773	P43773
PF07724	PF10431	1QVR|A:586-751	1QVR|A:757-837	Q9RA63	Q9RA63
PF07724	PF10431	1QVR|B:586-751	1QVR|A:757-837	Q9RA63	Q9RA63
PF07724	PF10431	1QVR|B:586-751	1QVR|B:757-837	Q9RA63	Q9RA63
PF07724	PF10431	1QVR|C:586-751	1QVR|B:757-837	Q9RA63	Q9RA63
PF07724	PF10431	1QVR|C:586-751	1QVR|C:757-837	Q9RA63	Q9RA63
PF07724	PF10431	1R6B|X:486-647	1R6B|X:653-733	P0ABH9	P0ABH9
PF07724	PF10431	1YYF|B:138-329	1YYF|A:335-411	P0A6H5	P0A6H5
PF07724	PF10431	1DO0|A:139-329	1DO0|F:335-411	P0A6H5	P0A6H5
PF07724	PF10431	1DO0|B:139-329	1DO0|A:335-411	P0A6H5	P0A6H5
PF07724	PF10431	1DO0|C:139-329	1DO0|B:335-411	P0A6H5	P0A6H5
PF07724	PF10431	1DO0|D:139-329	1DO0|C:335-411	P0A6H5	P0A6H5
PF07724	PF10431	1DO0|E:139-329	1DO0|D:335-411	P0A6H5	P0A6H5
PF07724	PF10431	1DO0|F:139-329	1DO0|E:335-411	P0A6H5	P0A6H5
PF07724	PF10431	1DO2|B:138-329	1DO2|A:335-411	P0A6H5	P0A6H5
PF07724	PF10431	1DO2|D:138-329	1DO2|C:335-411	P0A6H5	P0A6H5
PF07724	PF10431	1E94|F:138-329	1E94|E:335-411	P32168	P32168
PF07724	PF10431	3HTE|A:110-311	3HTE|A:317-400	P0A6H1	P0A6H1
PF07724	PF10431	3HTE|A:110-311	3HTE|F:317-400	P0A6H1	P0A6H1
PF07724	PF10431	3HTE|B:110-311	3HTE|A:317-400	P0A6H1	P0A6H1
PF07724	PF10431	3HTE|B:110-311	3HTE|B:317-400	P0A6H1	P0A6H1
PF07724	PF10431	3HTE|C:101-311	3HTE|B:317-400	P0A6H1	P0A6H1
PF07724	PF10431	3HTE|C:101-311	3HTE|C:317-400	P0A6H1	P0A6H1
PF07724	PF10431	3HTE|D:110-311	3HTE|C:317-400	P0A6H1	P0A6H1
PF07724	PF10431	3HTE|D:110-311	3HTE|D:317-402	P0A6H1	P0A6H1
PF07724	PF10431	3HTE|E:110-311	3HTE|E:317-400	P0A6H1	P0A6H1
PF07724	PF10431	3HTE|F:101-311	3HTE|E:317-400	P0A6H1	P0A6H1
PF07724	PF10431	3HTE|F:101-311	3HTE|F:317-400	P0A6H1	P0A6H1
PF07724	PF10431	3HWS|A:110-311	3HWS|A:317-399	P0A6H1	P0A6H1
PF07724	PF10431	3HWS|A:110-311	3HWS|F:317-399	P0A6H1	P0A6H1
PF07724	PF10431	3HWS|B:110-311	3HWS|A:317-399	P0A6H1	P0A6H1
PF07724	PF10431	3HWS|B:110-311	3HWS|B:317-399	P0A6H1	P0A6H1
PF07724	PF10431	3HWS|C:104-311	3HWS|B:317-399	P0A6H1	P0A6H1
PF07724	PF10431	3HWS|C:104-311	3HWS|C:317-399	P0A6H1	P0A6H1
PF07724	PF10431	3HWS|D:110-311	3HWS|C:317-399	P0A6H1	P0A6H1
PF07724	PF10431	3HWS|D:110-311	3HWS|D:317-399	P0A6H1	P0A6H1
PF07724	PF10431	3HWS|E:110-311	3HWS|E:317-399	P0A6H1	P0A6H1
PF07724	PF10431	3HWS|F:111-311	3HWS|F:317-399	P0A6H1	P0A6H1
PF07724	PF10431	3J3R|A:536-708	3J3R|A:714-794	P37571	P37571
PF07724	PF10431	3J3R|A:536-708	3J3R|F:714-794	P37571	P37571
PF07724	PF10431	3J3R|B:536-708	3J3R|A:714-794	P37571	P37571
PF07724	PF10431	3J3R|B:536-708	3J3R|B:714-794	P37571	P37571
PF07724	PF10431	3J3R|C:536-708	3J3R|B:714-794	P37571	P37571
PF07724	PF10431	3J3R|C:536-708	3J3R|C:714-794	P37571	P37571
PF07724	PF10431	3J3R|D:536-708	3J3R|C:714-794	P37571	P37571
PF07724	PF10431	3J3R|D:536-708	3J3R|D:714-794	P37571	P37571
PF07724	PF10431	3J3R|E:536-708	3J3R|D:714-794	P37571	P37571
PF07724	PF10431	3J3R|E:536-708	3J3R|E:714-794	P37571	P37571
PF07724	PF10431	3J3R|F:536-708	3J3R|E:714-794	P37571	P37571
PF07724	PF10431	3J3R|F:536-708	3J3R|F:714-794	P37571	P37571
PF07724	PF10431	3J3S|A:536-708	3J3S|A:714-794	P37571	P37571
PF07724	PF10431	3J3S|A:536-708	3J3S|F:714-794	P37571	P37571
PF07724	PF10431	3J3S|B:536-708	3J3S|A:714-794	P37571	P37571
PF07724	PF10431	3J3S|B:536-708	3J3S|B:714-794	P37571	P37571
PF07724	PF10431	3J3S|C:536-708	3J3S|B:714-794	P37571	P37571
PF07724	PF10431	3J3S|C:536-708	3J3S|C:714-794	P37571	P37571
PF07724	PF10431	3J3S|D:536-708	3J3S|C:714-794	P37571	P37571
PF07724	PF10431	3J3S|D:536-708	3J3S|D:714-794	P37571	P37571
PF07724	PF10431	3J3S|E:536-708	3J3S|D:714-794	P37571	P37571
PF07724	PF10431	3J3S|E:536-708	3J3S|E:714-794	P37571	P37571
PF07724	PF10431	3J3S|F:536-708	3J3S|E:714-794	P37571	P37571
PF07724	PF10431	3J3S|F:536-708	3J3S|F:714-794	P37571	P37571
PF07724	PF10431	3J3T|A:536-708	3J3T|A:714-794	P37571	P37571
PF07724	PF10431	3J3T|A:536-708	3J3T|F:714-794	P37571	P37571
PF07724	PF10431	3J3T|B:536-708	3J3T|A:714-794	P37571	P37571
PF07724	PF10431	3J3T|B:536-708	3J3T|B:714-794	P37571	P37571
PF07724	PF10431	3J3T|C:536-708	3J3T|B:714-794	P37571	P37571
PF07724	PF10431	3J3T|C:536-708	3J3T|C:714-794	P37571	P37571
PF07724	PF10431	3J3T|D:536-708	3J3T|C:714-794	P37571	P37571
PF07724	PF10431	3J3T|D:536-708	3J3T|D:714-794	P37571	P37571
PF07724	PF10431	3J3T|E:536-708	3J3T|D:714-794	P37571	P37571
PF07724	PF10431	3J3T|E:536-708	3J3T|E:714-794	P37571	P37571
PF07724	PF10431	3J3T|F:536-708	3J3T|E:714-794	P37571	P37571
PF07724	PF10431	3J3T|F:536-708	3J3T|F:714-794	P37571	P37571
PF07724	PF10431	3J3U|A:536-708	3J3U|A:714-794	P37571	P37571
PF07724	PF10431	3J3U|A:536-708	3J3U|F:714-794	P37571	P37571
PF07724	PF10431	3J3U|B:536-708	3J3U|A:714-794	P37571	P37571
PF07724	PF10431	3J3U|B:536-708	3J3U|B:714-794	P37571	P37571
PF07724	PF10431	3J3U|C:536-708	3J3U|B:714-794	P37571	P37571
PF07724	PF10431	3J3U|C:536-708	3J3U|C:714-794	P37571	P37571
PF07724	PF10431	3J3U|D:536-708	3J3U|C:714-794	P37571	P37571
PF07724	PF10431	3J3U|D:536-708	3J3U|D:714-794	P37571	P37571
PF07724	PF10431	3J3U|E:536-708	3J3U|D:714-794	P37571	P37571
PF07724	PF10431	3J3U|E:536-708	3J3U|E:714-794	P37571	P37571
PF07724	PF10431	3J3U|F:536-708	3J3U|E:714-794	P37571	P37571
PF07724	PF10431	3J3U|F:536-708	3J3U|F:714-794	P37571	P37571
PF07724	PF10431	1G3I|A:49-330	1G3I|A:336-417	P43773	P43773
PF07724	PF10431	1G3I|A:49-330	1G3I|F:336-417	P43773	P43773
PF07724	PF10431	1G3I|B:49-330	1G3I|A:336-417	P43773	P43773
PF07724	PF10431	1G3I|B:49-330	1G3I|B:336-417	P43773	P43773
PF07724	PF10431	1G3I|C:49-330	1G3I|B:336-417	P43773	P43773
PF07724	PF10431	1G3I|C:49-330	1G3I|C:336-417	P43773	P43773
PF07724	PF10431	1G3I|D:49-330	1G3I|C:336-417	P43773	P43773
PF07724	PF10431	1G3I|D:49-330	1G3I|D:336-417	P43773	P43773
PF07724	PF10431	1G3I|E:49-330	1G3I|D:336-417	P43773	P43773
PF07724	PF10431	1G3I|E:49-330	1G3I|E:336-418	P43773	P43773
PF07724	PF10431	1G3I|F:49-330	1G3I|E:336-418	P43773	P43773
PF07724	PF10431	1G3I|F:49-330	1G3I|F:336-417	P43773	P43773
PF07724	PF10431	1G3I|S:49-330	1G3I|S:336-418	P43773	P43773
PF07724	PF10431	1G3I|S:49-330	1G3I|T:336-417	P43773	P43773
PF07724	PF10431	1G3I|T:49-330	1G3I|T:336-417	P43773	P43773
PF07724	PF10431	1G3I|T:49-330	1G3I|U:336-417	P43773	P43773
PF07724	PF10431	1G3I|U:49-330	1G3I|U:336-417	P43773	P43773
PF07724	PF10431	1G3I|U:49-330	1G3I|V:336-418	P43773	P43773
PF07724	PF10431	1G3I|V:49-330	1G3I|V:336-418	P43773	P43773
PF07724	PF10431	1G3I|V:49-330	1G3I|W:336-418	P43773	P43773
PF07724	PF10431	1G3I|W:49-330	1G3I|W:336-418	P43773	P43773
PF07724	PF10431	1G3I|W:49-330	1G3I|X:336-417	P43773	P43773
PF07724	PF10431	1G3I|X:49-330	1G3I|S:336-418	P43773	P43773
PF07724	PF10431	1G3I|X:49-330	1G3I|X:336-417	P43773	P43773
PF07724	PF10431	1G41|A:49-227	1G41|A:336-417	P43773	P43773
PF07724	PF10431	1G4A|E:49-116	1G4A|E:335-412	P0A6H5	P0A6H5
PF07724	PF10431	1G4A|F:49-116	1G4A|F:335-412	P0A6H5	P0A6H5
PF07724	PF10431	1G4A|F:109-329	1G4A|E:335-412	P0A6H5	P0A6H5
PF07724	PF10431	1G4B|F:134-329	1G4B|E:335-411	P0A6H5	P0A6H5
PF07724	PF10431	3PXI|A:536-708	3PXI|B:715-794	P37571	P37571
PF07724	PF10431	3PXI|B:536-708	3PXI|C:715-794	P37571	P37571
PF07724	PF10431	4FCT|A:586-751	4FCT|A:757-837	Q9RA63	Q9RA63
PF07724	PF10431	4FCV|A:586-751	4FCV|A:757-837	Q9RA63	Q9RA63
PF07724	PF10431	4FCV|B:586-751	4FCV|A:757-837	Q9RA63	Q9RA63
PF07724	PF10431	4FCV|B:586-751	4FCV|B:757-837	Q9RA63	Q9RA63
PF07724	PF10431	4FCV|C:586-751	4FCV|B:757-837	Q9RA63	Q9RA63
PF07724	PF10431	4FCV|C:586-751	4FCV|C:757-837	Q9RA63	Q9RA63
PF07724	PF10431	4FCW|A:586-751	4FCW|A:757-837	Q9RA63	Q9RA63
PF07724	PF10431	4FCW|A:586-751	4FCW|C:757-837	Q9RA63	Q9RA63
PF07724	PF10431	4FCW|C:586-751	4FCW|C:757-837	Q9RA63	Q9RA63
PF07724	PF10431	4FCW|F:586-751	4FCW|F:757-837	Q9RA63	Q9RA63
PF07724	PF10431	4FD2|A:586-751	4FD2|A:757-837	Q9RA63	Q9RA63
[truncated: 102,629 more rows]
