# Supplementary material for: Using structural knowledge in the protein data bank to inform the search for potential host-microbe protein interactions in sequence space: application to Mycobacterium tuberculosis
Source: BMC Bioinformatics. 2017 Apr 4;18:201. doi: 10.1186/s12859-017-1550-y (PMC5379762; doi:10.1186/s12859-017-1550-y)
Supplement: Supplementary file 4 — Prioritized list of human-MTB protein pairs obtained by comparison with PDB DDI templates, sorted according to their joint similarity scores (>0.7 only). Colum headers: 1: Uniprot accession of MTB protein. 2: Uniprot accession of human protein. 3: Alternate symbols for MTB protein. 4: Alternate symbols for human protein. 5: Template sequence (PDB chain ID) mapping to MTB protein. 6: Template sequence (PDB chain ID) mapping to human protein. 7: Pfam ID of template mapping to MTB protein. 8. Pfam ID of template mapping to human protein. 9: Pfam domain name of template mapping to MTB protein. 10. Pfam domain name of template mapping to human protein. 11. Uniprot accession of template mapping to MTB protein. 12: Uniprot accession of template mapping to human protein. 13: Joint similarity score from comparison with the template DDI. 14: Total number of DDIs between the two interacting proteins to which the template DDI belongs. (TXT 7871 kb) [file 12859_2017_1550_MOESM4_ESM.txt]

P9WNN1	P49411	tuf Rv0685 MTCY210.02	TUFM	2HDN|J:224-293	2HDN|E:9-39	PF03144	PF00009	Elongation factor Tu domain 2	Elongation factor Tu GTP binding domain	P0A6N1	P0A6N1	0.93964036	1
P9WPU5	P25705	atpD Rv1310 MTCY373.30	ATP5A1 ATP5A ATP5AL2 ATPM	2W6J|E:135-355	2W6J|B:148-372	PF00006	PF00006	ATP synthase alpha/beta family, nucleotide-binding domain	ATP synthase alpha/beta family, nucleotide-binding domain	P00829	P19483	0.9246621	4
P9WPU5	P25705	atpD Rv1310 MTCY373.30	ATP5A1 ATP5A ATP5AL2 ATPM	2W6J|E:135-355	2W6J|A:148-372	PF00006	PF00006	ATP synthase alpha/beta family, nucleotide-binding domain	ATP synthase alpha/beta family, nucleotide-binding domain	P00829	P19483	0.9246621	4
P9WPU5	P25705	atpD Rv1310 MTCY373.30	ATP5A1 ATP5A ATP5AL2 ATPM	2W6J|E:135-355	2W6J|B:24-92	PF00006	PF02874	ATP synthase alpha/beta family, nucleotide-binding domain	ATP synthase alpha/beta family, beta-barrel domain	P00829	P19483	0.9246621	4
P9WPU5	P25705	atpD Rv1310 MTCY373.30	ATP5A1 ATP5A ATP5AL2 ATPM	2JJ1|F:135-355	2JJ1|C:24-92	PF00006	PF02874	ATP synthase alpha/beta family, nucleotide-binding domain	ATP synthase alpha/beta family, beta-barrel domain	P00829	P19483	0.9246621	5
P9WPU5	P25705	atpD Rv1310 MTCY373.30	ATP5A1 ATP5A ATP5AL2 ATPM	2JJ1|F:135-355	2JJ1|B:148-372	PF00006	PF00006	ATP synthase alpha/beta family, nucleotide-binding domain	ATP synthase alpha/beta family, nucleotide-binding domain	P00829	P19483	0.9246621	5
P9WPU5	P25705	atpD Rv1310 MTCY373.30	ATP5A1 ATP5A ATP5AL2 ATPM	2JJ1|F:135-355	2JJ1|C:148-372	PF00006	PF00006	ATP synthase alpha/beta family, nucleotide-binding domain	ATP synthase alpha/beta family, nucleotide-binding domain	P00829	P19483	0.9246621	5
P9WPU5	P25705	atpD Rv1310 MTCY373.30	ATP5A1 ATP5A ATP5AL2 ATPM	2JJ1|E:135-355	2JJ1|B:24-92	PF00006	PF02874	ATP synthase alpha/beta family, nucleotide-binding domain	ATP synthase alpha/beta family, beta-barrel domain	P00829	P19483	0.9246621	3
P9WPU5	P25705	atpD Rv1310 MTCY373.30	ATP5A1 ATP5A ATP5AL2 ATPM	2JJ1|E:135-355	2JJ1|A:148-372	PF00006	PF00006	ATP synthase alpha/beta family, nucleotide-binding domain	ATP synthase alpha/beta family, nucleotide-binding domain	P00829	P19483	0.9246621	3
P9WPU5	P25705	atpD Rv1310 MTCY373.30	ATP5A1 ATP5A ATP5AL2 ATPM	2JJ1|E:135-355	2JJ1|B:148-372	PF00006	PF00006	ATP synthase alpha/beta family, nucleotide-binding domain	ATP synthase alpha/beta family, nucleotide-binding domain	P00829	P19483	0.9246621	3
P9WPU5	P25705	atpD Rv1310 MTCY373.30	ATP5A1 ATP5A ATP5AL2 ATPM	1E1Q|D:135-355	1E1Q|A:148-372	PF00006	PF00006	ATP synthase alpha/beta family, nucleotide-binding domain	ATP synthase alpha/beta family, nucleotide-binding domain	P00829	P19483	0.9246621	5
P9WPU5	P25705	atpD Rv1310 MTCY373.30	ATP5A1 ATP5A ATP5AL2 ATPM	1E1Q|D:135-355	1E1Q|A:24-92	PF00006	PF02874	ATP synthase alpha/beta family, nucleotide-binding domain	ATP synthase alpha/beta family, beta-barrel domain	P00829	P19483	0.9246621	5
P9WPU5	P25705	atpD Rv1310 MTCY373.30	ATP5A1 ATP5A ATP5AL2 ATPM	1E1Q|D:135-355	1E1Q|C:148-372	PF00006	PF00006	ATP synthase alpha/beta family, nucleotide-binding domain	ATP synthase alpha/beta family, nucleotide-binding domain	P00829	P19483	0.9246621	6
P9WPU5	P25705	atpD Rv1310 MTCY373.30	ATP5A1 ATP5A ATP5AL2 ATPM	2W6J|D:135-355	2W6J|A:148-372	PF00006	PF00006	ATP synthase alpha/beta family, nucleotide-binding domain	ATP synthase alpha/beta family, nucleotide-binding domain	P00829	P19483	0.9246621	5
P9WPU5	P25705	atpD Rv1310 MTCY373.30	ATP5A1 ATP5A ATP5AL2 ATPM	2W6J|D:135-355	2W6J|A:24-92	PF00006	PF02874	ATP synthase alpha/beta family, nucleotide-binding domain	ATP synthase alpha/beta family, beta-barrel domain	P00829	P19483	0.9246621	5
P9WPU5	P25705	atpD Rv1310 MTCY373.30	ATP5A1 ATP5A ATP5AL2 ATPM	2W6J|D:135-355	2W6J|C:148-372	PF00006	PF00006	ATP synthase alpha/beta family, nucleotide-binding domain	ATP synthase alpha/beta family, nucleotide-binding domain	P00829	P19483	0.9246621	6
P9WPU5	P25705	atpD Rv1310 MTCY373.30	ATP5A1 ATP5A ATP5AL2 ATPM	2WSS|E:135-355	2WSS|B:24-92	PF00006	PF02874	ATP synthase alpha/beta family, nucleotide-binding domain	ATP synthase alpha/beta family, beta-barrel domain	P00829	P19483	0.9246621	4
P9WPU5	P25705	atpD Rv1310 MTCY373.30	ATP5A1 ATP5A ATP5AL2 ATPM	2WSS|E:135-355	2WSS|A:148-372	PF00006	PF00006	ATP synthase alpha/beta family, nucleotide-binding domain	ATP synthase alpha/beta family, nucleotide-binding domain	P00829	P19483	0.9246621	3
P9WPU5	P25705	atpD Rv1310 MTCY373.30	ATP5A1 ATP5A ATP5AL2 ATPM	2WSS|E:135-355	2WSS|B:148-372	PF00006	PF00006	ATP synthase alpha/beta family, nucleotide-binding domain	ATP synthase alpha/beta family, nucleotide-binding domain	P00829	P19483	0.9246621	4
P9WPU5	P25705	atpD Rv1310 MTCY373.30	ATP5A1 ATP5A ATP5AL2 ATPM	2W6E|E:135-355	2W6E|B:24-92	PF00006	PF02874	ATP synthase alpha/beta family, nucleotide-binding domain	ATP synthase alpha/beta family, beta-barrel domain	P00829	P19483	0.9246621	3
P9WPU5	P25705	atpD Rv1310 MTCY373.30	ATP5A1 ATP5A ATP5AL2 ATPM	2W6E|E:135-355	2W6E|A:148-372	PF00006	PF00006	ATP synthase alpha/beta family, nucleotide-binding domain	ATP synthase alpha/beta family, nucleotide-binding domain	P00829	P19483	0.9246621	3
P9WPU5	P25705	atpD Rv1310 MTCY373.30	ATP5A1 ATP5A ATP5AL2 ATPM	2W6E|E:135-355	2W6E|B:148-372	PF00006	PF00006	ATP synthase alpha/beta family, nucleotide-binding domain	ATP synthase alpha/beta family, nucleotide-binding domain	P00829	P19483	0.9246621	3
P9WPU5	P25705	atpD Rv1310 MTCY373.30	ATP5A1 ATP5A ATP5AL2 ATPM	1E79|F:135-355	1E79|C:148-372	PF00006	PF00006	ATP synthase alpha/beta family, nucleotide-binding domain	ATP synthase alpha/beta family, nucleotide-binding domain	P00829	P19483	0.9246621	5
P9WPU5	P25705	atpD Rv1310 MTCY373.30	ATP5A1 ATP5A ATP5AL2 ATPM	1E79|F:135-355	1E79|B:148-372	PF00006	PF00006	ATP synthase alpha/beta family, nucleotide-binding domain	ATP synthase alpha/beta family, nucleotide-binding domain	P00829	P19483	0.9246621	3
P9WPU5	P25705	atpD Rv1310 MTCY373.30	ATP5A1 ATP5A ATP5AL2 ATPM	1E79|F:135-355	1E79|C:24-92	PF00006	PF02874	ATP synthase alpha/beta family, nucleotide-binding domain	ATP synthase alpha/beta family, beta-barrel domain	P00829	P19483	0.9246621	5
P9WPU5	P25705	atpD Rv1310 MTCY373.30	ATP5A1 ATP5A ATP5AL2 ATPM	1W0K|E:135-355	1W0K|B:24-92	PF00006	PF02874	ATP synthase alpha/beta family, nucleotide-binding domain	ATP synthase alpha/beta family, beta-barrel domain	P00829	P19483	0.9246621	4
P9WPU5	P25705	atpD Rv1310 MTCY373.30	ATP5A1 ATP5A ATP5AL2 ATPM	1W0K|E:135-355	1W0K|A:148-372	PF00006	PF00006	ATP synthase alpha/beta family, nucleotide-binding domain	ATP synthase alpha/beta family, nucleotide-binding domain	P00829	P19483	0.9246621	3
P9WPU5	P25705	atpD Rv1310 MTCY373.30	ATP5A1 ATP5A ATP5AL2 ATPM	1W0K|E:135-355	1W0K|B:148-372	PF00006	PF00006	ATP synthase alpha/beta family, nucleotide-binding domain	ATP synthase alpha/beta family, nucleotide-binding domain	P00829	P19483	0.9246621	4
P9WPU5	P25705	atpD Rv1310 MTCY373.30	ATP5A1 ATP5A ATP5AL2 ATPM	1E1Q|F:135-355	1E1Q|C:24-92	PF00006	PF02874	ATP synthase alpha/beta family, nucleotide-binding domain	ATP synthase alpha/beta family, beta-barrel domain	P00829	P19483	0.9246621	4
P9WPU5	P25705	atpD Rv1310 MTCY373.30	ATP5A1 ATP5A ATP5AL2 ATPM	1E1Q|F:135-355	1E1Q|B:148-372	PF00006	PF00006	ATP synthase alpha/beta family, nucleotide-binding domain	ATP synthase alpha/beta family, nucleotide-binding domain	P00829	P19483	0.9246621	2
P9WPU5	P25705	atpD Rv1310 MTCY373.30	ATP5A1 ATP5A ATP5AL2 ATPM	1E1Q|F:135-355	1E1Q|C:148-372	PF00006	PF00006	ATP synthase alpha/beta family, nucleotide-binding domain	ATP synthase alpha/beta family, nucleotide-binding domain	P00829	P19483	0.9246621	4
P9WPU5	P25705	atpD Rv1310 MTCY373.30	ATP5A1 ATP5A ATP5AL2 ATPM	2W6F|D:135-355	2W6F|A:148-372	PF00006	PF00006	ATP synthase alpha/beta family, nucleotide-binding domain	ATP synthase alpha/beta family, nucleotide-binding domain	P00829	P19483	0.9246621	5
P9WPU5	P25705	atpD Rv1310 MTCY373.30	ATP5A1 ATP5A ATP5AL2 ATPM	2W6F|D:135-355	2W6F|A:24-92	PF00006	PF02874	ATP synthase alpha/beta family, nucleotide-binding domain	ATP synthase alpha/beta family, beta-barrel domain	P00829	P19483	0.9246621	5
P9WPU5	P25705	atpD Rv1310 MTCY373.30	ATP5A1 ATP5A ATP5AL2 ATPM	2W6F|D:135-355	2W6F|C:148-372	PF00006	PF00006	ATP synthase alpha/beta family, nucleotide-binding domain	ATP synthase alpha/beta family, nucleotide-binding domain	P00829	P19483	0.9246621	6
P9WPU5	P25705	atpD Rv1310 MTCY373.30	ATP5A1 ATP5A ATP5AL2 ATPM	2XND|E:135-355	2XND|B:24-92	PF00006	PF02874	ATP synthase alpha/beta family, nucleotide-binding domain	ATP synthase alpha/beta family, beta-barrel domain	P00829	P19483	0.9246621	4
P9WPU5	P25705	atpD Rv1310 MTCY373.30	ATP5A1 ATP5A ATP5AL2 ATPM	2XND|E:135-355	2XND|A:148-372	PF00006	PF00006	ATP synthase alpha/beta family, nucleotide-binding domain	ATP synthase alpha/beta family, nucleotide-binding domain	P00829	P19483	0.9246621	4
P9WPU5	P25705	atpD Rv1310 MTCY373.30	ATP5A1 ATP5A ATP5AL2 ATPM	2XND|E:135-355	2XND|B:148-372	PF00006	PF00006	ATP synthase alpha/beta family, nucleotide-binding domain	ATP synthase alpha/beta family, nucleotide-binding domain	P00829	P19483	0.9246621	4
P9WPU5	P25705	atpD Rv1310 MTCY373.30	ATP5A1 ATP5A ATP5AL2 ATPM	1BMF|D:135-355	1BMF|A:148-372	PF00006	PF00006	ATP synthase alpha/beta family, nucleotide-binding domain	ATP synthase alpha/beta family, nucleotide-binding domain	P00829	P19483	0.9246621	5
P9WPU5	P25705	atpD Rv1310 MTCY373.30	ATP5A1 ATP5A ATP5AL2 ATPM	1BMF|D:135-355	1BMF|C:148-372	PF00006	PF00006	ATP synthase alpha/beta family, nucleotide-binding domain	ATP synthase alpha/beta family, nucleotide-binding domain	P00829	P19483	0.9246621	6
P9WPU5	P25705	atpD Rv1310 MTCY373.30	ATP5A1 ATP5A ATP5AL2 ATPM	1BMF|D:135-355	1BMF|A:24-92	PF00006	PF02874	ATP synthase alpha/beta family, nucleotide-binding domain	ATP synthase alpha/beta family, beta-barrel domain	P00829	P19483	0.9246621	5
P9WPU5	P25705	atpD Rv1310 MTCY373.30	ATP5A1 ATP5A ATP5AL2 ATPM	2JJ2|K:135-355	2JJ2|H:148-372	PF00006	PF00006	ATP synthase alpha/beta family, nucleotide-binding domain	ATP synthase alpha/beta family, nucleotide-binding domain	P00829	P19483	0.9246621	5
P9WPU5	P25705	atpD Rv1310 MTCY373.30	ATP5A1 ATP5A ATP5AL2 ATPM	2JJ2|K:135-355	2JJ2|H:24-92	PF00006	PF02874	ATP synthase alpha/beta family, nucleotide-binding domain	ATP synthase alpha/beta family, beta-barrel domain	P00829	P19483	0.9246621	5
P9WPU5	P25705	atpD Rv1310 MTCY373.30	ATP5A1 ATP5A ATP5AL2 ATPM	2JJ2|K:135-355	2JJ2|J:148-372	PF00006	PF00006	ATP synthase alpha/beta family, nucleotide-binding domain	ATP synthase alpha/beta family, nucleotide-binding domain	P00829	P19483	0.9246621	6
P9WPU5	P25705	atpD Rv1310 MTCY373.30	ATP5A1 ATP5A ATP5AL2 ATPM	2JIZ|F:135-355	2JIZ|C:148-372	PF00006	PF00006	ATP synthase alpha/beta family, nucleotide-binding domain	ATP synthase alpha/beta family, nucleotide-binding domain	P00829	P19483	0.9246621	5
P9WPU5	P25705	atpD Rv1310 MTCY373.30	ATP5A1 ATP5A ATP5AL2 ATPM	2JIZ|F:135-355	2JIZ|C:24-92	PF00006	PF02874	ATP synthase alpha/beta family, nucleotide-binding domain	ATP synthase alpha/beta family, beta-barrel domain	P00829	P19483	0.9246621	5
P9WPU5	P25705	atpD Rv1310 MTCY373.30	ATP5A1 ATP5A ATP5AL2 ATPM	2JIZ|F:135-355	2JIZ|B:148-372	PF00006	PF00006	ATP synthase alpha/beta family, nucleotide-binding domain	ATP synthase alpha/beta family, nucleotide-binding domain	P00829	P19483	0.9246621	5
P9WPU5	P25705	atpD Rv1310 MTCY373.30	ATP5A1 ATP5A ATP5AL2 ATPM	2W6G|F:135-355	2W6G|C:24-92	PF00006	PF02874	ATP synthase alpha/beta family, nucleotide-binding domain	ATP synthase alpha/beta family, beta-barrel domain	P00829	P19483	0.9246621	4
P9WPU5	P25705	atpD Rv1310 MTCY373.30	ATP5A1 ATP5A ATP5AL2 ATPM	2W6G|F:135-355	2W6G|B:148-372	PF00006	PF00006	ATP synthase alpha/beta family, nucleotide-binding domain	ATP synthase alpha/beta family, nucleotide-binding domain	P00829	P19483	0.9246621	5
P9WPU5	P25705	atpD Rv1310 MTCY373.30	ATP5A1 ATP5A ATP5AL2 ATPM	2W6G|F:135-355	2W6G|C:148-372	PF00006	PF00006	ATP synthase alpha/beta family, nucleotide-binding domain	ATP synthase alpha/beta family, nucleotide-binding domain	P00829	P19483	0.9246621	4
P9WPU5	P25705	atpD Rv1310 MTCY373.30	ATP5A1 ATP5A ATP5AL2 ATPM	2XND|F:135-355	2XND|C:24-92	PF00006	PF02874	ATP synthase alpha/beta family, nucleotide-binding domain	ATP synthase alpha/beta family, beta-barrel domain	P00829	P19483	0.9246621	5
P9WPU5	P25705	atpD Rv1310 MTCY373.30	ATP5A1 ATP5A ATP5AL2 ATPM	2XND|F:135-355	2XND|B:148-372	PF00006	PF00006	ATP synthase alpha/beta family, nucleotide-binding domain	ATP synthase alpha/beta family, nucleotide-binding domain	P00829	P19483	0.9246621	2
P9WPU5	P25705	atpD Rv1310 MTCY373.30	ATP5A1 ATP5A ATP5AL2 ATPM	2XND|F:135-355	2XND|C:148-372	PF00006	PF00006	ATP synthase alpha/beta family, nucleotide-binding domain	ATP synthase alpha/beta family, nucleotide-binding domain	P00829	P19483	0.9246621	5
P9WPU5	P25705	atpD Rv1310 MTCY373.30	ATP5A1 ATP5A ATP5AL2 ATPM	1E1Q|E:135-355	1E1Q|A:148-372	PF00006	PF00006	ATP synthase alpha/beta family, nucleotide-binding domain	ATP synthase alpha/beta family, nucleotide-binding domain	P00829	P19483	0.9246621	3
P9WPU5	P25705	atpD Rv1310 MTCY373.30	ATP5A1 ATP5A ATP5AL2 ATPM	1E1Q|E:135-355	1E1Q|B:148-372	PF00006	PF00006	ATP synthase alpha/beta family, nucleotide-binding domain	ATP synthase alpha/beta family, nucleotide-binding domain	P00829	P19483	0.9246621	2
P9WPU5	P25705	atpD Rv1310 MTCY373.30	ATP5A1 ATP5A ATP5AL2 ATPM	1H8E|F:135-355	1H8E|C:148-372	PF00006	PF00006	ATP synthase alpha/beta family, nucleotide-binding domain	ATP synthase alpha/beta family, nucleotide-binding domain	P00829	P19483	0.9246621	4
P9WPU5	P25705	atpD Rv1310 MTCY373.30	ATP5A1 ATP5A ATP5AL2 ATPM	1H8E|F:135-355	1H8E|B:148-372	PF00006	PF00006	ATP synthase alpha/beta family, nucleotide-binding domain	ATP synthase alpha/beta family, nucleotide-binding domain	P00829	P19483	0.9246621	4
P9WPU5	P25705	atpD Rv1310 MTCY373.30	ATP5A1 ATP5A ATP5AL2 ATPM	1H8E|F:135-355	1H8E|C:24-92	PF00006	PF02874	ATP synthase alpha/beta family, nucleotide-binding domain	ATP synthase alpha/beta family, beta-barrel domain	P00829	P19483	0.9246621	4
P9WPU5	P25705	atpD Rv1310 MTCY373.30	ATP5A1 ATP5A ATP5AL2 ATPM	2JJ1|L:135-355	2JJ1|I:148-372	PF00006	PF00006	ATP synthase alpha/beta family, nucleotide-binding domain	ATP synthase alpha/beta family, nucleotide-binding domain	P00829	P19483	0.9246621	3
P9WPU5	P25705	atpD Rv1310 MTCY373.30	ATP5A1 ATP5A ATP5AL2 ATPM	2JJ1|L:135-355	2JJ1|H:148-372	PF00006	PF00006	ATP synthase alpha/beta family, nucleotide-binding domain	ATP synthase alpha/beta family, nucleotide-binding domain	P00829	P19483	0.9246621	3
P9WPU5	P25705	atpD Rv1310 MTCY373.30	ATP5A1 ATP5A ATP5AL2 ATPM	2JJ1|L:135-355	2JJ1|I:24-92	PF00006	PF02874	ATP synthase alpha/beta family, nucleotide-binding domain	ATP synthase alpha/beta family, beta-barrel domain	P00829	P19483	0.9246621	3
P9WPU5	P25705	atpD Rv1310 MTCY373.30	ATP5A1 ATP5A ATP5AL2 ATPM	2JJ1|D:135-355	2JJ1|A:148-372	PF00006	PF00006	ATP synthase alpha/beta family, nucleotide-binding domain	ATP synthase alpha/beta family, nucleotide-binding domain	P00829	P19483	0.9246621	5
P9WPU5	P25705	atpD Rv1310 MTCY373.30	ATP5A1 ATP5A ATP5AL2 ATPM	2JJ1|D:135-355	2JJ1|A:24-92	PF00006	PF02874	ATP synthase alpha/beta family, nucleotide-binding domain	ATP synthase alpha/beta family, beta-barrel domain	P00829	P19483	0.9246621	5
P9WPU5	P25705	atpD Rv1310 MTCY373.30	ATP5A1 ATP5A ATP5AL2 ATPM	2JJ1|D:135-355	2JJ1|C:148-372	PF00006	PF00006	ATP synthase alpha/beta family, nucleotide-binding domain	ATP synthase alpha/beta family, nucleotide-binding domain	P00829	P19483	0.9246621	6
P9WPU5	P25705	atpD Rv1310 MTCY373.30	ATP5A1 ATP5A ATP5AL2 ATPM	2W6H|F:135-355	2W6H|B:148-372	PF00006	PF00006	ATP synthase alpha/beta family, nucleotide-binding domain	ATP synthase alpha/beta family, nucleotide-binding domain	P00829	P19483	0.9246621	5
P9WPU5	P25705	atpD Rv1310 MTCY373.30	ATP5A1 ATP5A ATP5AL2 ATPM	2W6H|F:135-355	2W6H|C:148-372	PF00006	PF00006	ATP synthase alpha/beta family, nucleotide-binding domain	ATP synthase alpha/beta family, nucleotide-binding domain	P00829	P19483	0.9246621	4
P9WPU5	P25705	atpD Rv1310 MTCY373.30	ATP5A1 ATP5A ATP5AL2 ATPM	2W6H|F:135-355	2W6H|C:24-92	PF00006	PF02874	ATP synthase alpha/beta family, nucleotide-binding domain	ATP synthase alpha/beta family, beta-barrel domain	P00829	P19483	0.9246621	4
P9WPU5	P25705	atpD Rv1310 MTCY373.30	ATP5A1 ATP5A ATP5AL2 ATPM	2W6J|F:135-355	2W6J|B:148-372	PF00006	PF00006	ATP synthase alpha/beta family, nucleotide-binding domain	ATP synthase alpha/beta family, nucleotide-binding domain	P00829	P19483	0.9246621	5
P9WPU5	P25705	atpD Rv1310 MTCY373.30	ATP5A1 ATP5A ATP5AL2 ATPM	2W6J|F:135-355	2W6J|C:148-372	PF00006	PF00006	ATP synthase alpha/beta family, nucleotide-binding domain	ATP synthase alpha/beta family, nucleotide-binding domain	P00829	P19483	0.9246621	4
P9WPU5	P25705	atpD Rv1310 MTCY373.30	ATP5A1 ATP5A ATP5AL2 ATPM	2W6J|F:135-355	2W6J|C:24-92	PF00006	PF02874	ATP synthase alpha/beta family, nucleotide-binding domain	ATP synthase alpha/beta family, beta-barrel domain	P00829	P19483	0.9246621	4
P9WPU5	P25705	atpD Rv1310 MTCY373.30	ATP5A1 ATP5A ATP5AL2 ATPM	1NBM|F:135-355	1NBM|C:24-92	PF00006	PF02874	ATP synthase alpha/beta family, nucleotide-binding domain	ATP synthase alpha/beta family, beta-barrel domain	P00829	P19483	0.9246621	4
P9WPU5	P25705	atpD Rv1310 MTCY373.30	ATP5A1 ATP5A ATP5AL2 ATPM	1NBM|F:135-355	1NBM|C:148-372	PF00006	PF00006	ATP synthase alpha/beta family, nucleotide-binding domain	ATP synthase alpha/beta family, nucleotide-binding domain	P00829	P19483	0.9246621	4
P9WPU5	P25705	atpD Rv1310 MTCY373.30	ATP5A1 ATP5A ATP5AL2 ATPM	1NBM|F:135-355	1NBM|B:148-372	PF00006	PF00006	ATP synthase alpha/beta family, nucleotide-binding domain	ATP synthase alpha/beta family, nucleotide-binding domain	P00829	P19483	0.9246621	3
P9WPU5	P25705	atpD Rv1310 MTCY373.30	ATP5A1 ATP5A ATP5AL2 ATPM	2F43|B:135-355	2F43|A:24-92	PF00006	PF02874	ATP synthase alpha/beta family, nucleotide-binding domain	ATP synthase alpha/beta family, beta-barrel domain	P10719	P15999	0.9246621	5
P9WPU5	P25705	atpD Rv1310 MTCY373.30	ATP5A1 ATP5A ATP5AL2 ATPM	2F43|B:135-355	2F43|A:148-372	PF00006	PF00006	ATP synthase alpha/beta family, nucleotide-binding domain	ATP synthase alpha/beta family, nucleotide-binding domain	P10719	P15999	0.9246621	5
P9WPU5	P25705	atpD Rv1310 MTCY373.30	ATP5A1 ATP5A ATP5AL2 ATPM	2W6I|F:135-355	2W6I|C:148-372	PF00006	PF00006	ATP synthase alpha/beta family, nucleotide-binding domain	ATP synthase alpha/beta family, nucleotide-binding domain	P00829	P19483	0.9246621	4
P9WPU5	P25705	atpD Rv1310 MTCY373.30	ATP5A1 ATP5A ATP5AL2 ATPM	2W6I|F:135-355	2W6I|B:148-372	PF00006	PF00006	ATP synthase alpha/beta family, nucleotide-binding domain	ATP synthase alpha/beta family, nucleotide-binding domain	P00829	P19483	0.9246621	5
P9WPU5	P25705	atpD Rv1310 MTCY373.30	ATP5A1 ATP5A ATP5AL2 ATPM	2W6I|F:135-355	2W6I|C:24-92	PF00006	PF02874	ATP synthase alpha/beta family, nucleotide-binding domain	ATP synthase alpha/beta family, beta-barrel domain	P00829	P19483	0.9246621	4
P9WPU5	P25705	atpD Rv1310 MTCY373.30	ATP5A1 ATP5A ATP5AL2 ATPM	2W6F|E:135-355	2W6F|A:148-372	PF00006	PF00006	ATP synthase alpha/beta family, nucleotide-binding domain	ATP synthase alpha/beta family, nucleotide-binding domain	P00829	P19483	0.9246621	3
P9WPU5	P25705	atpD Rv1310 MTCY373.30	ATP5A1 ATP5A ATP5AL2 ATPM	2W6F|E:135-355	2W6F|B:24-92	PF00006	PF02874	ATP synthase alpha/beta family, nucleotide-binding domain	ATP synthase alpha/beta family, beta-barrel domain	P00829	P19483	0.9246621	3
P9WPU5	P25705	atpD Rv1310 MTCY373.30	ATP5A1 ATP5A ATP5AL2 ATPM	2W6F|E:135-355	2W6F|B:148-372	PF00006	PF00006	ATP synthase alpha/beta family, nucleotide-binding domain	ATP synthase alpha/beta family, nucleotide-binding domain	P00829	P19483	0.9246621	3
P9WPU5	P25705	atpD Rv1310 MTCY373.30	ATP5A1 ATP5A ATP5AL2 ATPM	1OHH|E:135-355	1OHH|B:148-372	PF00006	PF00006	ATP synthase alpha/beta family, nucleotide-binding domain	ATP synthase alpha/beta family, nucleotide-binding domain	P00829	P19483	0.9246621	3
P9WPU5	P25705	atpD Rv1310 MTCY373.30	ATP5A1 ATP5A ATP5AL2 ATPM	1OHH|E:135-355	1OHH|A:148-372	PF00006	PF00006	ATP synthase alpha/beta family, nucleotide-binding domain	ATP synthase alpha/beta family, nucleotide-binding domain	P00829	P19483	0.9246621	3
P9WPU5	P25705	atpD Rv1310 MTCY373.30	ATP5A1 ATP5A ATP5AL2 ATPM	1EFR|F:135-355	1EFR|C:148-372	PF00006	PF00006	ATP synthase alpha/beta family, nucleotide-binding domain	ATP synthase alpha/beta family, nucleotide-binding domain	P00829	P19483	0.9246621	4
P9WPU5	P25705	atpD Rv1310 MTCY373.30	ATP5A1 ATP5A ATP5AL2 ATPM	1EFR|F:135-355	1EFR|B:148-372	PF00006	PF00006	ATP synthase alpha/beta family, nucleotide-binding domain	ATP synthase alpha/beta family, nucleotide-binding domain	P00829	P19483	0.9246621	4
P9WPU5	P25705	atpD Rv1310 MTCY373.30	ATP5A1 ATP5A ATP5AL2 ATPM	1EFR|F:135-355	1EFR|C:24-92	PF00006	PF02874	ATP synthase alpha/beta family, nucleotide-binding domain	ATP synthase alpha/beta family, beta-barrel domain	P00829	P19483	0.9246621	4
P9WPU5	P25705	atpD Rv1310 MTCY373.30	ATP5A1 ATP5A ATP5AL2 ATPM	1W0K|D:135-355	1W0K|C:148-372	PF00006	PF00006	ATP synthase alpha/beta family, nucleotide-binding domain	ATP synthase alpha/beta family, nucleotide-binding domain	P00829	P19483	0.9246621	6
P9WPU5	P25705	atpD Rv1310 MTCY373.30	ATP5A1 ATP5A ATP5AL2 ATPM	1W0K|D:135-355	1W0K|A:148-372	PF00006	PF00006	ATP synthase alpha/beta family, nucleotide-binding domain	ATP synthase alpha/beta family, nucleotide-binding domain	P00829	P19483	0.9246621	5
P9WPU5	P25705	atpD Rv1310 MTCY373.30	ATP5A1 ATP5A ATP5AL2 ATPM	1W0K|D:135-355	1W0K|A:24-92	PF00006	PF02874	ATP synthase alpha/beta family, nucleotide-binding domain	ATP synthase alpha/beta family, beta-barrel domain	P00829	P19483	0.9246621	5
P9WPU5	P25705	atpD Rv1310 MTCY373.30	ATP5A1 ATP5A ATP5AL2 ATPM	2WSS|N:135-355	2WSS|K:24-92	PF00006	PF02874	ATP synthase alpha/beta family, nucleotide-binding domain	ATP synthase alpha/beta family, beta-barrel domain	P00829	P19483	0.9246621	4
P9WPU5	P25705	atpD Rv1310 MTCY373.30	ATP5A1 ATP5A ATP5AL2 ATPM	2WSS|N:135-355	2WSS|J:148-372	PF00006	PF00006	ATP synthase alpha/beta family, nucleotide-binding domain	ATP synthase alpha/beta family, nucleotide-binding domain	P00829	P19483	0.9246621	3
P9WPU5	P25705	atpD Rv1310 MTCY373.30	ATP5A1 ATP5A ATP5AL2 ATPM	2WSS|N:135-355	2WSS|K:148-372	PF00006	PF00006	ATP synthase alpha/beta family, nucleotide-binding domain	ATP synthase alpha/beta family, nucleotide-binding domain	P00829	P19483	0.9246621	4
P9WPU5	P25705	atpD Rv1310 MTCY373.30	ATP5A1 ATP5A ATP5AL2 ATPM	2WSS|M:135-355	2WSS|J:24-92	PF00006	PF02874	ATP synthase alpha/beta family, nucleotide-binding domain	ATP synthase alpha/beta family, beta-barrel domain	P00829	P19483	0.9246621	5
P9WPU5	P25705	atpD Rv1310 MTCY373.30	ATP5A1 ATP5A ATP5AL2 ATPM	2WSS|M:135-355	2WSS|J:148-372	PF00006	PF00006	ATP synthase alpha/beta family, nucleotide-binding domain	ATP synthase alpha/beta family, nucleotide-binding domain	P00829	P19483	0.9246621	5
P9WPU5	P25705	atpD Rv1310 MTCY373.30	ATP5A1 ATP5A ATP5AL2 ATPM	2WSS|M:135-355	2WSS|L:148-372	PF00006	PF00006	ATP synthase alpha/beta family, nucleotide-binding domain	ATP synthase alpha/beta family, nucleotide-binding domain	P00829	P19483	0.9246621	6
P9WPU5	P25705	atpD Rv1310 MTCY373.30	ATP5A1 ATP5A ATP5AL2 ATPM	1NBM|D:135-355	1NBM|A:24-92	PF00006	PF02874	ATP synthase alpha/beta family, nucleotide-binding domain	ATP synthase alpha/beta family, beta-barrel domain	P00829	P19483	0.9246621	5
P9WPU5	P25705	atpD Rv1310 MTCY373.30	ATP5A1 ATP5A ATP5AL2 ATPM	1NBM|D:135-355	1NBM|A:148-372	PF00006	PF00006	ATP synthase alpha/beta family, nucleotide-binding domain	ATP synthase alpha/beta family, nucleotide-binding domain	P00829	P19483	0.9246621	5
P9WPU5	P25705	atpD Rv1310 MTCY373.30	ATP5A1 ATP5A ATP5AL2 ATPM	1NBM|D:135-355	1NBM|C:148-372	PF00006	PF00006	ATP synthase alpha/beta family, nucleotide-binding domain	ATP synthase alpha/beta family, nucleotide-binding domain	P00829	P19483	0.9246621	6
P9WPU5	P25705	atpD Rv1310 MTCY373.30	ATP5A1 ATP5A ATP5AL2 ATPM	1COW|E:135-355	1COW|B:148-372	PF00006	PF00006	ATP synthase alpha/beta family, nucleotide-binding domain	ATP synthase alpha/beta family, nucleotide-binding domain	P00829	P19483	0.9246621	3
P9WPU5	P25705	atpD Rv1310 MTCY373.30	ATP5A1 ATP5A ATP5AL2 ATPM	1COW|E:135-355	1COW|B:24-92	PF00006	PF02874	ATP synthase alpha/beta family, nucleotide-binding domain	ATP synthase alpha/beta family, beta-barrel domain	P00829	P19483	0.9246621	3
P9WPU5	P25705	atpD Rv1310 MTCY373.30	ATP5A1 ATP5A ATP5AL2 ATPM	1COW|E:135-355	1COW|A:148-372	PF00006	PF00006	ATP synthase alpha/beta family, nucleotide-binding domain	ATP synthase alpha/beta family, nucleotide-binding domain	P00829	P19483	0.9246621	3
P9WPU5	P25705	atpD Rv1310 MTCY373.30	ATP5A1 ATP5A ATP5AL2 ATPM	1H8H|E:135-355	1H8H|B:148-372	PF00006	PF00006	ATP synthase alpha/beta family, nucleotide-binding domain	ATP synthase alpha/beta family, nucleotide-binding domain	P00829	P19483	0.9246621	2
P9WPU5	P25705	atpD Rv1310 MTCY373.30	ATP5A1 ATP5A ATP5AL2 ATPM	1H8H|E:135-355	1H8H|A:148-372	PF00006	PF00006	ATP synthase alpha/beta family, nucleotide-binding domain	ATP synthase alpha/beta family, nucleotide-binding domain	P00829	P19483	0.9246621	3
P9WPU5	P25705	atpD Rv1310 MTCY373.30	ATP5A1 ATP5A ATP5AL2 ATPM	2JJ2|F:135-355	2JJ2|C:24-92	PF00006	PF02874	ATP synthase alpha/beta family, nucleotide-binding domain	ATP synthase alpha/beta family, beta-barrel domain	P00829	P19483	0.9246621	5
P9WPU5	P25705	atpD Rv1310 MTCY373.30	ATP5A1 ATP5A ATP5AL2 ATPM	2JJ2|F:135-355	2JJ2|B:148-372	PF00006	PF00006	ATP synthase alpha/beta family, nucleotide-binding domain	ATP synthase alpha/beta family, nucleotide-binding domain	P00829	P19483	0.9246621	5
P9WPU5	P25705	atpD Rv1310 MTCY373.30	ATP5A1 ATP5A ATP5AL2 ATPM	2JJ2|F:135-355	2JJ2|C:148-372	PF00006	PF00006	ATP synthase alpha/beta family, nucleotide-binding domain	ATP synthase alpha/beta family, nucleotide-binding domain	P00829	P19483	0.9246621	5
P9WPU5	P25705	atpD Rv1310 MTCY373.30	ATP5A1 ATP5A ATP5AL2 ATPM	2W6I|D:135-355	2W6I|A:24-92	PF00006	PF02874	ATP synthase alpha/beta family, nucleotide-binding domain	ATP synthase alpha/beta family, beta-barrel domain	P00829	P19483	0.9246621	5
P9WPU5	P25705	atpD Rv1310 MTCY373.30	ATP5A1 ATP5A ATP5AL2 ATPM	2W6I|D:135-355	2W6I|C:148-372	PF00006	PF00006	ATP synthase alpha/beta family, nucleotide-binding domain	ATP synthase alpha/beta family, nucleotide-binding domain	P00829	P19483	0.9246621	6
P9WPU5	P25705	atpD Rv1310 MTCY373.30	ATP5A1 ATP5A ATP5AL2 ATPM	2W6I|D:135-355	2W6I|A:148-372	PF00006	PF00006	ATP synthase alpha/beta family, nucleotide-binding domain	ATP synthase alpha/beta family, nucleotide-binding domain	P00829	P19483	0.9246621	5
P9WPU5	P25705	atpD Rv1310 MTCY373.30	ATP5A1 ATP5A ATP5AL2 ATPM	1E79|E:135-355	1E79|A:148-372	PF00006	PF00006	ATP synthase alpha/beta family, nucleotide-binding domain	ATP synthase alpha/beta family, nucleotide-binding domain	P00829	P19483	0.9246621	3
P9WPU5	P25705	atpD Rv1310 MTCY373.30	ATP5A1 ATP5A ATP5AL2 ATPM	1E79|E:135-355	1E79|B:148-372	PF00006	PF00006	ATP synthase alpha/beta family, nucleotide-binding domain	ATP synthase alpha/beta family, nucleotide-binding domain	P00829	P19483	0.9246621	4
P9WPU5	P25705	atpD Rv1310 MTCY373.30	ATP5A1 ATP5A ATP5AL2 ATPM	1E79|E:135-355	1E79|B:24-92	PF00006	PF02874	ATP synthase alpha/beta family, nucleotide-binding domain	ATP synthase alpha/beta family, beta-barrel domain	P00829	P19483	0.9246621	4
P9WPU5	P25705	atpD Rv1310 MTCY373.30	ATP5A1 ATP5A ATP5AL2 ATPM	2V7Q|E:135-355	2V7Q|B:148-372	PF00006	PF00006	ATP synthase alpha/beta family, nucleotide-binding domain	ATP synthase alpha/beta family, nucleotide-binding domain	P00829	Q1JQC4	0.9246621	3
P9WPU5	P25705	atpD Rv1310 MTCY373.30	ATP5A1 ATP5A ATP5AL2 ATPM	2V7Q|E:135-355	2V7Q|B:24-92	PF00006	PF02874	ATP synthase alpha/beta family, nucleotide-binding domain	ATP synthase alpha/beta family, beta-barrel domain	P00829	Q1JQC4	0.9246621	3
P9WPU5	P25705	atpD Rv1310 MTCY373.30	ATP5A1 ATP5A ATP5AL2 ATPM	2V7Q|E:135-355	2V7Q|A:148-372	PF00006	PF00006	ATP synthase alpha/beta family, nucleotide-binding domain	ATP synthase alpha/beta family, nucleotide-binding domain	P00829	Q1JQC4	0.9246621	3
P9WPU5	P25705	atpD Rv1310 MTCY373.30	ATP5A1 ATP5A ATP5AL2 ATPM	1E1R|D:135-355	1E1R|A:148-372	PF00006	PF00006	ATP synthase alpha/beta family, nucleotide-binding domain	ATP synthase alpha/beta family, nucleotide-binding domain	P00829	P19483	0.9246621	5
P9WPU5	P25705	atpD Rv1310 MTCY373.30	ATP5A1 ATP5A ATP5AL2 ATPM	1E1R|D:135-355	1E1R|A:24-92	PF00006	PF02874	ATP synthase alpha/beta family, nucleotide-binding domain	ATP synthase alpha/beta family, beta-barrel domain	P00829	P19483	0.9246621	5
P9WPU5	P25705	atpD Rv1310 MTCY373.30	ATP5A1 ATP5A ATP5AL2 ATPM	1E1R|D:135-355	1E1R|C:148-372	PF00006	PF00006	ATP synthase alpha/beta family, nucleotide-binding domain	ATP synthase alpha/beta family, nucleotide-binding domain	P00829	P19483	0.9246621	6
P9WPU5	P25705	atpD Rv1310 MTCY373.30	ATP5A1 ATP5A ATP5AL2 ATPM	2JIZ|D:135-355	2JIZ|C:148-372	PF00006	PF00006	ATP synthase alpha/beta family, nucleotide-binding domain	ATP synthase alpha/beta family, nucleotide-binding domain	P00829	P19483	0.9246621	6
P9WPU5	P36542	atpD Rv1310 MTCY373.30	ATP5C1 ATP5C ATP5CL1	2JIZ|D:135-355	2JIZ|G:170-272	PF00006	PF00231	ATP synthase alpha/beta family, nucleotide-binding domain	ATP synthase	P00829	P05631	0.9246621	2
P9WPU5	P25705	atpD Rv1310 MTCY373.30	ATP5A1 ATP5A ATP5AL2 ATPM	2JIZ|D:135-355	2JIZ|A:148-372	PF00006	PF00006	ATP synthase alpha/beta family, nucleotide-binding domain	ATP synthase alpha/beta family, nucleotide-binding domain	P00829	P19483	0.9246621	5
P9WPU5	P25705	atpD Rv1310 MTCY373.30	ATP5A1 ATP5A ATP5AL2 ATPM	2JIZ|D:135-355	2JIZ|A:24-92	PF00006	PF02874	ATP synthase alpha/beta family, nucleotide-binding domain	ATP synthase alpha/beta family, beta-barrel domain	P00829	P19483	0.9246621	5
P9WPU5	P25705	atpD Rv1310 MTCY373.30	ATP5A1 ATP5A ATP5AL2 ATPM	1W0J|F:135-355	1W0J|C:148-372	PF00006	PF00006	ATP synthase alpha/beta family, nucleotide-binding domain	ATP synthase alpha/beta family, nucleotide-binding domain	P00829	P19483	0.9246621	5
P9WPU5	P25705	atpD Rv1310 MTCY373.30	ATP5A1 ATP5A ATP5AL2 ATPM	1W0J|F:135-355	1W0J|B:148-372	PF00006	PF00006	ATP synthase alpha/beta family, nucleotide-binding domain	ATP synthase alpha/beta family, nucleotide-binding domain	P00829	P19483	0.9246621	5
P9WPU5	P25705	atpD Rv1310 MTCY373.30	ATP5A1 ATP5A ATP5AL2 ATPM	1W0J|F:135-355	1W0J|C:24-92	PF00006	PF02874	ATP synthase alpha/beta family, nucleotide-binding domain	ATP synthase alpha/beta family, beta-barrel domain	P00829	P19483	0.9246621	5
P9WPU5	P25705	atpD Rv1310 MTCY373.30	ATP5A1 ATP5A ATP5AL2 ATPM	1QO1|D:135-355	1QO1|A:148-372	PF00006	PF00006	ATP synthase alpha/beta family, nucleotide-binding domain	ATP synthase alpha/beta family, nucleotide-binding domain	P00829	P19483	0.9246621	2
P9WPU5	P36542	atpD Rv1310 MTCY373.30	ATP5C1 ATP5C ATP5CL1	2W6G|D:135-355	2W6G|G:87-272	PF00006	PF00231	ATP synthase alpha/beta family, nucleotide-binding domain	ATP synthase	P00829	P05631	0.9246621	2
P9WPU5	P25705	atpD Rv1310 MTCY373.30	ATP5A1 ATP5A ATP5AL2 ATPM	2W6G|D:135-355	2W6G|A:24-92	PF00006	PF02874	ATP synthase alpha/beta family, nucleotide-binding domain	ATP synthase alpha/beta family, beta-barrel domain	P00829	P19483	0.9246621	5
P9WPU5	P25705	atpD Rv1310 MTCY373.30	ATP5A1 ATP5A ATP5AL2 ATPM	2W6G|D:135-355	2W6G|C:148-372	PF00006	PF00006	ATP synthase alpha/beta family, nucleotide-binding domain	ATP synthase alpha/beta family, nucleotide-binding domain	P00829	P19483	0.9246621	6
P9WPU5	P25705	atpD Rv1310 MTCY373.30	ATP5A1 ATP5A ATP5AL2 ATPM	2W6G|D:135-355	2W6G|A:148-372	PF00006	PF00006	ATP synthase alpha/beta family, nucleotide-binding domain	ATP synthase alpha/beta family, nucleotide-binding domain	P00829	P19483	0.9246621	5
P9WPU5	P25705	atpD Rv1310 MTCY373.30	ATP5A1 ATP5A ATP5AL2 ATPM	2V7Q|D:135-355	2V7Q|C:148-372	PF00006	PF00006	ATP synthase alpha/beta family, nucleotide-binding domain	ATP synthase alpha/beta family, nucleotide-binding domain	P00829	Q1JQC4	0.9246621	3
P9WPU5	P25705	atpD Rv1310 MTCY373.30	ATP5A1 ATP5A ATP5AL2 ATPM	2V7Q|D:135-355	2V7Q|A:24-92	PF00006	PF02874	ATP synthase alpha/beta family, nucleotide-binding domain	ATP synthase alpha/beta family, beta-barrel domain	P00829	Q1JQC4	0.9246621	5
P9WPU5	P25705	atpD Rv1310 MTCY373.30	ATP5A1 ATP5A ATP5AL2 ATPM	2V7Q|D:135-355	2V7Q|A:148-372	PF00006	PF00006	ATP synthase alpha/beta family, nucleotide-binding domain	ATP synthase alpha/beta family, nucleotide-binding domain	P00829	Q1JQC4	0.9246621	5
P9WPU5	P25705	atpD Rv1310 MTCY373.30	ATP5A1 ATP5A ATP5AL2 ATPM	1BMF|F:135-355	1BMF|B:148-372	PF00006	PF00006	ATP synthase alpha/beta family, nucleotide-binding domain	ATP synthase alpha/beta family, nucleotide-binding domain	P00829	P19483	0.9246621	5
P9WPU5	P25705	atpD Rv1310 MTCY373.30	ATP5A1 ATP5A ATP5AL2 ATPM	1BMF|F:135-355	1BMF|C:24-92	PF00006	PF02874	ATP synthase alpha/beta family, nucleotide-binding domain	ATP synthase alpha/beta family, beta-barrel domain	P00829	P19483	0.9246621	4
P9WPU5	P25705	atpD Rv1310 MTCY373.30	ATP5A1 ATP5A ATP5AL2 ATPM	1BMF|F:135-355	1BMF|C:148-372	PF00006	PF00006	ATP synthase alpha/beta family, nucleotide-binding domain	ATP synthase alpha/beta family, nucleotide-binding domain	P00829	P19483	0.9246621	4
P9WPU5	P25705	atpD Rv1310 MTCY373.30	ATP5A1 ATP5A ATP5AL2 ATPM	1H8H|F:135-355	1H8H|B:148-372	PF00006	PF00006	ATP synthase alpha/beta family, nucleotide-binding domain	ATP synthase alpha/beta family, nucleotide-binding domain	P00829	P19483	0.9246621	2
P9WPU5	P25705	atpD Rv1310 MTCY373.30	ATP5A1 ATP5A ATP5AL2 ATPM	1H8H|F:135-355	1H8H|C:148-372	PF00006	PF00006	ATP synthase alpha/beta family, nucleotide-binding domain	ATP synthase alpha/beta family, nucleotide-binding domain	P00829	P19483	0.9246621	4
P9WPU5	P25705	atpD Rv1310 MTCY373.30	ATP5A1 ATP5A ATP5AL2 ATPM	1H8H|F:135-355	1H8H|C:24-92	PF00006	PF02874	ATP synthase alpha/beta family, nucleotide-binding domain	ATP synthase alpha/beta family, beta-barrel domain	P00829	P19483	0.9246621	4
P9WPU5	P25705	atpD Rv1310 MTCY373.30	ATP5A1 ATP5A ATP5AL2 ATPM	2JJ1|K:135-355	2JJ1|H:24-92	PF00006	PF02874	ATP synthase alpha/beta family, nucleotide-binding domain	ATP synthase alpha/beta family, beta-barrel domain	P00829	P19483	0.9246621	5
P9WPU5	P25705	atpD Rv1310 MTCY373.30	ATP5A1 ATP5A ATP5AL2 ATPM	2JJ1|K:135-355	2JJ1|J:148-372	PF00006	PF00006	ATP synthase alpha/beta family, nucleotide-binding domain	ATP synthase alpha/beta family, nucleotide-binding domain	P00829	P19483	0.9246621	6
P9WPU5	P25705	atpD Rv1310 MTCY373.30	ATP5A1 ATP5A ATP5AL2 ATPM	2JJ1|K:135-355	2JJ1|H:148-372	PF00006	PF00006	ATP synthase alpha/beta family, nucleotide-binding domain	ATP synthase alpha/beta family, nucleotide-binding domain	P00829	P19483	0.9246621	5
P9WPU5	P25705	atpD Rv1310 MTCY373.30	ATP5A1 ATP5A ATP5AL2 ATPM	2W6E|F:135-355	2W6E|C:24-92	PF00006	PF02874	ATP synthase alpha/beta family, nucleotide-binding domain	ATP synthase alpha/beta family, beta-barrel domain	P00829	P19483	0.9246621	4
P9WPU5	P25705	atpD Rv1310 MTCY373.30	ATP5A1 ATP5A ATP5AL2 ATPM	2W6E|F:135-355	2W6E|B:148-372	PF00006	PF00006	ATP synthase alpha/beta family, nucleotide-binding domain	ATP synthase alpha/beta family, nucleotide-binding domain	P00829	P19483	0.9246621	4
P9WPU5	P25705	atpD Rv1310 MTCY373.30	ATP5A1 ATP5A ATP5AL2 ATPM	2W6E|F:135-355	2W6E|C:148-372	PF00006	PF00006	ATP synthase alpha/beta family, nucleotide-binding domain	ATP synthase alpha/beta family, nucleotide-binding domain	P00829	P19483	0.9246621	4
P9WPU5	P25705	atpD Rv1310 MTCY373.30	ATP5A1 ATP5A ATP5AL2 ATPM	2W6E|D:135-355	2W6E|A:148-372	PF00006	PF00006	ATP synthase alpha/beta family, nucleotide-binding domain	ATP synthase alpha/beta family, nucleotide-binding domain	P00829	P19483	0.9246621	5
P9WPU5	P25705	atpD Rv1310 MTCY373.30	ATP5A1 ATP5A ATP5AL2 ATPM	2W6E|D:135-355	2W6E|C:148-372	PF00006	PF00006	ATP synthase alpha/beta family, nucleotide-binding domain	ATP synthase alpha/beta family, nucleotide-binding domain	P00829	P19483	0.9246621	6
P9WPU5	P25705	atpD Rv1310 MTCY373.30	ATP5A1 ATP5A ATP5AL2 ATPM	2W6E|D:135-355	2W6E|A:24-92	PF00006	PF02874	ATP synthase alpha/beta family, nucleotide-binding domain	ATP synthase alpha/beta family, beta-barrel domain	P00829	P19483	0.9246621	5
P9WPU5	P25705	atpD Rv1310 MTCY373.30	ATP5A1 ATP5A ATP5AL2 ATPM	2XND|D:135-355	2XND|A:148-372	PF00006	PF00006	ATP synthase alpha/beta family, nucleotide-binding domain	ATP synthase alpha/beta family, nucleotide-binding domain	P00829	P19483	0.9246621	5
P9WPU5	P25705	atpD Rv1310 MTCY373.30	ATP5A1 ATP5A ATP5AL2 ATPM	2XND|D:135-355	2XND|A:24-92	PF00006	PF02874	ATP synthase alpha/beta family, nucleotide-binding domain	ATP synthase alpha/beta family, beta-barrel domain	P00829	P19483	0.9246621	5
P9WPU5	P25705	atpD Rv1310 MTCY373.30	ATP5A1 ATP5A ATP5AL2 ATPM	2XND|D:135-355	2XND|C:148-372	PF00006	PF00006	ATP synthase alpha/beta family, nucleotide-binding domain	ATP synthase alpha/beta family, nucleotide-binding domain	P00829	P19483	0.9246621	6
P9WPU5	P25705	atpD Rv1310 MTCY373.30	ATP5A1 ATP5A ATP5AL2 ATPM	1BMF|E:135-355	1BMF|B:148-372	PF00006	PF00006	ATP synthase alpha/beta family, nucleotide-binding domain	ATP synthase alpha/beta family, nucleotide-binding domain	P00829	P19483	0.9246621	3
P9WPU5	P25705	atpD Rv1310 MTCY373.30	ATP5A1 ATP5A ATP5AL2 ATPM	1BMF|E:135-355	1BMF|B:24-92	PF00006	PF02874	ATP synthase alpha/beta family, nucleotide-binding domain	ATP synthase alpha/beta family, beta-barrel domain	P00829	P19483	0.9246621	3
P9WPU5	P25705	atpD Rv1310 MTCY373.30	ATP5A1 ATP5A ATP5AL2 ATPM	1BMF|E:135-355	1BMF|A:148-372	PF00006	PF00006	ATP synthase alpha/beta family, nucleotide-binding domain	ATP synthase alpha/beta family, nucleotide-binding domain	P00829	P19483	0.9246621	3
P9WPU5	P25705	atpD Rv1310 MTCY373.30	ATP5A1 ATP5A ATP5AL2 ATPM	4ASU|F:135-355	4ASU|C:148-372	PF00006	PF00006	ATP synthase alpha/beta family, nucleotide-binding domain	ATP synthase alpha/beta family, nucleotide-binding domain	P00829	P19483	0.9246621	3
P9WPU5	P25705	atpD Rv1310 MTCY373.30	ATP5A1 ATP5A ATP5AL2 ATPM	4ASU|F:135-355	4ASU|B:148-372	PF00006	PF00006	ATP synthase alpha/beta family, nucleotide-binding domain	ATP synthase alpha/beta family, nucleotide-binding domain	P00829	P19483	0.9246621	2
P9WPU5	P25705	atpD Rv1310 MTCY373.30	ATP5A1 ATP5A ATP5AL2 ATPM	2V7Q|F:135-355	2V7Q|C:148-372	PF00006	PF00006	ATP synthase alpha/beta family, nucleotide-binding domain	ATP synthase alpha/beta family, nucleotide-binding domain	P00829	Q1JQC4	0.9246621	5
P9WPU5	P25705	atpD Rv1310 MTCY373.30	ATP5A1 ATP5A ATP5AL2 ATPM	2V7Q|F:135-355	2V7Q|B:148-372	PF00006	PF00006	ATP synthase alpha/beta family, nucleotide-binding domain	ATP synthase alpha/beta family, nucleotide-binding domain	P00829	Q1JQC4	0.9246621	5
P9WPU5	P25705	atpD Rv1310 MTCY373.30	ATP5A1 ATP5A ATP5AL2 ATPM	2V7Q|F:135-355	2V7Q|C:24-92	PF00006	PF02874	ATP synthase alpha/beta family, nucleotide-binding domain	ATP synthase alpha/beta family, beta-barrel domain	P00829	Q1JQC4	0.9246621	5
P9WPU5	P25705	atpD Rv1310 MTCY373.30	ATP5A1 ATP5A ATP5AL2 ATPM	2W6F|F:135-355	2W6F|C:148-372	PF00006	PF00006	ATP synthase alpha/beta family, nucleotide-binding domain	ATP synthase alpha/beta family, nucleotide-binding domain	P00829	P19483	0.9246621	4
P9WPU5	P25705	atpD Rv1310 MTCY373.30	ATP5A1 ATP5A ATP5AL2 ATPM	2W6F|F:135-355	2W6F|B:148-372	PF00006	PF00006	ATP synthase alpha/beta family, nucleotide-binding domain	ATP synthase alpha/beta family, nucleotide-binding domain	P00829	P19483	0.9246621	4
P9WPU5	P25705	atpD Rv1310 MTCY373.30	ATP5A1 ATP5A ATP5AL2 ATPM	2W6F|F:135-355	2W6F|C:24-92	PF00006	PF02874	ATP synthase alpha/beta family, nucleotide-binding domain	ATP synthase alpha/beta family, beta-barrel domain	P00829	P19483	0.9246621	4
P9WPU5	P25705	atpD Rv1310 MTCY373.30	ATP5A1 ATP5A ATP5AL2 ATPM	1W0K|F:135-355	1W0K|C:148-372	PF00006	PF00006	ATP synthase alpha/beta family, nucleotide-binding domain	ATP synthase alpha/beta family, nucleotide-binding domain	P00829	P19483	0.9246621	4
P9WPU5	P25705	atpD Rv1310 MTCY373.30	ATP5A1 ATP5A ATP5AL2 ATPM	1W0K|F:135-355	1W0K|C:24-92	PF00006	PF02874	ATP synthase alpha/beta family, nucleotide-binding domain	ATP synthase alpha/beta family, beta-barrel domain	P00829	P19483	0.9246621	4
P9WPU5	P25705	atpD Rv1310 MTCY373.30	ATP5A1 ATP5A ATP5AL2 ATPM	1W0K|F:135-355	1W0K|B:148-372	PF00006	PF00006	ATP synthase alpha/beta family, nucleotide-binding domain	ATP synthase alpha/beta family, nucleotide-binding domain	P00829	P19483	0.9246621	3
P9WPU5	P25705	atpD Rv1310 MTCY373.30	ATP5A1 ATP5A ATP5AL2 ATPM	1EFR|E:135-355	1EFR|A:148-372	PF00006	PF00006	ATP synthase alpha/beta family, nucleotide-binding domain	ATP synthase alpha/beta family, nucleotide-binding domain	P00829	P19483	0.9246621	3
P9WPU5	P25705	atpD Rv1310 MTCY373.30	ATP5A1 ATP5A ATP5AL2 ATPM	1EFR|E:135-355	1EFR|B:148-372	PF00006	PF00006	ATP synthase alpha/beta family, nucleotide-binding domain	ATP synthase alpha/beta family, nucleotide-binding domain	P00829	P19483	0.9246621	3
P9WPU5	P25705	atpD Rv1310 MTCY373.30	ATP5A1 ATP5A ATP5AL2 ATPM	1EFR|E:135-355	1EFR|B:24-92	PF00006	PF02874	ATP synthase alpha/beta family, nucleotide-binding domain	ATP synthase alpha/beta family, beta-barrel domain	P00829	P19483	0.9246621	3
P9WPU5	P25705	atpD Rv1310 MTCY373.30	ATP5A1 ATP5A ATP5AL2 ATPM	1E79|D:135-355	1E79|C:148-372	PF00006	PF00006	ATP synthase alpha/beta family, nucleotide-binding domain	ATP synthase alpha/beta family, nucleotide-binding domain	P00829	P19483	0.9246621	6
P9WPU5	P25705	atpD Rv1310 MTCY373.30	ATP5A1 ATP5A ATP5AL2 ATPM	1E79|D:135-355	1E79|A:148-372	PF00006	PF00006	ATP synthase alpha/beta family, nucleotide-binding domain	ATP synthase alpha/beta family, nucleotide-binding domain	P00829	P19483	0.9246621	5
P9WPU5	P25705	atpD Rv1310 MTCY373.30	ATP5A1 ATP5A ATP5AL2 ATPM	1E79|D:135-355	1E79|A:24-92	PF00006	PF02874	ATP synthase alpha/beta family, nucleotide-binding domain	ATP synthase alpha/beta family, beta-barrel domain	P00829	P19483	0.9246621	5
P9WPU5	P25705	atpD Rv1310 MTCY373.30	ATP5A1 ATP5A ATP5AL2 ATPM	2W6I|E:135-355	2W6I|B:24-92	PF00006	PF02874	ATP synthase alpha/beta family, nucleotide-binding domain	ATP synthase alpha/beta family, beta-barrel domain	P00829	P19483	0.9246621	3
P9WPU5	P25705	atpD Rv1310 MTCY373.30	ATP5A1 ATP5A ATP5AL2 ATPM	2W6I|E:135-355	2W6I|A:148-372	PF00006	PF00006	ATP synthase alpha/beta family, nucleotide-binding domain	ATP synthase alpha/beta family, nucleotide-binding domain	P00829	P19483	0.9246621	3
P9WPU5	P25705	atpD Rv1310 MTCY373.30	ATP5A1 ATP5A ATP5AL2 ATPM	2W6I|E:135-355	2W6I|B:148-372	PF00006	PF00006	ATP synthase alpha/beta family, nucleotide-binding domain	ATP synthase alpha/beta family, nucleotide-binding domain	P00829	P19483	0.9246621	3
P9WPU5	P25705	atpD Rv1310 MTCY373.30	ATP5A1 ATP5A ATP5AL2 ATPM	1EFR|D:135-355	1EFR|A:24-92	PF00006	PF02874	ATP synthase alpha/beta family, nucleotide-binding domain	ATP synthase alpha/beta family, beta-barrel domain	P00829	P19483	0.9246621	5
P9WPU5	P25705	atpD Rv1310 MTCY373.30	ATP5A1 ATP5A ATP5AL2 ATPM	1EFR|D:135-355	1EFR|C:148-372	PF00006	PF00006	ATP synthase alpha/beta family, nucleotide-binding domain	ATP synthase alpha/beta family, nucleotide-binding domain	P00829	P19483	0.9246621	6
P9WPU5	P25705	atpD Rv1310 MTCY373.30	ATP5A1 ATP5A ATP5AL2 ATPM	1EFR|D:135-355	1EFR|A:148-372	PF00006	PF00006	ATP synthase alpha/beta family, nucleotide-binding domain	ATP synthase alpha/beta family, nucleotide-binding domain	P00829	P19483	0.9246621	5
P9WPU5	P25705	atpD Rv1310 MTCY373.30	ATP5A1 ATP5A ATP5AL2 ATPM	2W6H|D:135-355	2W6H|C:148-372	PF00006	PF00006	ATP synthase alpha/beta family, nucleotide-binding domain	ATP synthase alpha/beta family, nucleotide-binding domain	P00829	P19483	0.9246621	6
P9WPU5	P25705	atpD Rv1310 MTCY373.30	ATP5A1 ATP5A ATP5AL2 ATPM	2W6H|D:135-355	2W6H|A:148-372	PF00006	PF00006	ATP synthase alpha/beta family, nucleotide-binding domain	ATP synthase alpha/beta family, nucleotide-binding domain	P00829	P19483	0.9246621	5
P9WPU5	P25705	atpD Rv1310 MTCY373.30	ATP5A1 ATP5A ATP5AL2 ATPM	2W6H|D:135-355	2W6H|A:24-92	PF00006	PF02874	ATP synthase alpha/beta family, nucleotide-binding domain	ATP synthase alpha/beta family, beta-barrel domain	P00829	P19483	0.9246621	5
P9WPU5	P25705	atpD Rv1310 MTCY373.30	ATP5A1 ATP5A ATP5AL2 ATPM	1COW|D:135-355	1COW|A:24-92	PF00006	PF02874	ATP synthase alpha/beta family, nucleotide-binding domain	ATP synthase alpha/beta family, beta-barrel domain	P00829	P19483	0.9246621	5
P9WPU5	P25705	atpD Rv1310 MTCY373.30	ATP5A1 ATP5A ATP5AL2 ATPM	1COW|D:135-355	1COW|A:148-372	PF00006	PF00006	ATP synthase alpha/beta family, nucleotide-binding domain	ATP synthase alpha/beta family, nucleotide-binding domain	P00829	P19483	0.9246621	5
P9WPU5	P25705	atpD Rv1310 MTCY373.30	ATP5A1 ATP5A ATP5AL2 ATPM	1COW|D:135-355	1COW|C:148-372	PF00006	PF00006	ATP synthase alpha/beta family, nucleotide-binding domain	ATP synthase alpha/beta family, nucleotide-binding domain	P00829	P19483	0.9246621	6
P9WPU5	P25705	atpD Rv1310 MTCY373.30	ATP5A1 ATP5A ATP5AL2 ATPM	2WSS|D:135-355	2WSS|A:148-372	PF00006	PF00006	ATP synthase alpha/beta family, nucleotide-binding domain	ATP synthase alpha/beta family, nucleotide-binding domain	P00829	P19483	0.9246621	5
P9WPU5	P25705	atpD Rv1310 MTCY373.30	ATP5A1 ATP5A ATP5AL2 ATPM	2WSS|D:135-355	2WSS|A:24-92	PF00006	PF02874	ATP synthase alpha/beta family, nucleotide-binding domain	ATP synthase alpha/beta family, beta-barrel domain	P00829	P19483	0.9246621	5
P9WPU5	P25705	atpD Rv1310 MTCY373.30	ATP5A1 ATP5A ATP5AL2 ATPM	2WSS|D:135-355	2WSS|C:148-372	PF00006	PF00006	ATP synthase alpha/beta family, nucleotide-binding domain	ATP synthase alpha/beta family, nucleotide-binding domain	P00829	P19483	0.9246621	6
P9WPU5	P36542	atpD Rv1310 MTCY373.30	ATP5C1 ATP5C ATP5CL1	2JIZ|L:135-355	2JIZ|N:170-272	PF00006	PF00231	ATP synthase alpha/beta family, nucleotide-binding domain	ATP synthase	P00829	P05631	0.9246621	2
P9WPU5	P25705	atpD Rv1310 MTCY373.30	ATP5A1 ATP5A ATP5AL2 ATPM	2JIZ|L:135-355	2JIZ|H:148-372	PF00006	PF00006	ATP synthase alpha/beta family, nucleotide-binding domain	ATP synthase alpha/beta family, nucleotide-binding domain	P00829	P19483	0.9246621	3
P9WPU5	P25705	atpD Rv1310 MTCY373.30	ATP5A1 ATP5A ATP5AL2 ATPM	2JIZ|L:135-355	2JIZ|I:148-372	PF00006	PF00006	ATP synthase alpha/beta family, nucleotide-binding domain	ATP synthase alpha/beta family, nucleotide-binding domain	P00829	P19483	0.9246621	3
P9WPU5	P25705	atpD Rv1310 MTCY373.30	ATP5A1 ATP5A ATP5AL2 ATPM	2JIZ|L:135-355	2JIZ|I:24-92	PF00006	PF02874	ATP synthase alpha/beta family, nucleotide-binding domain	ATP synthase alpha/beta family, beta-barrel domain	P00829	P19483	0.9246621	3
P9WPU5	P25705	atpD Rv1310 MTCY373.30	ATP5A1 ATP5A ATP5AL2 ATPM	2JJ1|M:135-355	2JJ1|J:24-92	PF00006	PF02874	ATP synthase alpha/beta family, nucleotide-binding domain	ATP synthase alpha/beta family, beta-barrel domain	P00829	P19483	0.9246621	5
P9WPU5	P25705	atpD Rv1310 MTCY373.30	ATP5A1 ATP5A ATP5AL2 ATPM	2JJ1|M:135-355	2JJ1|I:148-372	PF00006	PF00006	ATP synthase alpha/beta family, nucleotide-binding domain	ATP synthase alpha/beta family, nucleotide-binding domain	P00829	P19483	0.9246621	5
P9WPU5	P25705	atpD Rv1310 MTCY373.30	ATP5A1 ATP5A ATP5AL2 ATPM	2JJ1|M:135-355	2JJ1|J:148-372	PF00006	PF00006	ATP synthase alpha/beta family, nucleotide-binding domain	ATP synthase alpha/beta family, nucleotide-binding domain	P00829	P19483	0.9246621	5
P9WPU5	P25705	atpD Rv1310 MTCY373.30	ATP5A1 ATP5A ATP5AL2 ATPM	2JJ2|L:135-355	2JJ2|H:148-372	PF00006	PF00006	ATP synthase alpha/beta family, nucleotide-binding domain	ATP synthase alpha/beta family, nucleotide-binding domain	P00829	P19483	0.9246621	3
P9WPU5	P25705	atpD Rv1310 MTCY373.30	ATP5A1 ATP5A ATP5AL2 ATPM	2JJ2|L:135-355	2JJ2|I:24-92	PF00006	PF02874	ATP synthase alpha/beta family, nucleotide-binding domain	ATP synthase alpha/beta family, beta-barrel domain	P00829	P19483	0.9246621	4
P9WPU5	P25705	atpD Rv1310 MTCY373.30	ATP5A1 ATP5A ATP5AL2 ATPM	2JJ2|L:135-355	2JJ2|I:148-372	PF00006	PF00006	ATP synthase alpha/beta family, nucleotide-binding domain	ATP synthase alpha/beta family, nucleotide-binding domain	P00829	P19483	0.9246621	4
P9WPU5	P25705	atpD Rv1310 MTCY373.30	ATP5A1 ATP5A ATP5AL2 ATPM	1H8E|E:135-355	1H8E|A:148-372	PF00006	PF00006	ATP synthase alpha/beta family, nucleotide-binding domain	ATP synthase alpha/beta family, nucleotide-binding domain	P00829	P19483	0.9246621	5
P9WPU5	P25705	atpD Rv1310 MTCY373.30	ATP5A1 ATP5A ATP5AL2 ATPM	1H8E|E:135-355	1H8E|B:148-372	PF00006	PF00006	ATP synthase alpha/beta family, nucleotide-binding domain	ATP synthase alpha/beta family, nucleotide-binding domain	P00829	P19483	0.9246621	3
P9WPU5	P25705	atpD Rv1310 MTCY373.30	ATP5A1 ATP5A ATP5AL2 ATPM	1H8E|E:135-355	1H8E|B:24-92	PF00006	PF02874	ATP synthase alpha/beta family, nucleotide-binding domain	ATP synthase alpha/beta family, beta-barrel domain	P00829	P19483	0.9246621	3
P9WPU5	P25705	atpD Rv1310 MTCY373.30	ATP5A1 ATP5A ATP5AL2 ATPM	1H8E|D:135-355	1H8E|A:24-92	PF00006	PF02874	ATP synthase alpha/beta family, nucleotide-binding domain	ATP synthase alpha/beta family, beta-barrel domain	P00829	P19483	0.9246621	4
P9WPU5	P25705	atpD Rv1310 MTCY373.30	ATP5A1 ATP5A ATP5AL2 ATPM	1H8E|D:135-355	1H8E|C:148-372	PF00006	PF00006	ATP synthase alpha/beta family, nucleotide-binding domain	ATP synthase alpha/beta family, nucleotide-binding domain	P00829	P19483	0.9246621	6
P9WPU5	P25705	atpD Rv1310 MTCY373.30	ATP5A1 ATP5A ATP5AL2 ATPM	1H8E|D:135-355	1H8E|A:148-372	PF00006	PF00006	ATP synthase alpha/beta family, nucleotide-binding domain	ATP synthase alpha/beta family, nucleotide-binding domain	P00829	P19483	0.9246621	4
P9WPU5	P25705	atpD Rv1310 MTCY373.30	ATP5A1 ATP5A ATP5AL2 ATPM	1COW|F:135-355	1COW|B:148-372	PF00006	PF00006	ATP synthase alpha/beta family, nucleotide-binding domain	ATP synthase alpha/beta family, nucleotide-binding domain	P00829	P19483	0.9246621	4
P9WPU5	P25705	atpD Rv1310 MTCY373.30	ATP5A1 ATP5A ATP5AL2 ATPM	1COW|F:135-355	1COW|C:24-92	PF00006	PF02874	ATP synthase alpha/beta family, nucleotide-binding domain	ATP synthase alpha/beta family, beta-barrel domain	P00829	P19483	0.9246621	4
P9WPU5	P25705	atpD Rv1310 MTCY373.30	ATP5A1 ATP5A ATP5AL2 ATPM	1COW|F:135-355	1COW|C:148-372	PF00006	PF00006	ATP synthase alpha/beta family, nucleotide-binding domain	ATP synthase alpha/beta family, nucleotide-binding domain	P00829	P19483	0.9246621	4
P9WPU5	P36542	atpD Rv1310 MTCY373.30	ATP5C1 ATP5C ATP5CL1	2W6G|E:135-355	2W6G|G:87-272	PF00006	PF00231	ATP synthase alpha/beta family, nucleotide-binding domain	ATP synthase	P00829	P05631	0.9246621	2
P9WPU5	P25705	atpD Rv1310 MTCY373.30	ATP5A1 ATP5A ATP5AL2 ATPM	2W6G|E:135-355	2W6G|B:148-372	PF00006	PF00006	ATP synthase alpha/beta family, nucleotide-binding domain	ATP synthase alpha/beta family, nucleotide-binding domain	P00829	P19483	0.9246621	3
P9WPU5	P25705	atpD Rv1310 MTCY373.30	ATP5A1 ATP5A ATP5AL2 ATPM	2W6G|E:135-355	2W6G|A:148-372	PF00006	PF00006	ATP synthase alpha/beta family, nucleotide-binding domain	ATP synthase alpha/beta family, nucleotide-binding domain	P00829	P19483	0.9246621	3
P9WPU5	P25705	atpD Rv1310 MTCY373.30	ATP5A1 ATP5A ATP5AL2 ATPM	2W6G|E:135-355	2W6G|B:24-92	PF00006	PF02874	ATP synthase alpha/beta family, nucleotide-binding domain	ATP synthase alpha/beta family, beta-barrel domain	P00829	P19483	0.9246621	3
P9WPU5	P25705	atpD Rv1310 MTCY373.30	ATP5A1 ATP5A ATP5AL2 ATPM	2JJ2|M:135-355	2JJ2|J:148-372	PF00006	PF00006	ATP synthase alpha/beta family, nucleotide-binding domain	ATP synthase alpha/beta family, nucleotide-binding domain	P00829	P19483	0.9246621	5
P9WPU5	P25705	atpD Rv1310 MTCY373.30	ATP5A1 ATP5A ATP5AL2 ATPM	2JJ2|M:135-355	2JJ2|J:24-92	PF00006	PF02874	ATP synthase alpha/beta family, nucleotide-binding domain	ATP synthase alpha/beta family, beta-barrel domain	P00829	P19483	0.9246621	5
P9WPU5	P25705	atpD Rv1310 MTCY373.30	ATP5A1 ATP5A ATP5AL2 ATPM	2JJ2|M:135-355	2JJ2|I:148-372	PF00006	PF00006	ATP synthase alpha/beta family, nucleotide-binding domain	ATP synthase alpha/beta family, nucleotide-binding domain	P00829	P19483	0.9246621	5
P9WPU5	P25705	atpD Rv1310 MTCY373.30	ATP5A1 ATP5A ATP5AL2 ATPM	1MAB|B:135-355	1MAB|A:24-92	PF00006	PF02874	ATP synthase alpha/beta family, nucleotide-binding domain	ATP synthase alpha/beta family, beta-barrel domain	P10719	P15999	0.9246621	5
P9WPU5	P25705	atpD Rv1310 MTCY373.30	ATP5A1 ATP5A ATP5AL2 ATPM	1MAB|B:135-355	1MAB|A:148-372	PF00006	PF00006	ATP synthase alpha/beta family, nucleotide-binding domain	ATP synthase alpha/beta family, nucleotide-binding domain	P10719	P15999	0.9246621	5
P9WPU5	P25705	atpD Rv1310 MTCY373.30	ATP5A1 ATP5A ATP5AL2 ATPM	1E1R|F:135-355	1E1R|C:24-92	PF00006	PF02874	ATP synthase alpha/beta family, nucleotide-binding domain	ATP synthase alpha/beta family, beta-barrel domain	P00829	P19483	0.9246621	4
P9WPU5	P25705	atpD Rv1310 MTCY373.30	ATP5A1 ATP5A ATP5AL2 ATPM	1E1R|F:135-355	1E1R|B:148-372	PF00006	PF00006	ATP synthase alpha/beta family, nucleotide-binding domain	ATP synthase alpha/beta family, nucleotide-binding domain	P00829	P19483	0.9246621	3
P9WPU5	P25705	atpD Rv1310 MTCY373.30	ATP5A1 ATP5A ATP5AL2 ATPM	1E1R|F:135-355	1E1R|C:148-372	PF00006	PF00006	ATP synthase alpha/beta family, nucleotide-binding domain	ATP synthase alpha/beta family, nucleotide-binding domain	P00829	P19483	0.9246621	4
P9WPU5	P25705	atpD Rv1310 MTCY373.30	ATP5A1 ATP5A ATP5AL2 ATPM	2JIZ|E:135-355	2JIZ|B:24-92	PF00006	PF02874	ATP synthase alpha/beta family, nucleotide-binding domain	ATP synthase alpha/beta family, beta-barrel domain	P00829	P19483	0.9246621	4
P9WPU5	P36542	atpD Rv1310 MTCY373.30	ATP5C1 ATP5C ATP5CL1	2JIZ|E:135-355	2JIZ|G:170-272	PF00006	PF00231	ATP synthase alpha/beta family, nucleotide-binding domain	ATP synthase	P00829	P05631	0.9246621	2
P9WPU5	P25705	atpD Rv1310 MTCY373.30	ATP5A1 ATP5A ATP5AL2 ATPM	2JIZ|E:135-355	2JIZ|B:148-372	PF00006	PF00006	ATP synthase alpha/beta family, nucleotide-binding domain	ATP synthase alpha/beta family, nucleotide-binding domain	P00829	P19483	0.9246621	4
P9WPU5	P25705	atpD Rv1310 MTCY373.30	ATP5A1 ATP5A ATP5AL2 ATPM	2JIZ|E:135-355	2JIZ|A:148-372	PF00006	PF00006	ATP synthase alpha/beta family, nucleotide-binding domain	ATP synthase alpha/beta family, nucleotide-binding domain	P00829	P19483	0.9246621	3
P9WPU5	P25705	atpD Rv1310 MTCY373.30	ATP5A1 ATP5A ATP5AL2 ATPM	2JJ2|D:135-355	2JJ2|A:148-372	PF00006	PF00006	ATP synthase alpha/beta family, nucleotide-binding domain	ATP synthase alpha/beta family, nucleotide-binding domain	P00829	P19483	0.9246621	5
P9WPU5	P25705	atpD Rv1310 MTCY373.30	ATP5A1 ATP5A ATP5AL2 ATPM	2JJ2|D:135-355	2JJ2|A:24-92	PF00006	PF02874	ATP synthase alpha/beta family, nucleotide-binding domain	ATP synthase alpha/beta family, beta-barrel domain	P00829	P19483	0.9246621	5
P9WPU5	P25705	atpD Rv1310 MTCY373.30	ATP5A1 ATP5A ATP5AL2 ATPM	2JJ2|D:135-355	2JJ2|C:148-372	PF00006	PF00006	ATP synthase alpha/beta family, nucleotide-binding domain	ATP synthase alpha/beta family, nucleotide-binding domain	P00829	P19483	0.9246621	6
P9WPU5	P25705	atpD Rv1310 MTCY373.30	ATP5A1 ATP5A ATP5AL2 ATPM	4ASU|D:135-355	4ASU|A:148-372	PF00006	PF00006	ATP synthase alpha/beta family, nucleotide-binding domain	ATP synthase alpha/beta family, nucleotide-binding domain	P00829	P19483	0.9246621	5
P9WPU5	P25705	atpD Rv1310 MTCY373.30	ATP5A1 ATP5A ATP5AL2 ATPM	4ASU|D:135-355	4ASU|A:26-92	PF00006	PF02874	ATP synthase alpha/beta family, nucleotide-binding domain	ATP synthase alpha/beta family, beta-barrel domain	P00829	P19483	0.9246621	5
P9WPU5	P25705	atpD Rv1310 MTCY373.30	ATP5A1 ATP5A ATP5AL2 ATPM	4ASU|D:135-355	4ASU|C:148-372	PF00006	PF00006	ATP synthase alpha/beta family, nucleotide-binding domain	ATP synthase alpha/beta family, nucleotide-binding domain	P00829	P19483	0.9246621	4
P9WPU5	P25705	atpD Rv1310 MTCY373.30	ATP5A1 ATP5A ATP5AL2 ATPM	1H8H|D:135-355	1H8H|A:24-92	PF00006	PF02874	ATP synthase alpha/beta family, nucleotide-binding domain	ATP synthase alpha/beta family, beta-barrel domain	P00829	P19483	0.9246621	5
P9WPU5	P25705	atpD Rv1310 MTCY373.30	ATP5A1 ATP5A ATP5AL2 ATPM	1H8H|D:135-355	1H8H|C:148-372	PF00006	PF00006	ATP synthase alpha/beta family, nucleotide-binding domain	ATP synthase alpha/beta family, nucleotide-binding domain	P00829	P19483	0.9246621	6
P9WPU5	P25705	atpD Rv1310 MTCY373.30	ATP5A1 ATP5A ATP5AL2 ATPM	1H8H|D:135-355	1H8H|A:148-372	PF00006	PF00006	ATP synthase alpha/beta family, nucleotide-binding domain	ATP synthase alpha/beta family, nucleotide-binding domain	P00829	P19483	0.9246621	5
P9WPU5	P25705	atpD Rv1310 MTCY373.30	ATP5A1 ATP5A ATP5AL2 ATPM	1OHH|D:135-355	1OHH|A:148-372	PF00006	PF00006	ATP synthase alpha/beta family, nucleotide-binding domain	ATP synthase alpha/beta family, nucleotide-binding domain	P00829	P19483	0.9246621	5
P9WPU5	P25705	atpD Rv1310 MTCY373.30	ATP5A1 ATP5A ATP5AL2 ATPM	1OHH|D:135-355	1OHH|C:148-372	PF00006	PF00006	ATP synthase alpha/beta family, nucleotide-binding domain	ATP synthase alpha/beta family, nucleotide-binding domain	P00829	P19483	0.9246621	3
P9WPU5	P25705	atpD Rv1310 MTCY373.30	ATP5A1 ATP5A ATP5AL2 ATPM	1OHH|D:135-355	1OHH|A:24-92	PF00006	PF02874	ATP synthase alpha/beta family, nucleotide-binding domain	ATP synthase alpha/beta family, beta-barrel domain	P00829	P19483	0.9246621	5
P9WPU5	P25705	atpD Rv1310 MTCY373.30	ATP5A1 ATP5A ATP5AL2 ATPM	4ASU|E:135-355	4ASU|B:148-372	PF00006	PF00006	ATP synthase alpha/beta family, nucleotide-binding domain	ATP synthase alpha/beta family, nucleotide-binding domain	P00829	P19483	0.9246621	2
P9WPU5	P25705	atpD Rv1310 MTCY373.30	ATP5A1 ATP5A ATP5AL2 ATPM	4ASU|E:135-355	4ASU|A:148-372	PF00006	PF00006	ATP synthase alpha/beta family, nucleotide-binding domain	ATP synthase alpha/beta family, nucleotide-binding domain	P00829	P19483	0.9246621	2
P9WPU5	P25705	atpD Rv1310 MTCY373.30	ATP5A1 ATP5A ATP5AL2 ATPM	2W6H|E:135-355	2W6H|B:148-372	PF00006	PF00006	ATP synthase alpha/beta family, nucleotide-binding domain	ATP synthase alpha/beta family, nucleotide-binding domain	P00829	P19483	0.9246621	3
P9WPU5	P25705	atpD Rv1310 MTCY373.30	ATP5A1 ATP5A ATP5AL2 ATPM	2W6H|E:135-355	2W6H|B:24-92	PF00006	PF02874	ATP synthase alpha/beta family, nucleotide-binding domain	ATP synthase alpha/beta family, beta-barrel domain	P00829	P19483	0.9246621	3
P9WPU5	P25705	atpD Rv1310 MTCY373.30	ATP5A1 ATP5A ATP5AL2 ATPM	2W6H|E:135-355	2W6H|A:148-372	PF00006	PF00006	ATP synthase alpha/beta family, nucleotide-binding domain	ATP synthase alpha/beta family, nucleotide-binding domain	P00829	P19483	0.9246621	3
P9WPU5	P36542	atpD Rv1310 MTCY373.30	ATP5C1 ATP5C ATP5CL1	2JIZ|K:135-355	2JIZ|N:170-272	PF00006	PF00231	ATP synthase alpha/beta family, nucleotide-binding domain	ATP synthase	P00829	P05631	0.9246621	2
P9WPU5	P25705	atpD Rv1310 MTCY373.30	ATP5A1 ATP5A ATP5AL2 ATPM	2JIZ|K:135-355	2JIZ|H:148-372	PF00006	PF00006	ATP synthase alpha/beta family, nucleotide-binding domain	ATP synthase alpha/beta family, nucleotide-binding domain	P00829	P19483	0.9246621	5
P9WPU5	P25705	atpD Rv1310 MTCY373.30	ATP5A1 ATP5A ATP5AL2 ATPM	2JIZ|K:135-355	2JIZ|J:148-372	PF00006	PF00006	ATP synthase alpha/beta family, nucleotide-binding domain	ATP synthase alpha/beta family, nucleotide-binding domain	P00829	P19483	0.9246621	6
P9WPU5	P25705	atpD Rv1310 MTCY373.30	ATP5A1 ATP5A ATP5AL2 ATPM	2JIZ|K:135-355	2JIZ|H:24-92	PF00006	PF02874	ATP synthase alpha/beta family, nucleotide-binding domain	ATP synthase alpha/beta family, beta-barrel domain	P00829	P19483	0.9246621	5
P9WPU5	P36542	atpD Rv1310 MTCY373.30	ATP5C1 ATP5C ATP5CL1	1W0J|E:135-355	1W0J|G:170-272	PF00006	PF00231	ATP synthase alpha/beta family, nucleotide-binding domain	ATP synthase	P00829	P05631	0.9246621	2
P9WPU5	P25705	atpD Rv1310 MTCY373.30	ATP5A1 ATP5A ATP5AL2 ATPM	1W0J|E:135-355	1W0J|A:148-372	PF00006	PF00006	ATP synthase alpha/beta family, nucleotide-binding domain	ATP synthase alpha/beta family, nucleotide-binding domain	P00829	P19483	0.9246621	3
P9WPU5	P25705	atpD Rv1310 MTCY373.30	ATP5A1 ATP5A ATP5AL2 ATPM	1W0J|E:135-355	1W0J|B:148-372	PF00006	PF00006	ATP synthase alpha/beta family, nucleotide-binding domain	ATP synthase alpha/beta family, nucleotide-binding domain	P00829	P19483	0.9246621	4
P9WPU5	P25705	atpD Rv1310 MTCY373.30	ATP5A1 ATP5A ATP5AL2 ATPM	1W0J|E:135-355	1W0J|B:24-92	PF00006	PF02874	ATP synthase alpha/beta family, nucleotide-binding domain	ATP synthase alpha/beta family, beta-barrel domain	P00829	P19483	0.9246621	4
P9WPU5	P25705	atpD Rv1310 MTCY373.30	ATP5A1 ATP5A ATP5AL2 ATPM	1W0J|D:135-355	1W0J|A:24-92	PF00006	PF02874	ATP synthase alpha/beta family, nucleotide-binding domain	ATP synthase alpha/beta family, beta-barrel domain	P00829	P19483	0.9246621	5
P9WPU5	P25705	atpD Rv1310 MTCY373.30	ATP5A1 ATP5A ATP5AL2 ATPM	1W0J|D:135-355	1W0J|C:148-372	PF00006	PF00006	ATP synthase alpha/beta family, nucleotide-binding domain	ATP synthase alpha/beta family, nucleotide-binding domain	P00829	P19483	0.9246621	6
P9WPU5	P25705	atpD Rv1310 MTCY373.30	ATP5A1 ATP5A ATP5AL2 ATPM	1W0J|D:135-355	1W0J|A:148-372	PF00006	PF00006	ATP synthase alpha/beta family, nucleotide-binding domain	ATP synthase alpha/beta family, nucleotide-binding domain	P00829	P19483	0.9246621	5
P9WPU5	P36542	atpD Rv1310 MTCY373.30	ATP5C1 ATP5C ATP5CL1	1W0J|D:135-355	1W0J|G:170-272	PF00006	PF00231	ATP synthase alpha/beta family, nucleotide-binding domain	ATP synthase	P00829	P05631	0.9246621	2
P9WPU5	P25705	atpD Rv1310 MTCY373.30	ATP5A1 ATP5A ATP5AL2 ATPM	1E1R|E:135-355	1E1R|B:24-92	PF00006	PF02874	ATP synthase alpha/beta family, nucleotide-binding domain	ATP synthase alpha/beta family, beta-barrel domain	P00829	P19483	0.9246621	3
P9WPU5	P25705	atpD Rv1310 MTCY373.30	ATP5A1 ATP5A ATP5AL2 ATPM	1E1R|E:135-355	1E1R|A:148-372	PF00006	PF00006	ATP synthase alpha/beta family, nucleotide-binding domain	ATP synthase alpha/beta family, nucleotide-binding domain	P00829	P19483	0.9246621	3
P9WPU5	P25705	atpD Rv1310 MTCY373.30	ATP5A1 ATP5A ATP5AL2 ATPM	1E1R|E:135-355	1E1R|B:148-372	PF00006	PF00006	ATP synthase alpha/beta family, nucleotide-binding domain	ATP synthase alpha/beta family, nucleotide-binding domain	P00829	P19483	0.9246621	3
P9WPU5	P25705	atpD Rv1310 MTCY373.30	ATP5A1 ATP5A ATP5AL2 ATPM	1OHH|F:135-355	1OHH|B:148-372	PF00006	PF00006	ATP synthase alpha/beta family, nucleotide-binding domain	ATP synthase alpha/beta family, nucleotide-binding domain	P00829	P19483	0.9246621	3
P9WPU5	P25705	atpD Rv1310 MTCY373.30	ATP5A1 ATP5A ATP5AL2 ATPM	1OHH|F:135-355	1OHH|C:24-92	PF00006	PF02874	ATP synthase alpha/beta family, nucleotide-binding domain	ATP synthase alpha/beta family, beta-barrel domain	P00829	P19483	0.9246621	5
P9WPU5	P25705	atpD Rv1310 MTCY373.30	ATP5A1 ATP5A ATP5AL2 ATPM	1OHH|F:135-355	1OHH|C:148-372	PF00006	PF00006	ATP synthase alpha/beta family, nucleotide-binding domain	ATP synthase alpha/beta family, nucleotide-binding domain	P00829	P19483	0.9246621	5
P9WPU5	P25705	atpD Rv1310 MTCY373.30	ATP5A1 ATP5A ATP5AL2 ATPM	2WSS|O:135-355	2WSS|L:30-92	PF00006	PF02874	ATP synthase alpha/beta family, nucleotide-binding domain	ATP synthase alpha/beta family, beta-barrel domain	P00829	P19483	0.9246621	4
P9WPU5	P25705	atpD Rv1310 MTCY373.30	ATP5A1 ATP5A ATP5AL2 ATPM	2WSS|O:135-355	2WSS|L:148-372	PF00006	PF00006	ATP synthase alpha/beta family, nucleotide-binding domain	ATP synthase alpha/beta family, nucleotide-binding domain	P00829	P19483	0.9246621	4
P9WPU5	P25705	atpD Rv1310 MTCY373.30	ATP5A1 ATP5A ATP5AL2 ATPM	2WSS|O:135-355	2WSS|K:148-372	PF00006	PF00006	ATP synthase alpha/beta family, nucleotide-binding domain	ATP synthase alpha/beta family, nucleotide-binding domain	P00829	P19483	0.9246621	3
P9WPU5	P25705	atpD Rv1310 MTCY373.30	ATP5A1 ATP5A ATP5AL2 ATPM	2JIZ|M:135-355	2JIZ|J:24-92	PF00006	PF02874	ATP synthase alpha/beta family, nucleotide-binding domain	ATP synthase alpha/beta family, beta-barrel domain	P00829	P19483	0.9246621	5
P9WPU5	P25705	atpD Rv1310 MTCY373.30	ATP5A1 ATP5A ATP5AL2 ATPM	2JIZ|M:135-355	2JIZ|J:148-372	PF00006	PF00006	ATP synthase alpha/beta family, nucleotide-binding domain	ATP synthase alpha/beta family, nucleotide-binding domain	P00829	P19483	0.9246621	5
P9WPU5	P25705	atpD Rv1310 MTCY373.30	ATP5A1 ATP5A ATP5AL2 ATPM	2JIZ|M:135-355	2JIZ|I:148-372	PF00006	PF00006	ATP synthase alpha/beta family, nucleotide-binding domain	ATP synthase alpha/beta family, nucleotide-binding domain	P00829	P19483	0.9246621	5
P9WPU5	P25705	atpD Rv1310 MTCY373.30	ATP5A1 ATP5A ATP5AL2 ATPM	2JJ2|E:135-355	2JJ2|B:24-92	PF00006	PF02874	ATP synthase alpha/beta family, nucleotide-binding domain	ATP synthase alpha/beta family, beta-barrel domain	P00829	P19483	0.9246621	3
P9WPU5	P25705	atpD Rv1310 MTCY373.30	ATP5A1 ATP5A ATP5AL2 ATPM	2JJ2|E:135-355	2JJ2|A:148-372	PF00006	PF00006	ATP synthase alpha/beta family, nucleotide-binding domain	ATP synthase alpha/beta family, nucleotide-binding domain	P00829	P19483	0.9246621	3
P9WPU5	P25705	atpD Rv1310 MTCY373.30	ATP5A1 ATP5A ATP5AL2 ATPM	2JJ2|E:135-355	2JJ2|B:148-372	PF00006	PF00006	ATP synthase alpha/beta family, nucleotide-binding domain	ATP synthase alpha/beta family, nucleotide-binding domain	P00829	P19483	0.9246621	3
P9WPU5	P25705	atpD Rv1310 MTCY373.30	ATP5A1 ATP5A ATP5AL2 ATPM	1NBM|E:135-355	1NBM|A:148-372	PF00006	PF00006	ATP synthase alpha/beta family, nucleotide-binding domain	ATP synthase alpha/beta family, nucleotide-binding domain	P00829	P19483	0.92249661	3
P9WPU5	P25705	atpD Rv1310 MTCY373.30	ATP5A1 ATP5A ATP5AL2 ATPM	1NBM|E:135-355	1NBM|B:24-92	PF00006	PF02874	ATP synthase alpha/beta family, nucleotide-binding domain	ATP synthase alpha/beta family, beta-barrel domain	P00829	P19483	0.92249661	3
P9WPU5	P25705	atpD Rv1310 MTCY373.30	ATP5A1 ATP5A ATP5AL2 ATPM	1NBM|E:135-355	1NBM|B:148-372	PF00006	PF00006	ATP synthase alpha/beta family, nucleotide-binding domain	ATP synthase alpha/beta family, nucleotide-binding domain	P00829	P19483	0.92249661	3
P9WPU5	P25705	atpD Rv1310 MTCY373.30	ATP5A1 ATP5A ATP5AL2 ATPM	2JDI|E:135-355	2JDI|B:24-92	PF00006	PF02874	ATP synthase alpha/beta family, nucleotide-binding domain	ATP synthase alpha/beta family, beta-barrel domain	P00829	P19483	0.92249661	4
P9WPU5	P25705	atpD Rv1310 MTCY373.30	ATP5A1 ATP5A ATP5AL2 ATPM	2JDI|E:135-355	2JDI|B:148-372	PF00006	PF00006	ATP synthase alpha/beta family, nucleotide-binding domain	ATP synthase alpha/beta family, nucleotide-binding domain	P00829	P19483	0.92249661	4
P9WPU5	P25705	atpD Rv1310 MTCY373.30	ATP5A1 ATP5A ATP5AL2 ATPM	2CK3|D:135-355	2CK3|C:148-372	PF00006	PF00006	ATP synthase alpha/beta family, nucleotide-binding domain	ATP synthase alpha/beta family, nucleotide-binding domain	P00829	P19483	0.92249661	6
P9WPU5	P25705	atpD Rv1310 MTCY373.30	ATP5A1 ATP5A ATP5AL2 ATPM	2CK3|E:135-355	2CK3|B:148-372	PF00006	PF00006	ATP synthase alpha/beta family, nucleotide-binding domain	ATP synthase alpha/beta family, nucleotide-binding domain	P00829	P19483	0.92249661	4
P9WPU5	P25705	atpD Rv1310 MTCY373.30	ATP5A1 ATP5A ATP5AL2 ATPM	2CK3|E:135-355	2CK3|B:24-92	PF00006	PF02874	ATP synthase alpha/beta family, nucleotide-binding domain	ATP synthase alpha/beta family, beta-barrel domain	P00829	P19483	0.92249661	4
P9WPU5	P25705	atpD Rv1310 MTCY373.30	ATP5A1 ATP5A ATP5AL2 ATPM	2JDI|D:135-355	2JDI|A:24-92	PF00006	PF02874	ATP synthase alpha/beta family, nucleotide-binding domain	ATP synthase alpha/beta family, beta-barrel domain	P00829	P19483	0.92249661	5
P9WPU5	P25705	atpD Rv1310 MTCY373.30	ATP5A1 ATP5A ATP5AL2 ATPM	2JDI|D:135-355	2JDI|C:148-372	PF00006	PF00006	ATP synthase alpha/beta family, nucleotide-binding domain	ATP synthase alpha/beta family, nucleotide-binding domain	P00829	P19483	0.92249661	6
P9WPU5	P25705	atpD Rv1310 MTCY373.30	ATP5A1 ATP5A ATP5AL2 ATPM	2JDI|F:135-355	2JDI|C:148-372	PF00006	PF00006	ATP synthase alpha/beta family, nucleotide-binding domain	ATP synthase alpha/beta family, nucleotide-binding domain	P00829	P19483	0.92249661	5
P9WPU5	P25705	atpD Rv1310 MTCY373.30	ATP5A1 ATP5A ATP5AL2 ATPM	2JDI|F:135-355	2JDI|B:148-372	PF00006	PF00006	ATP synthase alpha/beta family, nucleotide-binding domain	ATP synthase alpha/beta family, nucleotide-binding domain	P00829	P19483	0.92249661	5
P9WPU5	P25705	atpD Rv1310 MTCY373.30	ATP5A1 ATP5A ATP5AL2 ATPM	2JDI|F:135-355	2JDI|C:24-92	PF00006	PF02874	ATP synthase alpha/beta family, nucleotide-binding domain	ATP synthase alpha/beta family, beta-barrel domain	P00829	P19483	0.92249661	5
P9WPU5	P25705	atpD Rv1310 MTCY373.30	ATP5A1 ATP5A ATP5AL2 ATPM	2WSS|F:135-355	2WSS|C:27-92	PF00006	PF02874	ATP synthase alpha/beta family, nucleotide-binding domain	ATP synthase alpha/beta family, beta-barrel domain	P00829	P19483	0.92249661	4
P9WPU5	P25705	atpD Rv1310 MTCY373.30	ATP5A1 ATP5A ATP5AL2 ATPM	2WSS|F:135-355	2WSS|B:148-372	PF00006	PF00006	ATP synthase alpha/beta family, nucleotide-binding domain	ATP synthase alpha/beta family, nucleotide-binding domain	P00829	P19483	0.92249661	5
P9WPU5	P25705	atpD Rv1310 MTCY373.30	ATP5A1 ATP5A ATP5AL2 ATPM	2WSS|F:135-355	2WSS|C:148-372	PF00006	PF00006	ATP synthase alpha/beta family, nucleotide-binding domain	ATP synthase alpha/beta family, nucleotide-binding domain	P00829	P19483	0.92249661	4
P9WPU5	P25705	atpD Rv1310 MTCY373.30	ATP5A1 ATP5A ATP5AL2 ATPM	2CK3|F:135-355	2CK3|B:148-372	PF00006	PF00006	ATP synthase alpha/beta family, nucleotide-binding domain	ATP synthase alpha/beta family, nucleotide-binding domain	P00829	P19483	0.92249661	5
P9WPU5	P25705	atpD Rv1310 MTCY373.30	ATP5A1 ATP5A ATP5AL2 ATPM	2CK3|F:135-355	2CK3|C:148-372	PF00006	PF00006	ATP synthase alpha/beta family, nucleotide-binding domain	ATP synthase alpha/beta family, nucleotide-binding domain	P00829	P19483	0.92249661	5
P9WPU5	P25705	atpD Rv1310 MTCY373.30	ATP5A1 ATP5A ATP5AL2 ATPM	2CK3|F:135-355	2CK3|C:24-92	PF00006	PF02874	ATP synthase alpha/beta family, nucleotide-binding domain	ATP synthase alpha/beta family, beta-barrel domain	P00829	P19483	0.92249661	5
P9WPU5	P25705	atpD Rv1310 MTCY373.30	ATP5A1 ATP5A ATP5AL2 ATPM	2JDI|E:135-355	2JDI|A:148-372	PF00006	PF00006	ATP synthase alpha/beta family, nucleotide-binding domain	ATP synthase alpha/beta family, nucleotide-binding domain	P00829	P19483	0.92064977	3
P9WPU5	P25705	atpD Rv1310 MTCY373.30	ATP5A1 ATP5A ATP5AL2 ATPM	2JDI|D:135-355	2JDI|A:148-372	PF00006	PF00006	ATP synthase alpha/beta family, nucleotide-binding domain	ATP synthase alpha/beta family, nucleotide-binding domain	P00829	P19483	0.92064977	5
P9WPU7	P06576	atpA Rv1308 MTCY373.28	ATP5B ATPMB ATPSB	1NBM|A:148-372	1NBM|E:13-79	PF00006	PF02874	ATP synthase alpha/beta family, nucleotide-binding domain	ATP synthase alpha/beta family, beta-barrel domain	P19483	P00829	0.91869473	3
P9WPU7	P06576	atpA Rv1308 MTCY373.28	ATP5B ATPMB ATPSB	1NBM|A:148-372	1NBM|D:135-355	PF00006	PF00006	ATP synthase alpha/beta family, nucleotide-binding domain	ATP synthase alpha/beta family, nucleotide-binding domain	P19483	P00829	0.91869473	5
P9WPU7	P06576	atpA Rv1308 MTCY373.28	ATP5B ATPMB ATPSB	1NBM|A:148-372	1NBM|D:368-475	PF00006	PF00306	ATP synthase alpha/beta family, nucleotide-binding domain	ATP synthase alpha/beta chain, C terminal domain	P19483	P00829	0.91869473	5
P9WPU7	P06576	atpA Rv1308 MTCY373.28	ATP5B ATPMB ATPSB	2JJ2|J:148-372	2JJ2|K:135-355	PF00006	PF00006	ATP synthase alpha/beta family, nucleotide-binding domain	ATP synthase alpha/beta family, nucleotide-binding domain	P19483	P00829	0.91869473	6
P9WPU7	P06576	atpA Rv1308 MTCY373.28	ATP5B ATPMB ATPSB	2JJ2|J:148-372	2JJ2|M:368-474	PF00006	PF00306	ATP synthase alpha/beta family, nucleotide-binding domain	ATP synthase alpha/beta chain, C terminal domain	P19483	P00829	0.91869473	5
P9WPU7	P06576	atpA Rv1308 MTCY373.28	ATP5B ATPMB ATPSB	2JJ2|J:148-372	2JJ2|K:13-79	PF00006	PF02874	ATP synthase alpha/beta family, nucleotide-binding domain	ATP synthase alpha/beta family, beta-barrel domain	P19483	P00829	0.91869473	6
P9WPU7	P06576	atpA Rv1308 MTCY373.28	ATP5B ATPMB ATPSB	2JJ2|J:148-372	2JJ2|M:135-355	PF00006	PF00006	ATP synthase alpha/beta family, nucleotide-binding domain	ATP synthase alpha/beta family, nucleotide-binding domain	P19483	P00829	0.91869473	5
P9WPU7	P06576	atpA Rv1308 MTCY373.28	ATP5B ATPMB ATPSB	2JJ2|J:148-372	2JJ2|K:368-475	PF00006	PF00306	ATP synthase alpha/beta family, nucleotide-binding domain	ATP synthase alpha/beta chain, C terminal domain	P19483	P00829	0.91869473	6
P9WPU7	P06576	atpA Rv1308 MTCY373.28	ATP5B ATPMB ATPSB	1W0J|A:148-372	1W0J|D:368-475	PF00006	PF00306	ATP synthase alpha/beta family, nucleotide-binding domain	ATP synthase alpha/beta chain, C terminal domain	P19483	P00829	0.91869473	5
P9WPU7	P36542	atpA Rv1308 MTCY373.28	ATP5C1 ATP5C ATP5CL1	1W0J|A:148-372	1W0J|G:170-272	PF00006	PF00231	ATP synthase alpha/beta family, nucleotide-binding domain	ATP synthase	P19483	P05631	0.91869473	2
P9WPU7	P06576	atpA Rv1308 MTCY373.28	ATP5B ATPMB ATPSB	1W0J|A:148-372	1W0J|E:135-355	PF00006	PF00006	ATP synthase alpha/beta family, nucleotide-binding domain	ATP synthase alpha/beta family, nucleotide-binding domain	P19483	P00829	0.91869473	3
P9WPU7	P06576	atpA Rv1308 MTCY373.28	ATP5B ATPMB ATPSB	1W0J|A:148-372	1W0J|E:13-79	PF00006	PF02874	ATP synthase alpha/beta family, nucleotide-binding domain	ATP synthase alpha/beta family, beta-barrel domain	P19483	P00829	0.91869473	3
P9WPU7	P06576	atpA Rv1308 MTCY373.28	ATP5B ATPMB ATPSB	1W0J|A:148-372	1W0J|D:135-355	PF00006	PF00006	ATP synthase alpha/beta family, nucleotide-binding domain	ATP synthase alpha/beta family, nucleotide-binding domain	P19483	P00829	0.91869473	5
P9WPU7	P06576	atpA Rv1308 MTCY373.28	ATP5B ATPMB ATPSB	2JIZ|C:148-372	2JIZ|F:135-355	PF00006	PF00006	ATP synthase alpha/beta family, nucleotide-binding domain	ATP synthase alpha/beta family, nucleotide-binding domain	P19483	P00829	0.91869473	5
P9WPU7	P06576	atpA Rv1308 MTCY373.28	ATP5B ATPMB ATPSB	2JIZ|C:148-372	2JIZ|D:13-79	PF00006	PF02874	ATP synthase alpha/beta family, nucleotide-binding domain	ATP synthase alpha/beta family, beta-barrel domain	P19483	P00829	0.91869473	6
P9WPU7	P06576	atpA Rv1308 MTCY373.28	ATP5B ATPMB ATPSB	2JIZ|C:148-372	2JIZ|D:135-355	PF00006	PF00006	ATP synthase alpha/beta family, nucleotide-binding domain	ATP synthase alpha/beta family, nucleotide-binding domain	P19483	P00829	0.91869473	6
P9WPU7	P36542	atpA Rv1308 MTCY373.28	ATP5C1 ATP5C ATP5CL1	2JIZ|C:148-372	2JIZ|G:170-272	PF00006	PF00231	ATP synthase alpha/beta family, nucleotide-binding domain	ATP synthase	P19483	P05631	0.91869473	1
P9WPU7	P06576	atpA Rv1308 MTCY373.28	ATP5B ATPMB ATPSB	2JIZ|C:148-372	2JIZ|F:368-474	PF00006	PF00306	ATP synthase alpha/beta family, nucleotide-binding domain	ATP synthase alpha/beta chain, C terminal domain	P19483	P00829	0.91869473	5
P9WPU7	P06576	atpA Rv1308 MTCY373.28	ATP5B ATPMB ATPSB	2JIZ|C:148-372	2JIZ|D:368-475	PF00006	PF00306	ATP synthase alpha/beta family, nucleotide-binding domain	ATP synthase alpha/beta chain, C terminal domain	P19483	P00829	0.91869473	6
P9WPU7	P06576	atpA Rv1308 MTCY373.28	ATP5B ATPMB ATPSB	2JJ2|C:148-372	2JJ2|D:13-79	PF00006	PF02874	ATP synthase alpha/beta family, nucleotide-binding domain	ATP synthase alpha/beta family, beta-barrel domain	P19483	P00829	0.91869473	6
P9WPU7	P06576	atpA Rv1308 MTCY373.28	ATP5B ATPMB ATPSB	2JJ2|C:148-372	2JJ2|D:368-475	PF00006	PF00306	ATP synthase alpha/beta family, nucleotide-binding domain	ATP synthase alpha/beta chain, C terminal domain	P19483	P00829	0.91869473	6
P9WPU7	P06576	atpA Rv1308 MTCY373.28	ATP5B ATPMB ATPSB	2JJ2|C:148-372	2JJ2|D:135-355	PF00006	PF00006	ATP synthase alpha/beta family, nucleotide-binding domain	ATP synthase alpha/beta family, nucleotide-binding domain	P19483	P00829	0.91869473	6
P9WPU7	P06576	atpA Rv1308 MTCY373.28	ATP5B ATPMB ATPSB	2JJ2|C:148-372	2JJ2|F:368-474	PF00006	PF00306	ATP synthase alpha/beta family, nucleotide-binding domain	ATP synthase alpha/beta chain, C terminal domain	P19483	P00829	0.91869473	5
P9WPU7	P06576	atpA Rv1308 MTCY373.28	ATP5B ATPMB ATPSB	2JJ2|C:148-372	2JJ2|F:135-355	PF00006	PF00006	ATP synthase alpha/beta family, nucleotide-binding domain	ATP synthase alpha/beta family, nucleotide-binding domain	P19483	P00829	0.91869473	5
P9WPU7	P06576	atpA Rv1308 MTCY373.28	ATP5B ATPMB ATPSB	1H8E|B:148-372	1H8E|F:13-79	PF00006	PF02874	ATP synthase alpha/beta family, nucleotide-binding domain	ATP synthase alpha/beta family, beta-barrel domain	P19483	P00829	0.91869473	4
P9WPU7	P06576	atpA Rv1308 MTCY373.28	ATP5B ATPMB ATPSB	1H8E|B:148-372	1H8E|E:135-355	PF00006	PF00006	ATP synthase alpha/beta family, nucleotide-binding domain	ATP synthase alpha/beta family, nucleotide-binding domain	P19483	P00829	0.91869473	3
P9WPU7	P06576	atpA Rv1308 MTCY373.28	ATP5B ATPMB ATPSB	1H8E|B:148-372	1H8E|F:368-474	PF00006	PF00306	ATP synthase alpha/beta family, nucleotide-binding domain	ATP synthase alpha/beta chain, C terminal domain	P19483	P00829	0.91869473	4
P9WPU7	P06576	atpA Rv1308 MTCY373.28	ATP5B ATPMB ATPSB	1H8E|B:148-372	1H8E|F:135-355	PF00006	PF00006	ATP synthase alpha/beta family, nucleotide-binding domain	ATP synthase alpha/beta family, nucleotide-binding domain	P19483	P00829	0.91869473	4
P9WPU7	P06576	atpA Rv1308 MTCY373.28	ATP5B ATPMB ATPSB	2W6H|B:148-372	2W6H|F:13-79	PF00006	PF02874	ATP synthase alpha/beta family, nucleotide-binding domain	ATP synthase alpha/beta family, beta-barrel domain	P19483	P00829	0.91869473	5
P9WPU7	P06576	atpA Rv1308 MTCY373.28	ATP5B ATPMB ATPSB	2W6H|B:148-372	2W6H|E:135-355	PF00006	PF00006	ATP synthase alpha/beta family, nucleotide-binding domain	ATP synthase alpha/beta family, nucleotide-binding domain	P19483	P00829	0.91869473	3
P9WPU7	P06576	atpA Rv1308 MTCY373.28	ATP5B ATPMB ATPSB	2W6H|B:148-372	2W6H|F:368-474	PF00006	PF00306	ATP synthase alpha/beta family, nucleotide-binding domain	ATP synthase alpha/beta chain, C terminal domain	P19483	P00829	0.91869473	5
P9WPU7	P06576	atpA Rv1308 MTCY373.28	ATP5B ATPMB ATPSB	2W6H|B:148-372	2W6H|F:135-355	PF00006	PF00006	ATP synthase alpha/beta family, nucleotide-binding domain	ATP synthase alpha/beta family, nucleotide-binding domain	P19483	P00829	0.91869473	5
P9WPU7	P06576	atpA Rv1308 MTCY373.28	ATP5B ATPMB ATPSB	2W6H|C:148-372	2W6H|D:368-475	PF00006	PF00306	ATP synthase alpha/beta family, nucleotide-binding domain	ATP synthase alpha/beta chain, C terminal domain	P19483	P00829	0.91869473	6
P9WPU7	P06576	atpA Rv1308 MTCY373.28	ATP5B ATPMB ATPSB	2W6H|C:148-372	2W6H|F:368-474	PF00006	PF00306	ATP synthase alpha/beta family, nucleotide-binding domain	ATP synthase alpha/beta chain, C terminal domain	P19483	P00829	0.91869473	4
P9WPU7	P06576	atpA Rv1308 MTCY373.28	ATP5B ATPMB ATPSB	2W6H|C:148-372	2W6H|D:13-79	PF00006	PF02874	ATP synthase alpha/beta family, nucleotide-binding domain	ATP synthase alpha/beta family, beta-barrel domain	P19483	P00829	0.91869473	6
P9WPU7	P06576	atpA Rv1308 MTCY373.28	ATP5B ATPMB ATPSB	2W6H|C:148-372	2W6H|F:135-355	PF00006	PF00006	ATP synthase alpha/beta family, nucleotide-binding domain	ATP synthase alpha/beta family, nucleotide-binding domain	P19483	P00829	0.91869473	4
P9WPU7	P06576	atpA Rv1308 MTCY373.28	ATP5B ATPMB ATPSB	2W6H|C:148-372	2W6H|D:135-355	PF00006	PF00006	ATP synthase alpha/beta family, nucleotide-binding domain	ATP synthase alpha/beta family, nucleotide-binding domain	P19483	P00829	0.91869473	6
P9WPU7	P06576	atpA Rv1308 MTCY373.28	ATP5B ATPMB ATPSB	1E1Q|C:148-372	1E1Q|D:13-79	PF00006	PF02874	ATP synthase alpha/beta family, nucleotide-binding domain	ATP synthase alpha/beta family, beta-barrel domain	P19483	P00829	0.91869473	6
P9WPU7	P06576	atpA Rv1308 MTCY373.28	ATP5B ATPMB ATPSB	1E1Q|C:148-372	1E1Q|D:368-475	PF00006	PF00306	ATP synthase alpha/beta family, nucleotide-binding domain	ATP synthase alpha/beta chain, C terminal domain	P19483	P00829	0.91869473	6
P9WPU7	P06576	atpA Rv1308 MTCY373.28	ATP5B ATPMB ATPSB	1E1Q|C:148-372	1E1Q|D:135-355	PF00006	PF00006	ATP synthase alpha/beta family, nucleotide-binding domain	ATP synthase alpha/beta family, nucleotide-binding domain	P19483	P00829	0.91869473	6
P9WPU7	P06576	atpA Rv1308 MTCY373.28	ATP5B ATPMB ATPSB	1E1Q|C:148-372	1E1Q|F:368-474	PF00006	PF00306	ATP synthase alpha/beta family, nucleotide-binding domain	ATP synthase alpha/beta chain, C terminal domain	P19483	P00829	0.91869473	4
P9WPU7	P06576	atpA Rv1308 MTCY373.28	ATP5B ATPMB ATPSB	1E1Q|C:148-372	1E1Q|F:135-355	PF00006	PF00006	ATP synthase alpha/beta family, nucleotide-binding domain	ATP synthase alpha/beta family, nucleotide-binding domain	P19483	P00829	0.91869473	4
P9WPU7	P06576	atpA Rv1308 MTCY373.28	ATP5B ATPMB ATPSB	2JJ2|B:148-372	2JJ2|F:13-79	PF00006	PF02874	ATP synthase alpha/beta family, nucleotide-binding domain	ATP synthase alpha/beta family, beta-barrel domain	P19483	P00829	0.91869473	5
P9WPU7	P06576	atpA Rv1308 MTCY373.28	ATP5B ATPMB ATPSB	2JJ2|B:148-372	2JJ2|E:135-355	PF00006	PF00006	ATP synthase alpha/beta family, nucleotide-binding domain	ATP synthase alpha/beta family, nucleotide-binding domain	P19483	P00829	0.91869473	3
P9WPU7	P25705	atpA Rv1308 MTCY373.28	ATP5A1 ATP5A ATP5AL2 ATPM	2JJ2|B:148-372	2JJ2|J:24-92	PF00006	PF02874	ATP synthase alpha/beta family, nucleotide-binding domain	ATP synthase alpha/beta family, beta-barrel domain	P19483	P19483	0.91869473	1
P9WPU7	P06576	atpA Rv1308 MTCY373.28	ATP5B ATPMB ATPSB	2JJ2|B:148-372	2JJ2|F:135-355	PF00006	PF00006	ATP synthase alpha/beta family, nucleotide-binding domain	ATP synthase alpha/beta family, nucleotide-binding domain	P19483	P00829	0.91869473	5
P9WPU7	P06576	atpA Rv1308 MTCY373.28	ATP5B ATPMB ATPSB	2JJ2|B:148-372	2JJ2|M:13-79	PF00006	PF02874	ATP synthase alpha/beta family, nucleotide-binding domain	ATP synthase alpha/beta family, beta-barrel domain	P19483	P00829	0.91869473	1
P9WPU7	P06576	atpA Rv1308 MTCY373.28	ATP5B ATPMB ATPSB	2JJ2|B:148-372	2JJ2|F:368-474	PF00006	PF00306	ATP synthase alpha/beta family, nucleotide-binding domain	ATP synthase alpha/beta chain, C terminal domain	P19483	P00829	0.91869473	5
P9WPU7	P06576	atpA Rv1308 MTCY373.28	ATP5B ATPMB ATPSB	2W6J|A:148-372	2W6J|E:135-355	PF00006	PF00006	ATP synthase alpha/beta family, nucleotide-binding domain	ATP synthase alpha/beta family, nucleotide-binding domain	P19483	P00829	0.91869473	4
P9WPU7	P06576	atpA Rv1308 MTCY373.28	ATP5B ATPMB ATPSB	2W6J|A:148-372	2W6J|E:13-79	PF00006	PF02874	ATP synthase alpha/beta family, nucleotide-binding domain	ATP synthase alpha/beta family, beta-barrel domain	P19483	P00829	0.91869473	4
P9WPU7	P06576	atpA Rv1308 MTCY373.28	ATP5B ATPMB ATPSB	2W6J|A:148-372	2W6J|D:368-475	PF00006	PF00306	ATP synthase alpha/beta family, nucleotide-binding domain	ATP synthase alpha/beta chain, C terminal domain	P19483	P00829	0.91869473	5
P9WPU7	P06576	atpA Rv1308 MTCY373.28	ATP5B ATPMB ATPSB	2W6J|A:148-372	2W6J|D:135-355	PF00006	PF00006	ATP synthase alpha/beta family, nucleotide-binding domain	ATP synthase alpha/beta family, nucleotide-binding domain	P19483	P00829	0.91869473	5
P9WPU7	P06576	atpA Rv1308 MTCY373.28	ATP5B ATPMB ATPSB	4ASU|C:148-372	4ASU|F:135-355	PF00006	PF00006	ATP synthase alpha/beta family, nucleotide-binding domain	ATP synthase alpha/beta family, nucleotide-binding domain	P19483	P00829	0.91869473	3
P9WPU7	P06576	atpA Rv1308 MTCY373.28	ATP5B ATPMB ATPSB	4ASU|C:148-372	4ASU|F:368-474	PF00006	PF00306	ATP synthase alpha/beta family, nucleotide-binding domain	ATP synthase alpha/beta chain, C terminal domain	P19483	P00829	0.91869473	3
P9WPU7	P06576	atpA Rv1308 MTCY373.28	ATP5B ATPMB ATPSB	4ASU|C:148-372	4ASU|D:135-355	PF00006	PF00006	ATP synthase alpha/beta family, nucleotide-binding domain	ATP synthase alpha/beta family, nucleotide-binding domain	P19483	P00829	0.91869473	4
P9WPU7	P06576	atpA Rv1308 MTCY373.28	ATP5B ATPMB ATPSB	2WSS|A:148-372	2WSS|E:135-355	PF00006	PF00006	ATP synthase alpha/beta family, nucleotide-binding domain	ATP synthase alpha/beta family, nucleotide-binding domain	P19483	P00829	0.91869473	3
P9WPU7	P06576	atpA Rv1308 MTCY373.28	ATP5B ATPMB ATPSB	2WSS|A:148-372	2WSS|D:135-355	PF00006	PF00006	ATP synthase alpha/beta family, nucleotide-binding domain	ATP synthase alpha/beta family, nucleotide-binding domain	P19483	P00829	0.91869473	5
P9WPU7	P06576	atpA Rv1308 MTCY373.28	ATP5B ATPMB ATPSB	2WSS|A:148-372	2WSS|N:13-79	PF00006	PF02874	ATP synthase alpha/beta family, nucleotide-binding domain	ATP synthase alpha/beta family, beta-barrel domain	P19483	P00829	0.91869473	1
P9WPU7	P06576	atpA Rv1308 MTCY373.28	ATP5B ATPMB ATPSB	2WSS|A:148-372	2WSS|D:368-475	PF00006	PF00306	ATP synthase alpha/beta family, nucleotide-binding domain	ATP synthase alpha/beta chain, C terminal domain	P19483	P00829	0.91869473	5
P9WPU7	P06576	atpA Rv1308 MTCY373.28	ATP5B ATPMB ATPSB	2WSS|A:148-372	2WSS|E:13-79	PF00006	PF02874	ATP synthase alpha/beta family, nucleotide-binding domain	ATP synthase alpha/beta family, beta-barrel domain	P19483	P00829	0.91869473	3
P9WPU7	P06576	atpA Rv1308 MTCY373.28	ATP5B ATPMB ATPSB	2XND|A:148-372	2XND|E:13-79	PF00006	PF02874	ATP synthase alpha/beta family, nucleotide-binding domain	ATP synthase alpha/beta family, beta-barrel domain	P19483	P00829	0.91869473	4
P9WPU7	P06576	atpA Rv1308 MTCY373.28	ATP5B ATPMB ATPSB	2XND|A:148-372	2XND|D:135-355	PF00006	PF00006	ATP synthase alpha/beta family, nucleotide-binding domain	ATP synthase alpha/beta family, nucleotide-binding domain	P19483	P00829	0.91869473	5
P9WPU7	P06576	atpA Rv1308 MTCY373.28	ATP5B ATPMB ATPSB	2XND|A:148-372	2XND|E:135-355	PF00006	PF00006	ATP synthase alpha/beta family, nucleotide-binding domain	ATP synthase alpha/beta family, nucleotide-binding domain	P19483	P00829	0.91869473	4
P9WPU7	P06576	atpA Rv1308 MTCY373.28	ATP5B ATPMB ATPSB	2XND|A:148-372	2XND|D:368-475	PF00006	PF00306	ATP synthase alpha/beta family, nucleotide-binding domain	ATP synthase alpha/beta chain, C terminal domain	P19483	P00829	0.91869473	5
P9WPU7	P06576	atpA Rv1308 MTCY373.28	ATP5B ATPMB ATPSB	2JJ2|I:148-372	2JJ2|M:368-474	PF00006	PF00306	ATP synthase alpha/beta family, nucleotide-binding domain	ATP synthase alpha/beta chain, C terminal domain	P19483	P00829	0.91869473	5
P9WPU7	P06576	atpA Rv1308 MTCY373.28	ATP5B ATPMB ATPSB	2JJ2|I:148-372	2JJ2|L:135-355	PF00006	PF00006	ATP synthase alpha/beta family, nucleotide-binding domain	ATP synthase alpha/beta family, nucleotide-binding domain	P19483	P00829	0.91869473	4
P9WPU7	P06576	atpA Rv1308 MTCY373.28	ATP5B ATPMB ATPSB	2JJ2|I:148-372	2JJ2|M:135-355	PF00006	PF00006	ATP synthase alpha/beta family, nucleotide-binding domain	ATP synthase alpha/beta family, nucleotide-binding domain	P19483	P00829	0.91869473	5
P9WPU7	P06576	atpA Rv1308 MTCY373.28	ATP5B ATPMB ATPSB	2JJ2|I:148-372	2JJ2|L:368-474	PF00006	PF00306	ATP synthase alpha/beta family, nucleotide-binding domain	ATP synthase alpha/beta chain, C terminal domain	P19483	P00829	0.91869473	4
P9WPU7	P06576	atpA Rv1308 MTCY373.28	ATP5B ATPMB ATPSB	2JJ2|I:148-372	2JJ2|M:13-79	PF00006	PF02874	ATP synthase alpha/beta family, nucleotide-binding domain	ATP synthase alpha/beta family, beta-barrel domain	P19483	P00829	0.91869473	5
P9WPU7	P06576	atpA Rv1308 MTCY373.28	ATP5B ATPMB ATPSB	1NBM|B:148-372	1NBM|F:135-355	PF00006	PF00006	ATP synthase alpha/beta family, nucleotide-binding domain	ATP synthase alpha/beta family, nucleotide-binding domain	P19483	P00829	0.91869473	3
P9WPU7	P06576	atpA Rv1308 MTCY373.28	ATP5B ATPMB ATPSB	1NBM|B:148-372	1NBM|F:368-474	PF00006	PF00306	ATP synthase alpha/beta family, nucleotide-binding domain	ATP synthase alpha/beta chain, C terminal domain	P19483	P00829	0.91869473	3
P9WPU7	P06576	atpA Rv1308 MTCY373.28	ATP5B ATPMB ATPSB	1COW|C:148-372	1COW|D:135-355	PF00006	PF00006	ATP synthase alpha/beta family, nucleotide-binding domain	ATP synthase alpha/beta family, nucleotide-binding domain	P19483	P00829	0.91869473	6
P9WPU7	P06576	atpA Rv1308 MTCY373.28	ATP5B ATPMB ATPSB	1COW|C:148-372	1COW|D:13-79	PF00006	PF02874	ATP synthase alpha/beta family, nucleotide-binding domain	ATP synthase alpha/beta family, beta-barrel domain	P19483	P00829	0.91869473	6
P9WPU7	P06576	atpA Rv1308 MTCY373.28	ATP5B ATPMB ATPSB	1COW|C:148-372	1COW|D:368-475	PF00006	PF00306	ATP synthase alpha/beta family, nucleotide-binding domain	ATP synthase alpha/beta chain, C terminal domain	P19483	P00829	0.91869473	6
P9WPU7	P06576	atpA Rv1308 MTCY373.28	ATP5B ATPMB ATPSB	1COW|C:148-372	1COW|F:135-355	PF00006	PF00006	ATP synthase alpha/beta family, nucleotide-binding domain	ATP synthase alpha/beta family, nucleotide-binding domain	P19483	P00829	0.91869473	4
P9WPU7	P06576	atpA Rv1308 MTCY373.28	ATP5B ATPMB ATPSB	1COW|C:148-372	1COW|F:368-474	PF00006	PF00306	ATP synthase alpha/beta family, nucleotide-binding domain	ATP synthase alpha/beta chain, C terminal domain	P19483	P00829	0.91869473	4
P9WPU7	P06576	atpA Rv1308 MTCY373.28	ATP5B ATPMB ATPSB	1E1R|B:148-372	1E1R|F:135-355	PF00006	PF00006	ATP synthase alpha/beta family, nucleotide-binding domain	ATP synthase alpha/beta family, nucleotide-binding domain	P19483	P00829	0.91869473	3
P9WPU7	P06576	atpA Rv1308 MTCY373.28	ATP5B ATPMB ATPSB	1E1R|B:148-372	1E1R|E:135-355	PF00006	PF00006	ATP synthase alpha/beta family, nucleotide-binding domain	ATP synthase alpha/beta family, nucleotide-binding domain	P19483	P00829	0.91869473	3
P9WPU7	P06576	atpA Rv1308 MTCY373.28	ATP5B ATPMB ATPSB	1E1R|B:148-372	1E1R|F:368-474	PF00006	PF00306	ATP synthase alpha/beta family, nucleotide-binding domain	ATP synthase alpha/beta chain, C terminal domain	P19483	P00829	0.91869473	3
P9WPU7	P06576	atpA Rv1308 MTCY373.28	ATP5B ATPMB ATPSB	2W6F|C:148-372	2W6F|D:368-475	PF00006	PF00306	ATP synthase alpha/beta family, nucleotide-binding domain	ATP synthase alpha/beta chain, C terminal domain	P19483	P00829	0.91869473	6
P9WPU7	P06576	atpA Rv1308 MTCY373.28	ATP5B ATPMB ATPSB	2W6F|C:148-372	2W6F|F:135-355	PF00006	PF00006	ATP synthase alpha/beta family, nucleotide-binding domain	ATP synthase alpha/beta family, nucleotide-binding domain	P19483	P00829	0.91869473	4
P9WPU7	P06576	atpA Rv1308 MTCY373.28	ATP5B ATPMB ATPSB	2W6F|C:148-372	2W6F|F:368-474	PF00006	PF00306	ATP synthase alpha/beta family, nucleotide-binding domain	ATP synthase alpha/beta chain, C terminal domain	P19483	P00829	0.91869473	4
P9WPU7	P06576	atpA Rv1308 MTCY373.28	ATP5B ATPMB ATPSB	2W6F|C:148-372	2W6F|D:135-355	PF00006	PF00006	ATP synthase alpha/beta family, nucleotide-binding domain	ATP synthase alpha/beta family, nucleotide-binding domain	P19483	P00829	0.91869473	6
P9WPU7	P06576	atpA Rv1308 MTCY373.28	ATP5B ATPMB ATPSB	2W6F|C:148-372	2W6F|D:13-79	PF00006	PF02874	ATP synthase alpha/beta family, nucleotide-binding domain	ATP synthase alpha/beta family, beta-barrel domain	P19483	P00829	0.91869473	6
P9WPU7	P06576	atpA Rv1308 MTCY373.28	ATP5B ATPMB ATPSB	2CK3|C:148-372	2CK3|D:13-79	PF00006	PF02874	ATP synthase alpha/beta family, nucleotide-binding domain	ATP synthase alpha/beta family, beta-barrel domain	P19483	P00829	0.91869473	6
P9WPU7	P06576	atpA Rv1308 MTCY373.28	ATP5B ATPMB ATPSB	2CK3|C:148-372	2CK3|D:368-475	PF00006	PF00306	ATP synthase alpha/beta family, nucleotide-binding domain	ATP synthase alpha/beta chain, C terminal domain	P19483	P00829	0.91869473	6
P9WPU7	P06576	atpA Rv1308 MTCY373.28	ATP5B ATPMB ATPSB	1E1Q|A:148-372	1E1Q|E:13-79	PF00006	PF02874	ATP synthase alpha/beta family, nucleotide-binding domain	ATP synthase alpha/beta family, beta-barrel domain	P19483	P00829	0.91869473	3
P9WPU7	P06576	atpA Rv1308 MTCY373.28	ATP5B ATPMB ATPSB	1E1Q|A:148-372	1E1Q|D:135-355	PF00006	PF00006	ATP synthase alpha/beta family, nucleotide-binding domain	ATP synthase alpha/beta family, nucleotide-binding domain	P19483	P00829	0.91869473	5
P9WPU7	P06576	atpA Rv1308 MTCY373.28	ATP5B ATPMB ATPSB	1E1Q|A:148-372	1E1Q|E:135-355	PF00006	PF00006	ATP synthase alpha/beta family, nucleotide-binding domain	ATP synthase alpha/beta family, nucleotide-binding domain	P19483	P00829	0.91869473	3
P9WPU7	P06576	atpA Rv1308 MTCY373.28	ATP5B ATPMB ATPSB	1E1Q|A:148-372	1E1Q|D:368-475	PF00006	PF00306	ATP synthase alpha/beta family, nucleotide-binding domain	ATP synthase alpha/beta chain, C terminal domain	P19483	P00829	0.91869473	5
P9WPU7	P06576	atpA Rv1308 MTCY373.28	ATP5B ATPMB ATPSB	1COW|A:148-372	1COW|D:135-355	PF00006	PF00006	ATP synthase alpha/beta family, nucleotide-binding domain	ATP synthase alpha/beta family, nucleotide-binding domain	P19483	P00829	0.91869473	5
P9WPU7	P06576	atpA Rv1308 MTCY373.28	ATP5B ATPMB ATPSB	1COW|A:148-372	1COW|E:135-355	PF00006	PF00006	ATP synthase alpha/beta family, nucleotide-binding domain	ATP synthase alpha/beta family, nucleotide-binding domain	P19483	P00829	0.91869473	3
P9WPU7	P06576	atpA Rv1308 MTCY373.28	ATP5B ATPMB ATPSB	1COW|A:148-372	1COW|D:368-475	PF00006	PF00306	ATP synthase alpha/beta family, nucleotide-binding domain	ATP synthase alpha/beta chain, C terminal domain	P19483	P00829	0.91869473	5
P9WPU7	P06576	atpA Rv1308 MTCY373.28	ATP5B ATPMB ATPSB	1COW|A:148-372	1COW|E:13-79	PF00006	PF02874	ATP synthase alpha/beta family, nucleotide-binding domain	ATP synthase alpha/beta family, beta-barrel domain	P19483	P00829	0.91869473	3
P9WPU7	P06576	atpA Rv1308 MTCY373.28	ATP5B ATPMB ATPSB	1E79|A:148-372	1E79|E:13-79	PF00006	PF02874	ATP synthase alpha/beta family, nucleotide-binding domain	ATP synthase alpha/beta family, beta-barrel domain	P19483	P00829	0.91869473	3
P9WPU7	P06576	atpA Rv1308 MTCY373.28	ATP5B ATPMB ATPSB	1E79|A:148-372	1E79|D:135-355	PF00006	PF00006	ATP synthase alpha/beta family, nucleotide-binding domain	ATP synthase alpha/beta family, nucleotide-binding domain	P19483	P00829	0.91869473	5
P9WPU7	P06576	atpA Rv1308 MTCY373.28	ATP5B ATPMB ATPSB	1E79|A:148-372	1E79|E:135-355	PF00006	PF00006	ATP synthase alpha/beta family, nucleotide-binding domain	ATP synthase alpha/beta family, nucleotide-binding domain	P19483	P00829	0.91869473	3
P9WPU7	P06576	atpA Rv1308 MTCY373.28	ATP5B ATPMB ATPSB	1E79|A:148-372	1E79|D:368-475	PF00006	PF00306	ATP synthase alpha/beta family, nucleotide-binding domain	ATP synthase alpha/beta chain, C terminal domain	P19483	P00829	0.91869473	5
P9WPU7	P06576	atpA Rv1308 MTCY373.28	ATP5B ATPMB ATPSB	2W6J|B:148-372	2W6J|E:135-355	PF00006	PF00006	ATP synthase alpha/beta family, nucleotide-binding domain	ATP synthase alpha/beta family, nucleotide-binding domain	P19483	P00829	0.91869473	4
P9WPU7	P06576	atpA Rv1308 MTCY373.28	ATP5B ATPMB ATPSB	2W6J|B:148-372	2W6J|F:368-474	PF00006	PF00306	ATP synthase alpha/beta family, nucleotide-binding domain	ATP synthase alpha/beta chain, C terminal domain	P19483	P00829	0.91869473	5
P9WPU7	P06576	atpA Rv1308 MTCY373.28	ATP5B ATPMB ATPSB	2W6J|B:148-372	2W6J|F:13-79	PF00006	PF02874	ATP synthase alpha/beta family, nucleotide-binding domain	ATP synthase alpha/beta family, beta-barrel domain	P19483	P00829	0.91869473	5
P9WPU7	P06576	atpA Rv1308 MTCY373.28	ATP5B ATPMB ATPSB	2W6J|B:148-372	2W6J|F:135-355	PF00006	PF00006	ATP synthase alpha/beta family, nucleotide-binding domain	ATP synthase alpha/beta family, nucleotide-binding domain	P19483	P00829	0.91869473	5
P9WPU7	P06576	atpA Rv1308 MTCY373.28	ATP5B ATPMB ATPSB	2WSS|B:148-372	2WSS|E:368-474	PF00006	PF00306	ATP synthase alpha/beta family, nucleotide-binding domain	ATP synthase alpha/beta chain, C terminal domain	P19483	P00829	0.91869473	4
P9WPU7	P06576	atpA Rv1308 MTCY373.28	ATP5B ATPMB ATPSB	2WSS|B:148-372	2WSS|E:135-355	PF00006	PF00006	ATP synthase alpha/beta family, nucleotide-binding domain	ATP synthase alpha/beta family, nucleotide-binding domain	P19483	P00829	0.91869473	4
P9WPU7	P06576	atpA Rv1308 MTCY373.28	ATP5B ATPMB ATPSB	2WSS|B:148-372	2WSS|F:13-79	PF00006	PF02874	ATP synthase alpha/beta family, nucleotide-binding domain	ATP synthase alpha/beta family, beta-barrel domain	P19483	P00829	0.91869473	5
P9WPU7	P06576	atpA Rv1308 MTCY373.28	ATP5B ATPMB ATPSB	2WSS|B:148-372	2WSS|F:368-474	PF00006	PF00306	ATP synthase alpha/beta family, nucleotide-binding domain	ATP synthase alpha/beta chain, C terminal domain	P19483	P00829	0.91869473	5
P9WPU7	P06576	atpA Rv1308 MTCY373.28	ATP5B ATPMB ATPSB	1MAB|A:148-372	1MAB|B:135-355	PF00006	PF00006	ATP synthase alpha/beta family, nucleotide-binding domain	ATP synthase alpha/beta family, nucleotide-binding domain	P15999	P10719	0.91869473	5
P9WPU7	P06576	atpA Rv1308 MTCY373.28	ATP5B ATPMB ATPSB	1H8H|A:148-372	1H8H|E:13-79	PF00006	PF02874	ATP synthase alpha/beta family, nucleotide-binding domain	ATP synthase alpha/beta family, beta-barrel domain	P19483	P00829	0.91869473	3
P9WPU7	P06576	atpA Rv1308 MTCY373.28	ATP5B ATPMB ATPSB	1H8H|A:148-372	1H8H|E:135-355	PF00006	PF00006	ATP synthase alpha/beta family, nucleotide-binding domain	ATP synthase alpha/beta family, nucleotide-binding domain	P19483	P00829	0.91869473	3
P9WPU7	P06576	atpA Rv1308 MTCY373.28	ATP5B ATPMB ATPSB	1H8H|A:148-372	1H8H|D:368-475	PF00006	PF00306	ATP synthase alpha/beta family, nucleotide-binding domain	ATP synthase alpha/beta chain, C terminal domain	P19483	P00829	0.91869473	5
P9WPU7	P06576	atpA Rv1308 MTCY373.28	ATP5B ATPMB ATPSB	1H8H|A:148-372	1H8H|D:135-355	PF00006	PF00006	ATP synthase alpha/beta family, nucleotide-binding domain	ATP synthase alpha/beta family, nucleotide-binding domain	P19483	P00829	0.91869473	5
P9WPU7	P06576	atpA Rv1308 MTCY373.28	ATP5B ATPMB ATPSB	2JJ2|H:148-372	2JJ2|K:135-355	PF00006	PF00006	ATP synthase alpha/beta family, nucleotide-binding domain	ATP synthase alpha/beta family, nucleotide-binding domain	P19483	P00829	0.91869473	5
P9WPU7	P06576	atpA Rv1308 MTCY373.28	ATP5B ATPMB ATPSB	2JJ2|H:148-372	2JJ2|L:135-355	PF00006	PF00006	ATP synthase alpha/beta family, nucleotide-binding domain	ATP synthase alpha/beta family, nucleotide-binding domain	P19483	P00829	0.91869473	3
P9WPU7	P06576	atpA Rv1308 MTCY373.28	ATP5B ATPMB ATPSB	2JJ2|H:148-372	2JJ2|L:13-79	PF00006	PF02874	ATP synthase alpha/beta family, nucleotide-binding domain	ATP synthase alpha/beta family, beta-barrel domain	P19483	P00829	0.91869473	3
P9WPU7	P06576	atpA Rv1308 MTCY373.28	ATP5B ATPMB ATPSB	2JJ2|H:148-372	2JJ2|K:368-475	PF00006	PF00306	ATP synthase alpha/beta family, nucleotide-binding domain	ATP synthase alpha/beta chain, C terminal domain	P19483	P00829	0.91869473	5
P9WPU7	P06576	atpA Rv1308 MTCY373.28	ATP5B ATPMB ATPSB	1COW|B:148-372	1COW|E:135-355	PF00006	PF00006	ATP synthase alpha/beta family, nucleotide-binding domain	ATP synthase alpha/beta family, nucleotide-binding domain	P19483	P00829	0.91869473	3
P9WPU7	P06576	atpA Rv1308 MTCY373.28	ATP5B ATPMB ATPSB	1COW|B:148-372	1COW|F:135-355	PF00006	PF00006	ATP synthase alpha/beta family, nucleotide-binding domain	ATP synthase alpha/beta family, nucleotide-binding domain	P19483	P00829	0.91869473	4
P9WPU7	P06576	atpA Rv1308 MTCY373.28	ATP5B ATPMB ATPSB	1COW|B:148-372	1COW|F:13-79	PF00006	PF02874	ATP synthase alpha/beta family, nucleotide-binding domain	ATP synthase alpha/beta family, beta-barrel domain	P19483	P00829	0.91869473	4
P9WPU7	P06576	atpA Rv1308 MTCY373.28	ATP5B ATPMB ATPSB	1COW|B:148-372	1COW|F:368-474	PF00006	PF00306	ATP synthase alpha/beta family, nucleotide-binding domain	ATP synthase alpha/beta chain, C terminal domain	P19483	P00829	0.91869473	4
P9WPU7	P06576	atpA Rv1308 MTCY373.28	ATP5B ATPMB ATPSB	2V7Q|C:148-372	2V7Q|D:135-355	PF00006	PF00006	ATP synthase alpha/beta family, nucleotide-binding domain	ATP synthase alpha/beta family, nucleotide-binding domain	Q1JQC4	P00829	0.91869473	3
P9WPU7	P06576	atpA Rv1308 MTCY373.28	ATP5B ATPMB ATPSB	2V7Q|C:148-372	2V7Q|F:135-355	PF00006	PF00006	ATP synthase alpha/beta family, nucleotide-binding domain	ATP synthase alpha/beta family, nucleotide-binding domain	Q1JQC4	P00829	0.91869473	5
P9WPU7	P06576	atpA Rv1308 MTCY373.28	ATP5B ATPMB ATPSB	2V7Q|C:148-372	2V7Q|F:368-474	PF00006	PF00306	ATP synthase alpha/beta family, nucleotide-binding domain	ATP synthase alpha/beta chain, C terminal domain	Q1JQC4	P00829	0.91869473	5
P9WPU7	P06576	atpA Rv1308 MTCY373.28	ATP5B ATPMB ATPSB	2V7Q|C:148-372	2V7Q|D:13-79	PF00006	PF02874	ATP synthase alpha/beta family, nucleotide-binding domain	ATP synthase alpha/beta family, beta-barrel domain	Q1JQC4	P00829	0.91869473	3
P9WPU7	P06576	atpA Rv1308 MTCY373.28	ATP5B ATPMB ATPSB	2W6F|A:148-372	2W6F|D:368-475	PF00006	PF00306	ATP synthase alpha/beta family, nucleotide-binding domain	ATP synthase alpha/beta chain, C terminal domain	P19483	P00829	0.91869473	5
P9WPU7	P06576	atpA Rv1308 MTCY373.28	ATP5B ATPMB ATPSB	2W6F|A:148-372	2W6F|E:135-355	PF00006	PF00006	ATP synthase alpha/beta family, nucleotide-binding domain	ATP synthase alpha/beta family, nucleotide-binding domain	P19483	P00829	0.91869473	3
P9WPU7	P06576	atpA Rv1308 MTCY373.28	ATP5B ATPMB ATPSB	2W6F|A:148-372	2W6F|D:135-355	PF00006	PF00006	ATP synthase alpha/beta family, nucleotide-binding domain	ATP synthase alpha/beta family, nucleotide-binding domain	P19483	P00829	0.91869473	5
P9WPU7	P06576	atpA Rv1308 MTCY373.28	ATP5B ATPMB ATPSB	2W6F|A:148-372	2W6F|E:13-79	PF00006	PF02874	ATP synthase alpha/beta family, nucleotide-binding domain	ATP synthase alpha/beta family, beta-barrel domain	P19483	P00829	0.91869473	3
P9WPU7	P36542	atpA Rv1308 MTCY373.28	ATP5C1 ATP5C ATP5CL1	2JIZ|I:148-372	2JIZ|N:170-272	PF00006	PF00231	ATP synthase alpha/beta family, nucleotide-binding domain	ATP synthase	P19483	P05631	0.91869473	1
P9WPU7	P06576	atpA Rv1308 MTCY373.28	ATP5B ATPMB ATPSB	2JIZ|I:148-372	2JIZ|L:135-355	PF00006	PF00006	ATP synthase alpha/beta family, nucleotide-binding domain	ATP synthase alpha/beta family, nucleotide-binding domain	P19483	P00829	0.91869473	3
P9WPU7	P06576	atpA Rv1308 MTCY373.28	ATP5B ATPMB ATPSB	2JIZ|I:148-372	2JIZ|M:135-355	PF00006	PF00006	ATP synthase alpha/beta family, nucleotide-binding domain	ATP synthase alpha/beta family, nucleotide-binding domain	P19483	P00829	0.91869473	5
P9WPU7	P06576	atpA Rv1308 MTCY373.28	ATP5B ATPMB ATPSB	2JIZ|I:148-372	2JIZ|M:13-79	PF00006	PF02874	ATP synthase alpha/beta family, nucleotide-binding domain	ATP synthase alpha/beta family, beta-barrel domain	P19483	P00829	0.91869473	5
P9WPU7	P06576	atpA Rv1308 MTCY373.28	ATP5B ATPMB ATPSB	2JIZ|I:148-372	2JIZ|M:368-474	PF00006	PF00306	ATP synthase alpha/beta family, nucleotide-binding domain	ATP synthase alpha/beta chain, C terminal domain	P19483	P00829	0.91869473	5
P9WPU7	P06576	atpA Rv1308 MTCY373.28	ATP5B ATPMB ATPSB	1E79|B:148-372	1E79|F:135-355	PF00006	PF00006	ATP synthase alpha/beta family, nucleotide-binding domain	ATP synthase alpha/beta family, nucleotide-binding domain	P19483	P00829	0.91869473	3
P9WPU7	P06576	atpA Rv1308 MTCY373.28	ATP5B ATPMB ATPSB	1E79|B:148-372	1E79|F:13-79	PF00006	PF02874	ATP synthase alpha/beta family, nucleotide-binding domain	ATP synthase alpha/beta family, beta-barrel domain	P19483	P00829	0.91869473	3
P9WPU7	P06576	atpA Rv1308 MTCY373.28	ATP5B ATPMB ATPSB	1E79|B:148-372	1E79|E:368-474	PF00006	PF00306	ATP synthase alpha/beta family, nucleotide-binding domain	ATP synthase alpha/beta chain, C terminal domain	P19483	P00829	0.91869473	4
P9WPU7	P06576	atpA Rv1308 MTCY373.28	ATP5B ATPMB ATPSB	1E79|B:148-372	1E79|E:135-355	PF00006	PF00006	ATP synthase alpha/beta family, nucleotide-binding domain	ATP synthase alpha/beta family, nucleotide-binding domain	P19483	P00829	0.91869473	4
P9WPU7	P06576	atpA Rv1308 MTCY373.28	ATP5B ATPMB ATPSB	2JJ1|H:148-372	2JJ1|L:13-79	PF00006	PF02874	ATP synthase alpha/beta family, nucleotide-binding domain	ATP synthase alpha/beta family, beta-barrel domain	P19483	P00829	0.91869473	3
P9WPU7	P06576	atpA Rv1308 MTCY373.28	ATP5B ATPMB ATPSB	2JJ1|H:148-372	2JJ1|L:135-355	PF00006	PF00006	ATP synthase alpha/beta family, nucleotide-binding domain	ATP synthase alpha/beta family, nucleotide-binding domain	P19483	P00829	0.91869473	3
P9WPU7	P06576	atpA Rv1308 MTCY373.28	ATP5B ATPMB ATPSB	2JJ1|H:148-372	2JJ1|K:135-355	PF00006	PF00006	ATP synthase alpha/beta family, nucleotide-binding domain	ATP synthase alpha/beta family, nucleotide-binding domain	P19483	P00829	0.91869473	5
P9WPU7	P06576	atpA Rv1308 MTCY373.28	ATP5B ATPMB ATPSB	2JJ1|H:148-372	2JJ1|K:368-475	PF00006	PF00306	ATP synthase alpha/beta family, nucleotide-binding domain	ATP synthase alpha/beta chain, C terminal domain	P19483	P00829	0.91869473	5
P9WPU7	P06576	atpA Rv1308 MTCY373.28	ATP5B ATPMB ATPSB	1BMF|A:148-372	1BMF|E:135-355	PF00006	PF00006	ATP synthase alpha/beta family, nucleotide-binding domain	ATP synthase alpha/beta family, nucleotide-binding domain	P19483	P00829	0.91869473	3
P9WPU7	P06576	atpA Rv1308 MTCY373.28	ATP5B ATPMB ATPSB	1BMF|A:148-372	1BMF|E:13-79	PF00006	PF02874	ATP synthase alpha/beta family, nucleotide-binding domain	ATP synthase alpha/beta family, beta-barrel domain	P19483	P00829	0.91869473	3
P9WPU7	P06576	atpA Rv1308 MTCY373.28	ATP5B ATPMB ATPSB	1BMF|A:148-372	1BMF|D:135-355	PF00006	PF00006	ATP synthase alpha/beta family, nucleotide-binding domain	ATP synthase alpha/beta family, nucleotide-binding domain	P19483	P00829	0.91869473	5
P9WPU7	P06576	atpA Rv1308 MTCY373.28	ATP5B ATPMB ATPSB	1BMF|A:148-372	1BMF|D:368-475	PF00006	PF00306	ATP synthase alpha/beta family, nucleotide-binding domain	ATP synthase alpha/beta chain, C terminal domain	P19483	P00829	0.91869473	5
P9WPU7	P36542	atpA Rv1308 MTCY373.28	ATP5C1 ATP5C ATP5CL1	2JIZ|B:148-372	2JIZ|G:170-272	PF00006	PF00231	ATP synthase alpha/beta family, nucleotide-binding domain	ATP synthase	P19483	P05631	0.91869473	1
P9WPU7	P25705	atpA Rv1308 MTCY373.28	ATP5A1 ATP5A ATP5AL2 ATPM	2JIZ|B:148-372	2JIZ|J:24-92	PF00006	PF02874	ATP synthase alpha/beta family, nucleotide-binding domain	ATP synthase alpha/beta family, beta-barrel domain	P19483	P19483	0.91869473	1
P9WPU7	P06576	atpA Rv1308 MTCY373.28	ATP5B ATPMB ATPSB	2JIZ|B:148-372	2JIZ|F:135-355	PF00006	PF00006	ATP synthase alpha/beta family, nucleotide-binding domain	ATP synthase alpha/beta family, nucleotide-binding domain	P19483	P00829	0.91869473	5
P9WPU7	P06576	atpA Rv1308 MTCY373.28	ATP5B ATPMB ATPSB	2JIZ|B:148-372	2JIZ|E:368-474	PF00006	PF00306	ATP synthase alpha/beta family, nucleotide-binding domain	ATP synthase alpha/beta chain, C terminal domain	P19483	P00829	0.91869473	4
P9WPU7	P06576	atpA Rv1308 MTCY373.28	ATP5B ATPMB ATPSB	2JIZ|B:148-372	2JIZ|F:368-474	PF00006	PF00306	ATP synthase alpha/beta family, nucleotide-binding domain	ATP synthase alpha/beta chain, C terminal domain	P19483	P00829	0.91869473	5
P9WPU7	P06576	atpA Rv1308 MTCY373.28	ATP5B ATPMB ATPSB	2JIZ|B:148-372	2JIZ|M:13-79	PF00006	PF02874	ATP synthase alpha/beta family, nucleotide-binding domain	ATP synthase alpha/beta family, beta-barrel domain	P19483	P00829	0.91869473	1
P9WPU7	P06576	atpA Rv1308 MTCY373.28	ATP5B ATPMB ATPSB	2JIZ|B:148-372	2JIZ|F:13-79	PF00006	PF02874	ATP synthase alpha/beta family, nucleotide-binding domain	ATP synthase alpha/beta family, beta-barrel domain	P19483	P00829	0.91869473	5
P9WPU7	P06576	atpA Rv1308 MTCY373.28	ATP5B ATPMB ATPSB	2JIZ|B:148-372	2JIZ|E:135-355	PF00006	PF00006	ATP synthase alpha/beta family, nucleotide-binding domain	ATP synthase alpha/beta family, nucleotide-binding domain	P19483	P00829	0.91869473	4
P9WPU7	P06576	atpA Rv1308 MTCY373.28	ATP5B ATPMB ATPSB	2JJ2|A:148-372	2JJ2|D:368-475	PF00006	PF00306	ATP synthase alpha/beta family, nucleotide-binding domain	ATP synthase alpha/beta chain, C terminal domain	P19483	P00829	0.91869473	5
P9WPU7	P06576	atpA Rv1308 MTCY373.28	ATP5B ATPMB ATPSB	2JJ2|A:148-372	2JJ2|D:135-355	PF00006	PF00006	ATP synthase alpha/beta family, nucleotide-binding domain	ATP synthase alpha/beta family, nucleotide-binding domain	P19483	P00829	0.91869473	5
P9WPU7	P06576	atpA Rv1308 MTCY373.28	ATP5B ATPMB ATPSB	2JJ2|A:148-372	2JJ2|E:135-355	PF00006	PF00006	ATP synthase alpha/beta family, nucleotide-binding domain	ATP synthase alpha/beta family, nucleotide-binding domain	P19483	P00829	0.91869473	3
P9WPU7	P06576	atpA Rv1308 MTCY373.28	ATP5B ATPMB ATPSB	2JJ2|A:148-372	2JJ2|E:13-79	PF00006	PF02874	ATP synthase alpha/beta family, nucleotide-binding domain	ATP synthase alpha/beta family, beta-barrel domain	P19483	P00829	0.91869473	3
P9WPU7	P06576	atpA Rv1308 MTCY373.28	ATP5B ATPMB ATPSB	2JDI|C:148-372	2JDI|D:368-475	PF00006	PF00306	ATP synthase alpha/beta family, nucleotide-binding domain	ATP synthase alpha/beta chain, C terminal domain	P19483	P00829	0.91869473	6
P9WPU7	P06576	atpA Rv1308 MTCY373.28	ATP5B ATPMB ATPSB	2JDI|C:148-372	2JDI|F:368-474	PF00006	PF00306	ATP synthase alpha/beta family, nucleotide-binding domain	ATP synthase alpha/beta chain, C terminal domain	P19483	P00829	0.91869473	5
P9WPU7	P06576	atpA Rv1308 MTCY373.28	ATP5B ATPMB ATPSB	2JDI|C:148-372	2JDI|D:13-79	PF00006	PF02874	ATP synthase alpha/beta family, nucleotide-binding domain	ATP synthase alpha/beta family, beta-barrel domain	P19483	P00829	0.91869473	6
P9WPU7	P06576	atpA Rv1308 MTCY373.28	ATP5B ATPMB ATPSB	1H8E|C:148-372	1H8E|D:368-475	PF00006	PF00306	ATP synthase alpha/beta family, nucleotide-binding domain	ATP synthase alpha/beta chain, C terminal domain	P19483	P00829	0.91869473	6
P9WPU7	P06576	atpA Rv1308 MTCY373.28	ATP5B ATPMB ATPSB	1H8E|C:148-372	1H8E|D:135-355	PF00006	PF00006	ATP synthase alpha/beta family, nucleotide-binding domain	ATP synthase alpha/beta family, nucleotide-binding domain	P19483	P00829	0.91869473	6
P9WPU7	P06576	atpA Rv1308 MTCY373.28	ATP5B ATPMB ATPSB	1H8E|C:148-372	1H8E|F:368-474	PF00006	PF00306	ATP synthase alpha/beta family, nucleotide-binding domain	ATP synthase alpha/beta chain, C terminal domain	P19483	P00829	0.91869473	4
P9WPU7	P06576	atpA Rv1308 MTCY373.28	ATP5B ATPMB ATPSB	1H8E|C:148-372	1H8E|F:135-355	PF00006	PF00006	ATP synthase alpha/beta family, nucleotide-binding domain	ATP synthase alpha/beta family, nucleotide-binding domain	P19483	P00829	0.91869473	4
P9WPU7	P06576	atpA Rv1308 MTCY373.28	ATP5B ATPMB ATPSB	1H8E|C:148-372	1H8E|D:13-79	PF00006	PF02874	ATP synthase alpha/beta family, nucleotide-binding domain	ATP synthase alpha/beta family, beta-barrel domain	P19483	P00829	0.91869473	6
P9WPU7	P06576	atpA Rv1308 MTCY373.28	ATP5B ATPMB ATPSB	1W0J|C:148-372	1W0J|D:368-475	PF00006	PF00306	ATP synthase alpha/beta family, nucleotide-binding domain	ATP synthase alpha/beta chain, C terminal domain	P19483	P00829	0.91869473	6
P9WPU7	P36542	atpA Rv1308 MTCY373.28	ATP5C1 ATP5C ATP5CL1	1W0J|C:148-372	1W0J|G:170-272	PF00006	PF00231	ATP synthase alpha/beta family, nucleotide-binding domain	ATP synthase	P19483	P05631	0.91869473	1
P9WPU7	P06576	atpA Rv1308 MTCY373.28	ATP5B ATPMB ATPSB	1W0J|C:148-372	1W0J|D:13-79	PF00006	PF02874	ATP synthase alpha/beta family, nucleotide-binding domain	ATP synthase alpha/beta family, beta-barrel domain	P19483	P00829	0.91869473	6
P9WPU7	P06576	atpA Rv1308 MTCY373.28	ATP5B ATPMB ATPSB	1W0J|C:148-372	1W0J|F:368-474	PF00006	PF00306	ATP synthase alpha/beta family, nucleotide-binding domain	ATP synthase alpha/beta chain, C terminal domain	P19483	P00829	0.91869473	5
P9WPU7	P06576	atpA Rv1308 MTCY373.28	ATP5B ATPMB ATPSB	1W0J|C:148-372	1W0J|F:135-355	PF00006	PF00006	ATP synthase alpha/beta family, nucleotide-binding domain	ATP synthase alpha/beta family, nucleotide-binding domain	P19483	P00829	0.91869473	5
P9WPU7	P06576	atpA Rv1308 MTCY373.28	ATP5B ATPMB ATPSB	1W0J|C:148-372	1W0J|D:135-355	PF00006	PF00006	ATP synthase alpha/beta family, nucleotide-binding domain	ATP synthase alpha/beta family, nucleotide-binding domain	P19483	P00829	0.91869473	6
P9WPU7	P06576	atpA Rv1308 MTCY373.28	ATP5B ATPMB ATPSB	2JJ1|B:148-372	2JJ1|F:135-355	PF00006	PF00006	ATP synthase alpha/beta family, nucleotide-binding domain	ATP synthase alpha/beta family, nucleotide-binding domain	P19483	P00829	0.91869473	5
P9WPU7	P25705	atpA Rv1308 MTCY373.28	ATP5A1 ATP5A ATP5AL2 ATPM	2JJ1|B:148-372	2JJ1|J:24-92	PF00006	PF02874	ATP synthase alpha/beta family, nucleotide-binding domain	ATP synthase alpha/beta family, beta-barrel domain	P19483	P19483	0.91869473	1
P9WPU7	P06576	atpA Rv1308 MTCY373.28	ATP5B ATPMB ATPSB	2JJ1|B:148-372	2JJ1|F:13-79	PF00006	PF02874	ATP synthase alpha/beta family, nucleotide-binding domain	ATP synthase alpha/beta family, beta-barrel domain	P19483	P00829	0.91869473	5
P9WPU7	P06576	atpA Rv1308 MTCY373.28	ATP5B ATPMB ATPSB	2JJ1|B:148-372	2JJ1|E:135-355	PF00006	PF00006	ATP synthase alpha/beta family, nucleotide-binding domain	ATP synthase alpha/beta family, nucleotide-binding domain	P19483	P00829	0.91869473	3
P9WPU7	P06576	atpA Rv1308 MTCY373.28	ATP5B ATPMB ATPSB	2JJ1|B:148-372	2JJ1|F:368-474	PF00006	PF00306	ATP synthase alpha/beta family, nucleotide-binding domain	ATP synthase alpha/beta chain, C terminal domain	P19483	P00829	0.91869473	5
P9WPU7	P36542	atpA Rv1308 MTCY373.28	ATP5C1 ATP5C ATP5CL1	2JIZ|H:148-372	2JIZ|N:170-272	PF00006	PF00231	ATP synthase alpha/beta family, nucleotide-binding domain	ATP synthase	P19483	P05631	0.91869473	2
P9WPU7	P06576	atpA Rv1308 MTCY373.28	ATP5B ATPMB ATPSB	2JIZ|H:148-372	2JIZ|K:368-475	PF00006	PF00306	ATP synthase alpha/beta family, nucleotide-binding domain	ATP synthase alpha/beta chain, C terminal domain	P19483	P00829	0.91869473	5
P9WPU7	P06576	atpA Rv1308 MTCY373.28	ATP5B ATPMB ATPSB	2JIZ|H:148-372	2JIZ|L:135-355	PF00006	PF00006	ATP synthase alpha/beta family, nucleotide-binding domain	ATP synthase alpha/beta family, nucleotide-binding domain	P19483	P00829	0.91869473	3
P9WPU7	P06576	atpA Rv1308 MTCY373.28	ATP5B ATPMB ATPSB	2JIZ|H:148-372	2JIZ|K:135-355	PF00006	PF00006	ATP synthase alpha/beta family, nucleotide-binding domain	ATP synthase alpha/beta family, nucleotide-binding domain	P19483	P00829	0.91869473	5
P9WPU7	P06576	atpA Rv1308 MTCY373.28	ATP5B ATPMB ATPSB	2JIZ|H:148-372	2JIZ|L:13-79	PF00006	PF02874	ATP synthase alpha/beta family, nucleotide-binding domain	ATP synthase alpha/beta family, beta-barrel domain	P19483	P00829	0.91869473	3
P9WPU7	P06576	atpA Rv1308 MTCY373.28	ATP5B ATPMB ATPSB	2W6I|C:148-372	2W6I|D:13-79	PF00006	PF02874	ATP synthase alpha/beta family, nucleotide-binding domain	ATP synthase alpha/beta family, beta-barrel domain	P19483	P00829	0.91869473	6
P9WPU7	P06576	atpA Rv1308 MTCY373.28	ATP5B ATPMB ATPSB	2W6I|C:148-372	2W6I|D:368-475	PF00006	PF00306	ATP synthase alpha/beta family, nucleotide-binding domain	ATP synthase alpha/beta chain, C terminal domain	P19483	P00829	0.91869473	6
P9WPU7	P06576	atpA Rv1308 MTCY373.28	ATP5B ATPMB ATPSB	2W6I|C:148-372	2W6I|F:135-355	PF00006	PF00006	ATP synthase alpha/beta family, nucleotide-binding domain	ATP synthase alpha/beta family, nucleotide-binding domain	P19483	P00829	0.91869473	4
P9WPU7	P06576	atpA Rv1308 MTCY373.28	ATP5B ATPMB ATPSB	2W6I|C:148-372	2W6I|D:135-355	PF00006	PF00006	ATP synthase alpha/beta family, nucleotide-binding domain	ATP synthase alpha/beta family, nucleotide-binding domain	P19483	P00829	0.91869473	6
P9WPU7	P06576	atpA Rv1308 MTCY373.28	ATP5B ATPMB ATPSB	2W6I|C:148-372	2W6I|F:368-474	PF00006	PF00306	ATP synthase alpha/beta family, nucleotide-binding domain	ATP synthase alpha/beta chain, C terminal domain	P19483	P00829	0.91869473	4
P9WPU7	P06576	atpA Rv1308 MTCY373.28	ATP5B ATPMB ATPSB	1E1R|A:148-372	1E1R|D:368-475	PF00006	PF00306	ATP synthase alpha/beta family, nucleotide-binding domain	ATP synthase alpha/beta chain, C terminal domain	P19483	P00829	0.91869473	5
P9WPU7	P06576	atpA Rv1308 MTCY373.28	ATP5B ATPMB ATPSB	1E1R|A:148-372	1E1R|E:13-79	PF00006	PF02874	ATP synthase alpha/beta family, nucleotide-binding domain	ATP synthase alpha/beta family, beta-barrel domain	P19483	P00829	0.91869473	3
P9WPU7	P06576	atpA Rv1308 MTCY373.28	ATP5B ATPMB ATPSB	1E1R|A:148-372	1E1R|E:135-355	PF00006	PF00006	ATP synthase alpha/beta family, nucleotide-binding domain	ATP synthase alpha/beta family, nucleotide-binding domain	P19483	P00829	0.91869473	3
P9WPU7	P06576	atpA Rv1308 MTCY373.28	ATP5B ATPMB ATPSB	1E1R|A:148-372	1E1R|D:135-355	PF00006	PF00006	ATP synthase alpha/beta family, nucleotide-binding domain	ATP synthase alpha/beta family, nucleotide-binding domain	P19483	P00829	0.91869473	5
P9WPU7	P06576	atpA Rv1308 MTCY373.28	ATP5B ATPMB ATPSB	2W6J|C:148-372	2W6J|D:13-79	PF00006	PF02874	ATP synthase alpha/beta family, nucleotide-binding domain	ATP synthase alpha/beta family, beta-barrel domain	P19483	P00829	0.91869473	6
P9WPU7	P06576	atpA Rv1308 MTCY373.28	ATP5B ATPMB ATPSB	2W6J|C:148-372	2W6J|F:368-474	PF00006	PF00306	ATP synthase alpha/beta family, nucleotide-binding domain	ATP synthase alpha/beta chain, C terminal domain	P19483	P00829	0.91869473	4
P9WPU7	P06576	atpA Rv1308 MTCY373.28	ATP5B ATPMB ATPSB	2W6J|C:148-372	2W6J|D:368-475	PF00006	PF00306	ATP synthase alpha/beta family, nucleotide-binding domain	ATP synthase alpha/beta chain, C terminal domain	P19483	P00829	0.91869473	6
P9WPU7	P06576	atpA Rv1308 MTCY373.28	ATP5B ATPMB ATPSB	2W6J|C:148-372	2W6J|D:135-355	PF00006	PF00006	ATP synthase alpha/beta family, nucleotide-binding domain	ATP synthase alpha/beta family, nucleotide-binding domain	P19483	P00829	0.91869473	6
P9WPU7	P06576	atpA Rv1308 MTCY373.28	ATP5B ATPMB ATPSB	2W6J|C:148-372	2W6J|F:135-355	PF00006	PF00006	ATP synthase alpha/beta family, nucleotide-binding domain	ATP synthase alpha/beta family, nucleotide-binding domain	P19483	P00829	0.91869473	4
P9WPU7	P06576	atpA Rv1308 MTCY373.28	ATP5B ATPMB ATPSB	2W6I|B:148-372	2W6I|E:135-355	PF00006	PF00006	ATP synthase alpha/beta family, nucleotide-binding domain	ATP synthase alpha/beta family, nucleotide-binding domain	P19483	P00829	0.91869473	3
P9WPU7	P06576	atpA Rv1308 MTCY373.28	ATP5B ATPMB ATPSB	2W6I|B:148-372	2W6I|F:135-355	PF00006	PF00006	ATP synthase alpha/beta family, nucleotide-binding domain	ATP synthase alpha/beta family, nucleotide-binding domain	P19483	P00829	0.91869473	5
P9WPU7	P06576	atpA Rv1308 MTCY373.28	ATP5B ATPMB ATPSB	2W6I|B:148-372	2W6I|F:13-79	PF00006	PF02874	ATP synthase alpha/beta family, nucleotide-binding domain	ATP synthase alpha/beta family, beta-barrel domain	P19483	P00829	0.91869473	5
P9WPU7	P06576	atpA Rv1308 MTCY373.28	ATP5B ATPMB ATPSB	2W6I|B:148-372	2W6I|F:368-474	PF00006	PF00306	ATP synthase alpha/beta family, nucleotide-binding domain	ATP synthase alpha/beta chain, C terminal domain	P19483	P00829	0.91869473	5
P9WPU7	P06576	atpA Rv1308 MTCY373.28	ATP5B ATPMB ATPSB	2XND|B:148-372	2XND|E:368-474	PF00006	PF00306	ATP synthase alpha/beta family, nucleotide-binding domain	ATP synthase alpha/beta chain, C terminal domain	P19483	P00829	0.91869473	4
P9WPU7	P06576	atpA Rv1308 MTCY373.28	ATP5B ATPMB ATPSB	2XND|B:148-372	2XND|F:135-355	PF00006	PF00006	ATP synthase alpha/beta family, nucleotide-binding domain	ATP synthase alpha/beta family, nucleotide-binding domain	P19483	P00829	0.91869473	2
P9WPU7	P06576	atpA Rv1308 MTCY373.28	ATP5B ATPMB ATPSB	2XND|B:148-372	2XND|E:135-355	PF00006	PF00006	ATP synthase alpha/beta family, nucleotide-binding domain	ATP synthase alpha/beta family, nucleotide-binding domain	P19483	P00829	0.91869473	4
P9WPU7	P06576	atpA Rv1308 MTCY373.28	ATP5B ATPMB ATPSB	1EFR|A:148-372	1EFR|D:368-475	PF00006	PF00306	ATP synthase alpha/beta family, nucleotide-binding domain	ATP synthase alpha/beta chain, C terminal domain	P19483	P00829	0.91869473	5
P9WPU7	P06576	atpA Rv1308 MTCY373.28	ATP5B ATPMB ATPSB	1EFR|A:148-372	1EFR|E:135-355	PF00006	PF00006	ATP synthase alpha/beta family, nucleotide-binding domain	ATP synthase alpha/beta family, nucleotide-binding domain	P19483	P00829	0.91869473	3
P9WPU7	P06576	atpA Rv1308 MTCY373.28	ATP5B ATPMB ATPSB	1EFR|A:148-372	1EFR|E:13-79	PF00006	PF02874	ATP synthase alpha/beta family, nucleotide-binding domain	ATP synthase alpha/beta family, beta-barrel domain	P19483	P00829	0.91869473	3
P9WPU7	P06576	atpA Rv1308 MTCY373.28	ATP5B ATPMB ATPSB	1EFR|A:148-372	1EFR|D:135-355	PF00006	PF00006	ATP synthase alpha/beta family, nucleotide-binding domain	ATP synthase alpha/beta family, nucleotide-binding domain	P19483	P00829	0.91869473	5
P9WPU7	P06576	atpA Rv1308 MTCY373.28	ATP5B ATPMB ATPSB	1H8H|B:148-372	1H8H|F:135-355	PF00006	PF00006	ATP synthase alpha/beta family, nucleotide-binding domain	ATP synthase alpha/beta family, nucleotide-binding domain	P19483	P00829	0.91869473	2
P9WPU7	P06576	atpA Rv1308 MTCY373.28	ATP5B ATPMB ATPSB	1H8H|B:148-372	1H8H|E:135-355	PF00006	PF00006	ATP synthase alpha/beta family, nucleotide-binding domain	ATP synthase alpha/beta family, nucleotide-binding domain	P19483	P00829	0.91869473	2
P9WPU7	P06576	atpA Rv1308 MTCY373.28	ATP5B ATPMB ATPSB	2JDI|B:148-372	2JDI|F:13-79	PF00006	PF02874	ATP synthase alpha/beta family, nucleotide-binding domain	ATP synthase alpha/beta family, beta-barrel domain	P19483	P00829	0.91869473	5
P9WPU7	P06576	atpA Rv1308 MTCY373.28	ATP5B ATPMB ATPSB	2JDI|B:148-372	2JDI|F:368-474	PF00006	PF00306	ATP synthase alpha/beta family, nucleotide-binding domain	ATP synthase alpha/beta chain, C terminal domain	P19483	P00829	0.91869473	5
P9WPU7	P06576	atpA Rv1308 MTCY373.28	ATP5B ATPMB ATPSB	2JJ1|C:148-372	2JJ1|D:368-475	PF00006	PF00306	ATP synthase alpha/beta family, nucleotide-binding domain	ATP synthase alpha/beta chain, C terminal domain	P19483	P00829	0.91869473	6
P9WPU7	P06576	atpA Rv1308 MTCY373.28	ATP5B ATPMB ATPSB	2JJ1|C:148-372	2JJ1|F:135-355	PF00006	PF00006	ATP synthase alpha/beta family, nucleotide-binding domain	ATP synthase alpha/beta family, nucleotide-binding domain	P19483	P00829	0.91869473	5
P9WPU7	P06576	atpA Rv1308 MTCY373.28	ATP5B ATPMB ATPSB	2JJ1|C:148-372	2JJ1|D:13-79	PF00006	PF02874	ATP synthase alpha/beta family, nucleotide-binding domain	ATP synthase alpha/beta family, beta-barrel domain	P19483	P00829	0.91869473	6
P9WPU7	P06576	atpA Rv1308 MTCY373.28	ATP5B ATPMB ATPSB	2JJ1|C:148-372	2JJ1|F:368-474	PF00006	PF00306	ATP synthase alpha/beta family, nucleotide-binding domain	ATP synthase alpha/beta chain, C terminal domain	P19483	P00829	0.91869473	5
P9WPU7	P06576	atpA Rv1308 MTCY373.28	ATP5B ATPMB ATPSB	2JJ1|C:148-372	2JJ1|D:135-355	PF00006	PF00006	ATP synthase alpha/beta family, nucleotide-binding domain	ATP synthase alpha/beta family, nucleotide-binding domain	P19483	P00829	0.91869473	6
P9WPU7	P06576	atpA Rv1308 MTCY373.28	ATP5B ATPMB ATPSB	1NBM|C:148-372	1NBM|D:368-475	PF00006	PF00306	ATP synthase alpha/beta family, nucleotide-binding domain	ATP synthase alpha/beta chain, C terminal domain	P19483	P00829	0.91869473	6
P9WPU7	P06576	atpA Rv1308 MTCY373.28	ATP5B ATPMB ATPSB	1NBM|C:148-372	1NBM|D:135-355	PF00006	PF00006	ATP synthase alpha/beta family, nucleotide-binding domain	ATP synthase alpha/beta family, nucleotide-binding domain	P19483	P00829	0.91869473	6
P9WPU7	P06576	atpA Rv1308 MTCY373.28	ATP5B ATPMB ATPSB	1NBM|C:148-372	1NBM|F:135-355	PF00006	PF00006	ATP synthase alpha/beta family, nucleotide-binding domain	ATP synthase alpha/beta family, nucleotide-binding domain	P19483	P00829	0.91869473	4
P9WPU7	P06576	atpA Rv1308 MTCY373.28	ATP5B ATPMB ATPSB	1NBM|C:148-372	1NBM|F:368-474	PF00006	PF00306	ATP synthase alpha/beta family, nucleotide-binding domain	ATP synthase alpha/beta chain, C terminal domain	P19483	P00829	0.91869473	4
P9WPU7	P06576	atpA Rv1308 MTCY373.28	ATP5B ATPMB ATPSB	1NBM|C:148-372	1NBM|D:13-79	PF00006	PF02874	ATP synthase alpha/beta family, nucleotide-binding domain	ATP synthase alpha/beta family, beta-barrel domain	P19483	P00829	0.91869473	6
P9WPU7	P06576	atpA Rv1308 MTCY373.28	ATP5B ATPMB ATPSB	4ASU|A:148-372	4ASU|D:368-475	PF00006	PF00306	ATP synthase alpha/beta family, nucleotide-binding domain	ATP synthase alpha/beta chain, C terminal domain	P19483	P00829	0.91869473	5
P9WPU7	P06576	atpA Rv1308 MTCY373.28	ATP5B ATPMB ATPSB	4ASU|A:148-372	4ASU|D:368-472	PF00006	PF00306	ATP synthase alpha/beta family, nucleotide-binding domain	ATP synthase alpha/beta chain, C terminal domain	P19483	P00829	0.91869473	5
P9WPU7	P06576	atpA Rv1308 MTCY373.28	ATP5B ATPMB ATPSB	4ASU|A:148-372	4ASU|D:135-355	PF00006	PF00006	ATP synthase alpha/beta family, nucleotide-binding domain	ATP synthase alpha/beta family, nucleotide-binding domain	P19483	P00829	0.91869473	5
P9WPU7	P06576	atpA Rv1308 MTCY373.28	ATP5B ATPMB ATPSB	4ASU|A:148-372	4ASU|E:135-355	PF00006	PF00006	ATP synthase alpha/beta family, nucleotide-binding domain	ATP synthase alpha/beta family, nucleotide-binding domain	P19483	P00829	0.91869473	2
P9WPU7	P06576	atpA Rv1308 MTCY373.28	ATP5B ATPMB ATPSB	2W6E|A:148-372	2W6E|D:368-475	PF00006	PF00306	ATP synthase alpha/beta family, nucleotide-binding domain	ATP synthase alpha/beta chain, C terminal domain	P19483	P00829	0.91869473	5
P9WPU7	P06576	atpA Rv1308 MTCY373.28	ATP5B ATPMB ATPSB	2W6E|A:148-372	2W6E|D:135-355	PF00006	PF00006	ATP synthase alpha/beta family, nucleotide-binding domain	ATP synthase alpha/beta family, nucleotide-binding domain	P19483	P00829	0.91869473	5
P9WPU7	P06576	atpA Rv1308 MTCY373.28	ATP5B ATPMB ATPSB	2W6E|A:148-372	2W6E|E:135-355	PF00006	PF00006	ATP synthase alpha/beta family, nucleotide-binding domain	ATP synthase alpha/beta family, nucleotide-binding domain	P19483	P00829	0.91869473	3
P9WPU7	P06576	atpA Rv1308 MTCY373.28	ATP5B ATPMB ATPSB	2W6E|A:148-372	2W6E|E:13-79	PF00006	PF02874	ATP synthase alpha/beta family, nucleotide-binding domain	ATP synthase alpha/beta family, beta-barrel domain	P19483	P00829	0.91869473	3
P9WPU7	P06576	atpA Rv1308 MTCY373.28	ATP5B ATPMB ATPSB	2W6E|B:148-372	2W6E|F:13-79	PF00006	PF02874	ATP synthase alpha/beta family, nucleotide-binding domain	ATP synthase alpha/beta family, beta-barrel domain	P19483	P00829	0.91869473	4
P9WPU7	P06576	atpA Rv1308 MTCY373.28	ATP5B ATPMB ATPSB	2W6E|B:148-372	2W6E|F:368-474	PF00006	PF00306	ATP synthase alpha/beta family, nucleotide-binding domain	ATP synthase alpha/beta chain, C terminal domain	P19483	P00829	0.91869473	4
P9WPU7	P06576	atpA Rv1308 MTCY373.28	ATP5B ATPMB ATPSB	2W6E|B:148-372	2W6E|E:135-355	PF00006	PF00006	ATP synthase alpha/beta family, nucleotide-binding domain	ATP synthase alpha/beta family, nucleotide-binding domain	P19483	P00829	0.91869473	3
P9WPU7	P06576	atpA Rv1308 MTCY373.28	ATP5B ATPMB ATPSB	2W6E|B:148-372	2W6E|F:135-355	PF00006	PF00006	ATP synthase alpha/beta family, nucleotide-binding domain	ATP synthase alpha/beta family, nucleotide-binding domain	P19483	P00829	0.91869473	4
P9WPU7	P06576	atpA Rv1308 MTCY373.28	ATP5B ATPMB ATPSB	2W6G|C:148-372	2W6G|D:13-79	PF00006	PF02874	ATP synthase alpha/beta family, nucleotide-binding domain	ATP synthase alpha/beta family, beta-barrel domain	P19483	P00829	0.91869473	6
P9WPU7	P06576	atpA Rv1308 MTCY373.28	ATP5B ATPMB ATPSB	2W6G|C:148-372	2W6G|F:368-474	PF00006	PF00306	ATP synthase alpha/beta family, nucleotide-binding domain	ATP synthase alpha/beta chain, C terminal domain	P19483	P00829	0.91869473	4
P9WPU7	P06576	atpA Rv1308 MTCY373.28	ATP5B ATPMB ATPSB	2W6G|C:148-372	2W6G|F:135-355	PF00006	PF00006	ATP synthase alpha/beta family, nucleotide-binding domain	ATP synthase alpha/beta family, nucleotide-binding domain	P19483	P00829	0.91869473	4
P9WPU7	P06576	atpA Rv1308 MTCY373.28	ATP5B ATPMB ATPSB	2W6G|C:148-372	2W6G|D:368-475	PF00006	PF00306	ATP synthase alpha/beta family, nucleotide-binding domain	ATP synthase alpha/beta chain, C terminal domain	P19483	P00829	0.91869473	6
P9WPU7	P06576	atpA Rv1308 MTCY373.28	ATP5B ATPMB ATPSB	2W6G|C:148-372	2W6G|D:135-355	PF00006	PF00006	ATP synthase alpha/beta family, nucleotide-binding domain	ATP synthase alpha/beta family, nucleotide-binding domain	P19483	P00829	0.91869473	6
P9WPU7	P06576	atpA Rv1308 MTCY373.28	ATP5B ATPMB ATPSB	1W0K|A:148-372	1W0K|D:135-355	PF00006	PF00006	ATP synthase alpha/beta family, nucleotide-binding domain	ATP synthase alpha/beta family, nucleotide-binding domain	P19483	P00829	0.91869473	5
P9WPU7	P06576	atpA Rv1308 MTCY373.28	ATP5B ATPMB ATPSB	1W0K|A:148-372	1W0K|D:368-475	PF00006	PF00306	ATP synthase alpha/beta family, nucleotide-binding domain	ATP synthase alpha/beta chain, C terminal domain	P19483	P00829	0.91869473	5
P9WPU7	P06576	atpA Rv1308 MTCY373.28	ATP5B ATPMB ATPSB	1W0K|A:148-372	1W0K|E:13-79	PF00006	PF02874	ATP synthase alpha/beta family, nucleotide-binding domain	ATP synthase alpha/beta family, beta-barrel domain	P19483	P00829	0.91869473	3
P9WPU7	P06576	atpA Rv1308 MTCY373.28	ATP5B ATPMB ATPSB	1W0K|A:148-372	1W0K|E:135-355	PF00006	PF00006	ATP synthase alpha/beta family, nucleotide-binding domain	ATP synthase alpha/beta family, nucleotide-binding domain	P19483	P00829	0.91869473	3
P9WPU7	P06576	atpA Rv1308 MTCY373.28	ATP5B ATPMB ATPSB	2WSS|L:148-372	2WSS|M:13-79	PF00006	PF02874	ATP synthase alpha/beta family, nucleotide-binding domain	ATP synthase alpha/beta family, beta-barrel domain	P19483	P00829	0.91869473	6
P9WPU7	P06576	atpA Rv1308 MTCY373.28	ATP5B ATPMB ATPSB	2WSS|L:148-372	2WSS|M:135-355	PF00006	PF00006	ATP synthase alpha/beta family, nucleotide-binding domain	ATP synthase alpha/beta family, nucleotide-binding domain	P19483	P00829	0.91869473	6
P9WPU7	P06576	atpA Rv1308 MTCY373.28	ATP5B ATPMB ATPSB	2WSS|L:148-372	2WSS|O:368-474	PF00006	PF00306	ATP synthase alpha/beta family, nucleotide-binding domain	ATP synthase alpha/beta chain, C terminal domain	P19483	P00829	0.91869473	4
P9WPU7	P06576	atpA Rv1308 MTCY373.28	ATP5B ATPMB ATPSB	2WSS|L:148-372	2WSS|M:368-475	PF00006	PF00306	ATP synthase alpha/beta family, nucleotide-binding domain	ATP synthase alpha/beta chain, C terminal domain	P19483	P00829	0.91869473	6
P9WPU7	P06576	atpA Rv1308 MTCY373.28	ATP5B ATPMB ATPSB	2WSS|L:148-372	2WSS|O:135-355	PF00006	PF00006	ATP synthase alpha/beta family, nucleotide-binding domain	ATP synthase alpha/beta family, nucleotide-binding domain	P19483	P00829	0.91869473	4
P9WPU7	P06576	atpA Rv1308 MTCY373.28	ATP5B ATPMB ATPSB	2W6G|B:148-372	2W6G|F:368-474	PF00006	PF00306	ATP synthase alpha/beta family, nucleotide-binding domain	ATP synthase alpha/beta chain, C terminal domain	P19483	P00829	0.91869473	5
P9WPU7	P06576	atpA Rv1308 MTCY373.28	ATP5B ATPMB ATPSB	2W6G|B:148-372	2W6G|F:135-355	PF00006	PF00006	ATP synthase alpha/beta family, nucleotide-binding domain	ATP synthase alpha/beta family, nucleotide-binding domain	P19483	P00829	0.91869473	5
P9WPU7	P36542	atpA Rv1308 MTCY373.28	ATP5C1 ATP5C ATP5CL1	2W6G|B:148-372	2W6G|G:87-272	PF00006	PF00231	ATP synthase alpha/beta family, nucleotide-binding domain	ATP synthase	P19483	P05631	0.91869473	1
P9WPU7	P06576	atpA Rv1308 MTCY373.28	ATP5B ATPMB ATPSB	2W6G|B:148-372	2W6G|F:13-79	PF00006	PF02874	ATP synthase alpha/beta family, nucleotide-binding domain	ATP synthase alpha/beta family, beta-barrel domain	P19483	P00829	0.91869473	5
P9WPU7	P06576	atpA Rv1308 MTCY373.28	ATP5B ATPMB ATPSB	2W6G|B:148-372	2W6G|E:135-355	PF00006	PF00006	ATP synthase alpha/beta family, nucleotide-binding domain	ATP synthase alpha/beta family, nucleotide-binding domain	P19483	P00829	0.91869473	3
P9WPU7	P06576	atpA Rv1308 MTCY373.28	ATP5B ATPMB ATPSB	2JJ1|A:148-372	2JJ1|D:368-475	PF00006	PF00306	ATP synthase alpha/beta family, nucleotide-binding domain	ATP synthase alpha/beta chain, C terminal domain	P19483	P00829	0.91869473	5
P9WPU7	P06576	atpA Rv1308 MTCY373.28	ATP5B ATPMB ATPSB	2JJ1|A:148-372	2JJ1|E:13-79	PF00006	PF02874	ATP synthase alpha/beta family, nucleotide-binding domain	ATP synthase alpha/beta family, beta-barrel domain	P19483	P00829	0.91869473	3
P9WPU7	P06576	atpA Rv1308 MTCY373.28	ATP5B ATPMB ATPSB	2JJ1|A:148-372	2JJ1|E:135-355	PF00006	PF00006	ATP synthase alpha/beta family, nucleotide-binding domain	ATP synthase alpha/beta family, nucleotide-binding domain	P19483	P00829	0.91869473	3
P9WPU7	P06576	atpA Rv1308 MTCY373.28	ATP5B ATPMB ATPSB	2JJ1|A:148-372	2JJ1|D:135-355	PF00006	PF00006	ATP synthase alpha/beta family, nucleotide-binding domain	ATP synthase alpha/beta family, nucleotide-binding domain	P19483	P00829	0.91869473	5
P9WPU7	P06576	atpA Rv1308 MTCY373.28	ATP5B ATPMB ATPSB	1H8H|C:148-372	1H8H|F:368-474	PF00006	PF00306	ATP synthase alpha/beta family, nucleotide-binding domain	ATP synthase alpha/beta chain, C terminal domain	P19483	P00829	0.91869473	4
P9WPU7	P06576	atpA Rv1308 MTCY373.28	ATP5B ATPMB ATPSB	1H8H|C:148-372	1H8H|D:13-79	PF00006	PF02874	ATP synthase alpha/beta family, nucleotide-binding domain	ATP synthase alpha/beta family, beta-barrel domain	P19483	P00829	0.91869473	6
P9WPU7	P06576	atpA Rv1308 MTCY373.28	ATP5B ATPMB ATPSB	1H8H|C:148-372	1H8H|D:368-475	PF00006	PF00306	ATP synthase alpha/beta family, nucleotide-binding domain	ATP synthase alpha/beta chain, C terminal domain	P19483	P00829	0.91869473	6
P9WPU7	P06576	atpA Rv1308 MTCY373.28	ATP5B ATPMB ATPSB	1H8H|C:148-372	1H8H|D:135-355	PF00006	PF00006	ATP synthase alpha/beta family, nucleotide-binding domain	ATP synthase alpha/beta family, nucleotide-binding domain	P19483	P00829	0.91869473	6
P9WPU7	P06576	atpA Rv1308 MTCY373.28	ATP5B ATPMB ATPSB	1H8H|C:148-372	1H8H|F:135-355	PF00006	PF00006	ATP synthase alpha/beta family, nucleotide-binding domain	ATP synthase alpha/beta family, nucleotide-binding domain	P19483	P00829	0.91869473	4
P9WPU7	P06576	atpA Rv1308 MTCY373.28	ATP5B ATPMB ATPSB	1EFR|C:148-372	1EFR|D:368-475	PF00006	PF00306	ATP synthase alpha/beta family, nucleotide-binding domain	ATP synthase alpha/beta chain, C terminal domain	P19483	P00829	0.91869473	6
P9WPU7	P06576	atpA Rv1308 MTCY373.28	ATP5B ATPMB ATPSB	1EFR|C:148-372	1EFR|D:13-79	PF00006	PF02874	ATP synthase alpha/beta family, nucleotide-binding domain	ATP synthase alpha/beta family, beta-barrel domain	P19483	P00829	0.91869473	6
P9WPU7	P06576	atpA Rv1308 MTCY373.28	ATP5B ATPMB ATPSB	1EFR|C:148-372	1EFR|F:368-474	PF00006	PF00306	ATP synthase alpha/beta family, nucleotide-binding domain	ATP synthase alpha/beta chain, C terminal domain	P19483	P00829	0.91869473	4
P9WPU7	P06576	atpA Rv1308 MTCY373.28	ATP5B ATPMB ATPSB	1EFR|C:148-372	1EFR|F:135-355	PF00006	PF00006	ATP synthase alpha/beta family, nucleotide-binding domain	ATP synthase alpha/beta family, nucleotide-binding domain	P19483	P00829	0.91869473	4
P9WPU7	P06576	atpA Rv1308 MTCY373.28	ATP5B ATPMB ATPSB	1EFR|C:148-372	1EFR|D:135-355	PF00006	PF00006	ATP synthase alpha/beta family, nucleotide-binding domain	ATP synthase alpha/beta family, nucleotide-binding domain	P19483	P00829	0.91869473	6
P9WPU7	P06576	atpA Rv1308 MTCY373.28	ATP5B ATPMB ATPSB	4ASU|B:148-372	4ASU|F:135-355	PF00006	PF00006	ATP synthase alpha/beta family, nucleotide-binding domain	ATP synthase alpha/beta family, nucleotide-binding domain	P19483	P00829	0.91869473	2
P9WPU7	P06576	atpA Rv1308 MTCY373.28	ATP5B ATPMB ATPSB	4ASU|B:148-372	4ASU|E:135-355	PF00006	PF00006	ATP synthase alpha/beta family, nucleotide-binding domain	ATP synthase alpha/beta family, nucleotide-binding domain	P19483	P00829	0.91869473	2
P9WPU7	P06576	atpA Rv1308 MTCY373.28	ATP5B ATPMB ATPSB	2V7Q|A:148-372	2V7Q|D:368-477	PF00006	PF00306	ATP synthase alpha/beta family, nucleotide-binding domain	ATP synthase alpha/beta chain, C terminal domain	Q1JQC4	P00829	0.91869473	5
P9WPU7	P06576	atpA Rv1308 MTCY373.28	ATP5B ATPMB ATPSB	2V7Q|A:148-372	2V7Q|D:368-476	PF00006	PF00306	ATP synthase alpha/beta family, nucleotide-binding domain	ATP synthase alpha/beta chain, C terminal domain	Q1JQC4	P00829	0.91869473	5
P9WPU7	P06576	atpA Rv1308 MTCY373.28	ATP5B ATPMB ATPSB	2V7Q|A:148-372	2V7Q|D:135-355	PF00006	PF00006	ATP synthase alpha/beta family, nucleotide-binding domain	ATP synthase alpha/beta family, nucleotide-binding domain	Q1JQC4	P00829	0.91869473	5
P9WPU7	P06576	atpA Rv1308 MTCY373.28	ATP5B ATPMB ATPSB	2V7Q|A:148-372	2V7Q|E:13-79	PF00006	PF02874	ATP synthase alpha/beta family, nucleotide-binding domain	ATP synthase alpha/beta family, beta-barrel domain	Q1JQC4	P00829	0.91869473	3
P9WPU7	P06576	atpA Rv1308 MTCY373.28	ATP5B ATPMB ATPSB	2V7Q|A:148-372	2V7Q|E:135-355	PF00006	PF00006	ATP synthase alpha/beta family, nucleotide-binding domain	ATP synthase alpha/beta family, nucleotide-binding domain	Q1JQC4	P00829	0.91869473	3
P9WPU7	P36542	atpA Rv1308 MTCY373.28	ATP5C1 ATP5C ATP5CL1	1W0J|B:148-372	1W0J|G:170-272	PF00006	PF00231	ATP synthase alpha/beta family, nucleotide-binding domain	ATP synthase	P19483	P05631	0.91869473	1
P9WPU7	P06576	atpA Rv1308 MTCY373.28	ATP5B ATPMB ATPSB	1W0J|B:148-372	1W0J|F:13-79	PF00006	PF02874	ATP synthase alpha/beta family, nucleotide-binding domain	ATP synthase alpha/beta family, beta-barrel domain	P19483	P00829	0.91869473	5
P9WPU7	P06576	atpA Rv1308 MTCY373.28	ATP5B ATPMB ATPSB	1W0J|B:148-372	1W0J|E:135-355	PF00006	PF00006	ATP synthase alpha/beta family, nucleotide-binding domain	ATP synthase alpha/beta family, nucleotide-binding domain	P19483	P00829	0.91869473	4
P9WPU7	P06576	atpA Rv1308 MTCY373.28	ATP5B ATPMB ATPSB	1W0J|B:148-372	1W0J|F:368-474	PF00006	PF00306	ATP synthase alpha/beta family, nucleotide-binding domain	ATP synthase alpha/beta chain, C terminal domain	P19483	P00829	0.91869473	5
P9WPU7	P06576	atpA Rv1308 MTCY373.28	ATP5B ATPMB ATPSB	1W0J|B:148-372	1W0J|E:368-474	PF00006	PF00306	ATP synthase alpha/beta family, nucleotide-binding domain	ATP synthase alpha/beta chain, C terminal domain	P19483	P00829	0.91869473	4
P9WPU7	P06576	atpA Rv1308 MTCY373.28	ATP5B ATPMB ATPSB	1W0J|B:148-372	1W0J|F:135-355	PF00006	PF00006	ATP synthase alpha/beta family, nucleotide-binding domain	ATP synthase alpha/beta family, nucleotide-binding domain	P19483	P00829	0.91869473	5
P9WPU7	P06576	atpA Rv1308 MTCY373.28	ATP5B ATPMB ATPSB	2JJ1|I:148-372	2JJ1|M:368-474	PF00006	PF00306	ATP synthase alpha/beta family, nucleotide-binding domain	ATP synthase alpha/beta chain, C terminal domain	P19483	P00829	0.91869473	5
P9WPU7	P06576	atpA Rv1308 MTCY373.28	ATP5B ATPMB ATPSB	2JJ1|I:148-372	2JJ1|M:135-355	PF00006	PF00006	ATP synthase alpha/beta family, nucleotide-binding domain	ATP synthase alpha/beta family, nucleotide-binding domain	P19483	P00829	0.91869473	5
P9WPU7	P06576	atpA Rv1308 MTCY373.28	ATP5B ATPMB ATPSB	2JJ1|I:148-372	2JJ1|L:135-355	PF00006	PF00006	ATP synthase alpha/beta family, nucleotide-binding domain	ATP synthase alpha/beta family, nucleotide-binding domain	P19483	P00829	0.91869473	3
P9WPU7	P06576	atpA Rv1308 MTCY373.28	ATP5B ATPMB ATPSB	2JJ1|I:148-372	2JJ1|M:13-79	PF00006	PF02874	ATP synthase alpha/beta family, nucleotide-binding domain	ATP synthase alpha/beta family, beta-barrel domain	P19483	P00829	0.91869473	5
P9WPU7	P06576	atpA Rv1308 MTCY373.28	ATP5B ATPMB ATPSB	2W6G|A:148-372	2W6G|E:13-79	PF00006	PF02874	ATP synthase alpha/beta family, nucleotide-binding domain	ATP synthase alpha/beta family, beta-barrel domain	P19483	P00829	0.91869473	3
P9WPU7	P36542	atpA Rv1308 MTCY373.28	ATP5C1 ATP5C ATP5CL1	2W6G|A:148-372	2W6G|G:87-272	PF00006	PF00231	ATP synthase alpha/beta family, nucleotide-binding domain	ATP synthase	P19483	P05631	0.91869473	2
P9WPU7	P06576	atpA Rv1308 MTCY373.28	ATP5B ATPMB ATPSB	2W6G|A:148-372	2W6G|D:368-475	PF00006	PF00306	ATP synthase alpha/beta family, nucleotide-binding domain	ATP synthase alpha/beta chain, C terminal domain	P19483	P00829	0.91869473	5
P9WPU7	P06576	atpA Rv1308 MTCY373.28	ATP5B ATPMB ATPSB	2W6G|A:148-372	2W6G|D:135-355	PF00006	PF00006	ATP synthase alpha/beta family, nucleotide-binding domain	ATP synthase alpha/beta family, nucleotide-binding domain	P19483	P00829	0.91869473	5
P9WPU7	P06576	atpA Rv1308 MTCY373.28	ATP5B ATPMB ATPSB	2W6G|A:148-372	2W6G|E:135-355	PF00006	PF00006	ATP synthase alpha/beta family, nucleotide-binding domain	ATP synthase alpha/beta family, nucleotide-binding domain	P19483	P00829	0.91869473	3
P9WPU7	P06576	atpA Rv1308 MTCY373.28	ATP5B ATPMB ATPSB	2W6F|B:148-372	2W6F|F:135-355	PF00006	PF00006	ATP synthase alpha/beta family, nucleotide-binding domain	ATP synthase alpha/beta family, nucleotide-binding domain	P19483	P00829	0.91869473	4
P9WPU7	P06576	atpA Rv1308 MTCY373.28	ATP5B ATPMB ATPSB	2W6F|B:148-372	2W6F|E:135-355	PF00006	PF00006	ATP synthase alpha/beta family, nucleotide-binding domain	ATP synthase alpha/beta family, nucleotide-binding domain	P19483	P00829	0.91869473	3
P9WPU7	P06576	atpA Rv1308 MTCY373.28	ATP5B ATPMB ATPSB	2W6F|B:148-372	2W6F|F:368-474	PF00006	PF00306	ATP synthase alpha/beta family, nucleotide-binding domain	ATP synthase alpha/beta chain, C terminal domain	P19483	P00829	0.91869473	4
P9WPU7	P06576	atpA Rv1308 MTCY373.28	ATP5B ATPMB ATPSB	1OHH|B:148-372	1OHH|E:135-355	PF00006	PF00006	ATP synthase alpha/beta family, nucleotide-binding domain	ATP synthase alpha/beta family, nucleotide-binding domain	P19483	P00829	0.91869473	3
P9WPU7	P06576	atpA Rv1308 MTCY373.28	ATP5B ATPMB ATPSB	1OHH|B:148-372	1OHH|F:368-474	PF00006	PF00306	ATP synthase alpha/beta family, nucleotide-binding domain	ATP synthase alpha/beta chain, C terminal domain	P19483	P00829	0.91869473	3
P9WPU7	P06576	atpA Rv1308 MTCY373.28	ATP5B ATPMB ATPSB	1OHH|B:148-372	1OHH|F:135-355	PF00006	PF00006	ATP synthase alpha/beta family, nucleotide-binding domain	ATP synthase alpha/beta family, nucleotide-binding domain	P19483	P00829	0.91869473	3
P9WPU7	P06576	atpA Rv1308 MTCY373.28	ATP5B ATPMB ATPSB	2W6I|A:148-372	2W6I|E:13-79	PF00006	PF02874	ATP synthase alpha/beta family, nucleotide-binding domain	ATP synthase alpha/beta family, beta-barrel domain	P19483	P00829	0.91869473	3
P9WPU7	P06576	atpA Rv1308 MTCY373.28	ATP5B ATPMB ATPSB	2W6I|A:148-372	2W6I|D:368-475	PF00006	PF00306	ATP synthase alpha/beta family, nucleotide-binding domain	ATP synthase alpha/beta chain, C terminal domain	P19483	P00829	0.91869473	5
P9WPU7	P06576	atpA Rv1308 MTCY373.28	ATP5B ATPMB ATPSB	2W6I|A:148-372	2W6I|E:135-355	PF00006	PF00006	ATP synthase alpha/beta family, nucleotide-binding domain	ATP synthase alpha/beta family, nucleotide-binding domain	P19483	P00829	0.91869473	3
P9WPU7	P06576	atpA Rv1308 MTCY373.28	ATP5B ATPMB ATPSB	2W6I|A:148-372	2W6I|D:135-355	PF00006	PF00006	ATP synthase alpha/beta family, nucleotide-binding domain	ATP synthase alpha/beta family, nucleotide-binding domain	P19483	P00829	0.91869473	5
P9WPU7	P06576	atpA Rv1308 MTCY373.28	ATP5B ATPMB ATPSB	1BMF|B:148-372	1BMF|F:13-79	PF00006	PF02874	ATP synthase alpha/beta family, nucleotide-binding domain	ATP synthase alpha/beta family, beta-barrel domain	P19483	P00829	0.91869473	5
P9WPU7	P06576	atpA Rv1308 MTCY373.28	ATP5B ATPMB ATPSB	1BMF|B:148-372	1BMF|E:135-355	PF00006	PF00006	ATP synthase alpha/beta family, nucleotide-binding domain	ATP synthase alpha/beta family, nucleotide-binding domain	P19483	P00829	0.91869473	3
P9WPU7	P06576	atpA Rv1308 MTCY373.28	ATP5B ATPMB ATPSB	1BMF|B:148-372	1BMF|F:368-474	PF00006	PF00306	ATP synthase alpha/beta family, nucleotide-binding domain	ATP synthase alpha/beta chain, C terminal domain	P19483	P00829	0.91869473	5
P9WPU7	P06576	atpA Rv1308 MTCY373.28	ATP5B ATPMB ATPSB	1BMF|B:148-372	1BMF|F:135-355	PF00006	PF00006	ATP synthase alpha/beta family, nucleotide-binding domain	ATP synthase alpha/beta family, nucleotide-binding domain	P19483	P00829	0.91869473	5
P9WPU7	P06576	atpA Rv1308 MTCY373.28	ATP5B ATPMB ATPSB	1EFR|B:148-372	1EFR|F:13-79	PF00006	PF02874	ATP synthase alpha/beta family, nucleotide-binding domain	ATP synthase alpha/beta family, beta-barrel domain	P19483	P00829	0.91869473	4
P9WPU7	P06576	atpA Rv1308 MTCY373.28	ATP5B ATPMB ATPSB	1EFR|B:148-372	1EFR|E:135-355	PF00006	PF00006	ATP synthase alpha/beta family, nucleotide-binding domain	ATP synthase alpha/beta family, nucleotide-binding domain	P19483	P00829	0.91869473	3
P9WPU7	P06576	atpA Rv1308 MTCY373.28	ATP5B ATPMB ATPSB	1EFR|B:148-372	1EFR|F:368-474	PF00006	PF00306	ATP synthase alpha/beta family, nucleotide-binding domain	ATP synthase alpha/beta chain, C terminal domain	P19483	P00829	0.91869473	4
P9WPU7	P06576	atpA Rv1308 MTCY373.28	ATP5B ATPMB ATPSB	1EFR|B:148-372	1EFR|F:135-355	PF00006	PF00006	ATP synthase alpha/beta family, nucleotide-binding domain	ATP synthase alpha/beta family, nucleotide-binding domain	P19483	P00829	0.91869473	4
P9WPU7	P06576	atpA Rv1308 MTCY373.28	ATP5B ATPMB ATPSB	2WSS|J:148-372	2WSS|N:135-355	PF00006	PF00006	ATP synthase alpha/beta family, nucleotide-binding domain	ATP synthase alpha/beta family, nucleotide-binding domain	P19483	P00829	0.91869473	3
P9WPU7	P06576	atpA Rv1308 MTCY373.28	ATP5B ATPMB ATPSB	2WSS|J:148-372	2WSS|N:13-79	PF00006	PF02874	ATP synthase alpha/beta family, nucleotide-binding domain	ATP synthase alpha/beta family, beta-barrel domain	P19483	P00829	0.91869473	3
P9WPU7	P06576	atpA Rv1308 MTCY373.28	ATP5B ATPMB ATPSB	2WSS|J:148-372	2WSS|M:135-355	PF00006	PF00006	ATP synthase alpha/beta family, nucleotide-binding domain	ATP synthase alpha/beta family, nucleotide-binding domain	P19483	P00829	0.91869473	5
P9WPU7	P06576	atpA Rv1308 MTCY373.28	ATP5B ATPMB ATPSB	2WSS|J:148-372	2WSS|M:368-475	PF00006	PF00306	ATP synthase alpha/beta family, nucleotide-binding domain	ATP synthase alpha/beta chain, C terminal domain	P19483	P00829	0.91869473	5
P9WPU7	P06576	atpA Rv1308 MTCY373.28	ATP5B ATPMB ATPSB	2W6E|C:148-372	2W6E|D:13-79	PF00006	PF02874	ATP synthase alpha/beta family, nucleotide-binding domain	ATP synthase alpha/beta family, beta-barrel domain	P19483	P00829	0.91869473	6
P9WPU7	P06576	atpA Rv1308 MTCY373.28	ATP5B ATPMB ATPSB	2W6E|C:148-372	2W6E|D:368-475	PF00006	PF00306	ATP synthase alpha/beta family, nucleotide-binding domain	ATP synthase alpha/beta chain, C terminal domain	P19483	P00829	0.91869473	6
P9WPU7	P06576	atpA Rv1308 MTCY373.28	ATP5B ATPMB ATPSB	2W6E|C:148-372	2W6E|F:368-474	PF00006	PF00306	ATP synthase alpha/beta family, nucleotide-binding domain	ATP synthase alpha/beta chain, C terminal domain	P19483	P00829	0.91869473	4
P9WPU7	P06576	atpA Rv1308 MTCY373.28	ATP5B ATPMB ATPSB	2W6E|C:148-372	2W6E|D:135-355	PF00006	PF00006	ATP synthase alpha/beta family, nucleotide-binding domain	ATP synthase alpha/beta family, nucleotide-binding domain	P19483	P00829	0.91869473	6
P9WPU7	P06576	atpA Rv1308 MTCY373.28	ATP5B ATPMB ATPSB	2W6E|C:148-372	2W6E|F:135-355	PF00006	PF00006	ATP synthase alpha/beta family, nucleotide-binding domain	ATP synthase alpha/beta family, nucleotide-binding domain	P19483	P00829	0.91869473	4
P9WPU7	P06576	atpA Rv1308 MTCY373.28	ATP5B ATPMB ATPSB	1H8E|A:148-372	1H8E|D:368-475	PF00006	PF00306	ATP synthase alpha/beta family, nucleotide-binding domain	ATP synthase alpha/beta chain, C terminal domain	P19483	P00829	0.91869473	4
P9WPU7	P06576	atpA Rv1308 MTCY373.28	ATP5B ATPMB ATPSB	1H8E|A:148-372	1H8E|E:135-355	PF00006	PF00006	ATP synthase alpha/beta family, nucleotide-binding domain	ATP synthase alpha/beta family, nucleotide-binding domain	P19483	P00829	0.91869473	5
P9WPU7	P06576	atpA Rv1308 MTCY373.28	ATP5B ATPMB ATPSB	1H8E|A:148-372	1H8E|E:13-79	PF00006	PF02874	ATP synthase alpha/beta family, nucleotide-binding domain	ATP synthase alpha/beta family, beta-barrel domain	P19483	P00829	0.91869473	5
P9WPU7	P06576	atpA Rv1308 MTCY373.28	ATP5B ATPMB ATPSB	1H8E|A:148-372	1H8E|D:135-355	PF00006	PF00006	ATP synthase alpha/beta family, nucleotide-binding domain	ATP synthase alpha/beta family, nucleotide-binding domain	P19483	P00829	0.91869473	4
P9WPU7	P06576	atpA Rv1308 MTCY373.28	ATP5B ATPMB ATPSB	2JJ1|J:148-372	2JJ1|M:368-474	PF00006	PF00306	ATP synthase alpha/beta family, nucleotide-binding domain	ATP synthase alpha/beta chain, C terminal domain	P19483	P00829	0.91869473	5
P9WPU7	P06576	atpA Rv1308 MTCY373.28	ATP5B ATPMB ATPSB	2JJ1|J:148-372	2JJ1|M:135-355	PF00006	PF00006	ATP synthase alpha/beta family, nucleotide-binding domain	ATP synthase alpha/beta family, nucleotide-binding domain	P19483	P00829	0.91869473	5
P9WPU7	P06576	atpA Rv1308 MTCY373.28	ATP5B ATPMB ATPSB	2JJ1|J:148-372	2JJ1|K:13-79	PF00006	PF02874	ATP synthase alpha/beta family, nucleotide-binding domain	ATP synthase alpha/beta family, beta-barrel domain	P19483	P00829	0.91869473	6
P9WPU7	P06576	atpA Rv1308 MTCY373.28	ATP5B ATPMB ATPSB	2JJ1|J:148-372	2JJ1|K:135-355	PF00006	PF00006	ATP synthase alpha/beta family, nucleotide-binding domain	ATP synthase alpha/beta family, nucleotide-binding domain	P19483	P00829	0.91869473	6
P9WPU7	P06576	atpA Rv1308 MTCY373.28	ATP5B ATPMB ATPSB	2JJ1|J:148-372	2JJ1|K:368-475	PF00006	PF00306	ATP synthase alpha/beta family, nucleotide-binding domain	ATP synthase alpha/beta chain, C terminal domain	P19483	P00829	0.91869473	6
P9WPU7	P06576	atpA Rv1308 MTCY373.28	ATP5B ATPMB ATPSB	2WSS|C:148-372	2WSS|D:13-79	PF00006	PF02874	ATP synthase alpha/beta family, nucleotide-binding domain	ATP synthase alpha/beta family, beta-barrel domain	P19483	P00829	0.91869473	6
P9WPU7	P06576	atpA Rv1308 MTCY373.28	ATP5B ATPMB ATPSB	2WSS|C:148-372	2WSS|D:368-475	PF00006	PF00306	ATP synthase alpha/beta family, nucleotide-binding domain	ATP synthase alpha/beta chain, C terminal domain	P19483	P00829	0.91869473	6
P9WPU7	P06576	atpA Rv1308 MTCY373.28	ATP5B ATPMB ATPSB	2WSS|C:148-372	2WSS|D:135-355	PF00006	PF00006	ATP synthase alpha/beta family, nucleotide-binding domain	ATP synthase alpha/beta family, nucleotide-binding domain	P19483	P00829	0.91869473	6
P9WPU7	P06576	atpA Rv1308 MTCY373.28	ATP5B ATPMB ATPSB	2WSS|C:148-372	2WSS|F:368-474	PF00006	PF00306	ATP synthase alpha/beta family, nucleotide-binding domain	ATP synthase alpha/beta chain, C terminal domain	P19483	P00829	0.91869473	4
P9WPU7	P06576	atpA Rv1308 MTCY373.28	ATP5B ATPMB ATPSB	2XND|C:148-372	2XND|D:368-475	PF00006	PF00306	ATP synthase alpha/beta family, nucleotide-binding domain	ATP synthase alpha/beta chain, C terminal domain	P19483	P00829	0.91869473	6
P9WPU7	P06576	atpA Rv1308 MTCY373.28	ATP5B ATPMB ATPSB	2XND|C:148-372	2XND|D:135-355	PF00006	PF00006	ATP synthase alpha/beta family, nucleotide-binding domain	ATP synthase alpha/beta family, nucleotide-binding domain	P19483	P00829	0.91869473	6
P9WPU7	P06576	atpA Rv1308 MTCY373.28	ATP5B ATPMB ATPSB	2XND|C:148-372	2XND|F:368-474	PF00006	PF00306	ATP synthase alpha/beta family, nucleotide-binding domain	ATP synthase alpha/beta chain, C terminal domain	P19483	P00829	0.91869473	5
P9WPU7	P06576	atpA Rv1308 MTCY373.28	ATP5B ATPMB ATPSB	2XND|C:148-372	2XND|F:135-355	PF00006	PF00006	ATP synthase alpha/beta family, nucleotide-binding domain	ATP synthase alpha/beta family, nucleotide-binding domain	P19483	P00829	0.91869473	5
P9WPU7	P06576	atpA Rv1308 MTCY373.28	ATP5B ATPMB ATPSB	2XND|C:148-372	2XND|D:13-79	PF00006	PF02874	ATP synthase alpha/beta family, nucleotide-binding domain	ATP synthase alpha/beta family, beta-barrel domain	P19483	P00829	0.91869473	6
P9WPU7	P06576	atpA Rv1308 MTCY373.28	ATP5B ATPMB ATPSB	2CK3|B:148-372	2CK3|F:13-79	PF00006	PF02874	ATP synthase alpha/beta family, nucleotide-binding domain	ATP synthase alpha/beta family, beta-barrel domain	P19483	P00829	0.91869473	5
P9WPU7	P06576	atpA Rv1308 MTCY373.28	ATP5B ATPMB ATPSB	2V7Q|B:148-372	2V7Q|F:135-355	PF00006	PF00006	ATP synthase alpha/beta family, nucleotide-binding domain	ATP synthase alpha/beta family, nucleotide-binding domain	Q1JQC4	P00829	0.91869473	5
P9WPU7	P06576	atpA Rv1308 MTCY373.28	ATP5B ATPMB ATPSB	2V7Q|B:148-372	2V7Q|F:368-474	PF00006	PF00306	ATP synthase alpha/beta family, nucleotide-binding domain	ATP synthase alpha/beta chain, C terminal domain	Q1JQC4	P00829	0.91869473	5
P9WPU7	P06576	atpA Rv1308 MTCY373.28	ATP5B ATPMB ATPSB	2V7Q|B:148-372	2V7Q|E:135-355	PF00006	PF00006	ATP synthase alpha/beta family, nucleotide-binding domain	ATP synthase alpha/beta family, nucleotide-binding domain	Q1JQC4	P00829	0.91869473	3
P9WPU7	P06576	atpA Rv1308 MTCY373.28	ATP5B ATPMB ATPSB	1W0K|B:148-372	1W0K|E:135-355	PF00006	PF00006	ATP synthase alpha/beta family, nucleotide-binding domain	ATP synthase alpha/beta family, nucleotide-binding domain	P19483	P00829	0.91869473	4
P9WPU7	P06576	atpA Rv1308 MTCY373.28	ATP5B ATPMB ATPSB	1W0K|B:148-372	1W0K|E:368-474	PF00006	PF00306	ATP synthase alpha/beta family, nucleotide-binding domain	ATP synthase alpha/beta chain, C terminal domain	P19483	P00829	0.91869473	4
P9WPU7	P06576	atpA Rv1308 MTCY373.28	ATP5B ATPMB ATPSB	1W0K|B:148-372	1W0K|F:13-79	PF00006	PF02874	ATP synthase alpha/beta family, nucleotide-binding domain	ATP synthase alpha/beta family, beta-barrel domain	P19483	P00829	0.91869473	3
P9WPU7	P06576	atpA Rv1308 MTCY373.28	ATP5B ATPMB ATPSB	1W0K|B:148-372	1W0K|F:135-355	PF00006	PF00006	ATP synthase alpha/beta family, nucleotide-binding domain	ATP synthase alpha/beta family, nucleotide-binding domain	P19483	P00829	0.91869473	3
P9WPU7	P06576	atpA Rv1308 MTCY373.28	ATP5B ATPMB ATPSB	1QO1|A:148-372	1QO1|D:135-355	PF00006	PF00006	ATP synthase alpha/beta family, nucleotide-binding domain	ATP synthase alpha/beta family, nucleotide-binding domain	P19483	P00829	0.91869473	2
P9WPU7	P06576	atpA Rv1308 MTCY373.28	ATP5B ATPMB ATPSB	1BMF|C:148-372	1BMF|F:368-474	PF00006	PF00306	ATP synthase alpha/beta family, nucleotide-binding domain	ATP synthase alpha/beta chain, C terminal domain	P19483	P00829	0.91869473	4
P9WPU7	P06576	atpA Rv1308 MTCY373.28	ATP5B ATPMB ATPSB	1BMF|C:148-372	1BMF|D:13-79	PF00006	PF02874	ATP synthase alpha/beta family, nucleotide-binding domain	ATP synthase alpha/beta family, beta-barrel domain	P19483	P00829	0.91869473	6
P9WPU7	P06576	atpA Rv1308 MTCY373.28	ATP5B ATPMB ATPSB	1BMF|C:148-372	1BMF|D:135-355	PF00006	PF00006	ATP synthase alpha/beta family, nucleotide-binding domain	ATP synthase alpha/beta family, nucleotide-binding domain	P19483	P00829	0.91869473	6
P9WPU7	P06576	atpA Rv1308 MTCY373.28	ATP5B ATPMB ATPSB	1BMF|C:148-372	1BMF|F:135-355	PF00006	PF00006	ATP synthase alpha/beta family, nucleotide-binding domain	ATP synthase alpha/beta family, nucleotide-binding domain	P19483	P00829	0.91869473	4
P9WPU7	P06576	atpA Rv1308 MTCY373.28	ATP5B ATPMB ATPSB	1BMF|C:148-372	1BMF|D:368-475	PF00006	PF00306	ATP synthase alpha/beta family, nucleotide-binding domain	ATP synthase alpha/beta chain, C terminal domain	P19483	P00829	0.91869473	6
P9WPU7	P06576	atpA Rv1308 MTCY373.28	ATP5B ATPMB ATPSB	1OHH|A:148-372	1OHH|E:135-355	PF00006	PF00006	ATP synthase alpha/beta family, nucleotide-binding domain	ATP synthase alpha/beta family, nucleotide-binding domain	P19483	P00829	0.91869473	3
P9WPU7	P06576	atpA Rv1308 MTCY373.28	ATP5B ATPMB ATPSB	1OHH|A:148-372	1OHH|E:13-79	PF00006	PF02874	ATP synthase alpha/beta family, nucleotide-binding domain	ATP synthase alpha/beta family, beta-barrel domain	P19483	P00829	0.91869473	3
P9WPU7	P06576	atpA Rv1308 MTCY373.28	ATP5B ATPMB ATPSB	1OHH|A:148-372	1OHH|D:135-355	PF00006	PF00006	ATP synthase alpha/beta family, nucleotide-binding domain	ATP synthase alpha/beta family, nucleotide-binding domain	P19483	P00829	0.91869473	5
P9WPU7	P06576	atpA Rv1308 MTCY373.28	ATP5B ATPMB ATPSB	1OHH|A:148-372	1OHH|D:368-477	PF00006	PF00306	ATP synthase alpha/beta family, nucleotide-binding domain	ATP synthase alpha/beta chain, C terminal domain	P19483	P00829	0.91869473	5
P9WPU7	P06576	atpA Rv1308 MTCY373.28	ATP5B ATPMB ATPSB	1OHH|A:148-372	1OHH|D:368-476	PF00006	PF00306	ATP synthase alpha/beta family, nucleotide-binding domain	ATP synthase alpha/beta chain, C terminal domain	P19483	P00829	0.91869473	5
P9WPU7	P06576	atpA Rv1308 MTCY373.28	ATP5B ATPMB ATPSB	2WSS|K:148-372	2WSS|O:13-79	PF00006	PF02874	ATP synthase alpha/beta family, nucleotide-binding domain	ATP synthase alpha/beta family, beta-barrel domain	P19483	P00829	0.91869473	3
P9WPU7	P06576	atpA Rv1308 MTCY373.28	ATP5B ATPMB ATPSB	2WSS|K:148-372	2WSS|N:135-355	PF00006	PF00006	ATP synthase alpha/beta family, nucleotide-binding domain	ATP synthase alpha/beta family, nucleotide-binding domain	P19483	P00829	0.91869473	4
P9WPU7	P06576	atpA Rv1308 MTCY373.28	ATP5B ATPMB ATPSB	2WSS|K:148-372	2WSS|N:368-474	PF00006	PF00306	ATP synthase alpha/beta family, nucleotide-binding domain	ATP synthase alpha/beta chain, C terminal domain	P19483	P00829	0.91869473	4
P9WPU7	P06576	atpA Rv1308 MTCY373.28	ATP5B ATPMB ATPSB	2WSS|K:148-372	2WSS|O:135-355	PF00006	PF00006	ATP synthase alpha/beta family, nucleotide-binding domain	ATP synthase alpha/beta family, nucleotide-binding domain	P19483	P00829	0.91869473	3
P9WPU7	P06576	atpA Rv1308 MTCY373.28	ATP5B ATPMB ATPSB	2W6H|A:148-372	2W6H|E:135-355	PF00006	PF00006	ATP synthase alpha/beta family, nucleotide-binding domain	ATP synthase alpha/beta family, nucleotide-binding domain	P19483	P00829	0.91869473	3
P9WPU7	P06576	atpA Rv1308 MTCY373.28	ATP5B ATPMB ATPSB	2W6H|A:148-372	2W6H|D:368-475	PF00006	PF00306	ATP synthase alpha/beta family, nucleotide-binding domain	ATP synthase alpha/beta chain, C terminal domain	P19483	P00829	0.91869473	5
P9WPU7	P06576	atpA Rv1308 MTCY373.28	ATP5B ATPMB ATPSB	2W6H|A:148-372	2W6H|E:13-79	PF00006	PF02874	ATP synthase alpha/beta family, nucleotide-binding domain	ATP synthase alpha/beta family, beta-barrel domain	P19483	P00829	0.91869473	3
P9WPU7	P06576	atpA Rv1308 MTCY373.28	ATP5B ATPMB ATPSB	2W6H|A:148-372	2W6H|D:135-355	PF00006	PF00006	ATP synthase alpha/beta family, nucleotide-binding domain	ATP synthase alpha/beta family, nucleotide-binding domain	P19483	P00829	0.91869473	5
P9WPU7	P06576	atpA Rv1308 MTCY373.28	ATP5B ATPMB ATPSB	1E1R|C:148-372	1E1R|D:368-475	PF00006	PF00306	ATP synthase alpha/beta family, nucleotide-binding domain	ATP synthase alpha/beta chain, C terminal domain	P19483	P00829	0.91869473	6
P9WPU7	P06576	atpA Rv1308 MTCY373.28	ATP5B ATPMB ATPSB	1E1R|C:148-372	1E1R|F:135-355	PF00006	PF00006	ATP synthase alpha/beta family, nucleotide-binding domain	ATP synthase alpha/beta family, nucleotide-binding domain	P19483	P00829	0.91869473	4
P9WPU7	P06576	atpA Rv1308 MTCY373.28	ATP5B ATPMB ATPSB	1E1R|C:148-372	1E1R|F:368-474	PF00006	PF00306	ATP synthase alpha/beta family, nucleotide-binding domain	ATP synthase alpha/beta chain, C terminal domain	P19483	P00829	0.91869473	4
P9WPU7	P06576	atpA Rv1308 MTCY373.28	ATP5B ATPMB ATPSB	1E1R|C:148-372	1E1R|D:135-355	PF00006	PF00006	ATP synthase alpha/beta family, nucleotide-binding domain	ATP synthase alpha/beta family, nucleotide-binding domain	P19483	P00829	0.91869473	6
P9WPU7	P06576	atpA Rv1308 MTCY373.28	ATP5B ATPMB ATPSB	1E1R|C:148-372	1E1R|D:13-79	PF00006	PF02874	ATP synthase alpha/beta family, nucleotide-binding domain	ATP synthase alpha/beta family, beta-barrel domain	P19483	P00829	0.91869473	6
P9WPU7	P06576	atpA Rv1308 MTCY373.28	ATP5B ATPMB ATPSB	1E1Q|B:148-372	1E1Q|E:135-355	PF00006	PF00006	ATP synthase alpha/beta family, nucleotide-binding domain	ATP synthase alpha/beta family, nucleotide-binding domain	P19483	P00829	0.91869473	2
P9WPU7	P06576	atpA Rv1308 MTCY373.28	ATP5B ATPMB ATPSB	1E1Q|B:148-372	1E1Q|F:135-355	PF00006	PF00006	ATP synthase alpha/beta family, nucleotide-binding domain	ATP synthase alpha/beta family, nucleotide-binding domain	P19483	P00829	0.91869473	2
P9WPU7	P06576	atpA Rv1308 MTCY373.28	ATP5B ATPMB ATPSB	1E79|C:148-372	1E79|F:135-355	PF00006	PF00006	ATP synthase alpha/beta family, nucleotide-binding domain	ATP synthase alpha/beta family, nucleotide-binding domain	P19483	P00829	0.91869473	5
P9WPU7	P06576	atpA Rv1308 MTCY373.28	ATP5B ATPMB ATPSB	1E79|C:148-372	1E79|D:135-355	PF00006	PF00006	ATP synthase alpha/beta family, nucleotide-binding domain	ATP synthase alpha/beta family, nucleotide-binding domain	P19483	P00829	0.91869473	6
P9WPU7	P06576	atpA Rv1308 MTCY373.28	ATP5B ATPMB ATPSB	1E79|C:148-372	1E79|F:368-474	PF00006	PF00306	ATP synthase alpha/beta family, nucleotide-binding domain	ATP synthase alpha/beta chain, C terminal domain	P19483	P00829	0.91869473	5
P9WPU7	P06576	atpA Rv1308 MTCY373.28	ATP5B ATPMB ATPSB	1E79|C:148-372	1E79|D:13-79	PF00006	PF02874	ATP synthase alpha/beta family, nucleotide-binding domain	ATP synthase alpha/beta family, beta-barrel domain	P19483	P00829	0.91869473	6
P9WPU7	P06576	atpA Rv1308 MTCY373.28	ATP5B ATPMB ATPSB	1E79|C:148-372	1E79|D:368-475	PF00006	PF00306	ATP synthase alpha/beta family, nucleotide-binding domain	ATP synthase alpha/beta chain, C terminal domain	P19483	P00829	0.91869473	6
P9WPU7	P36542	atpA Rv1308 MTCY373.28	ATP5C1 ATP5C ATP5CL1	2JIZ|J:148-372	2JIZ|N:170-272	PF00006	PF00231	ATP synthase alpha/beta family, nucleotide-binding domain	ATP synthase	P19483	P05631	0.91869473	1
P9WPU7	P06576	atpA Rv1308 MTCY373.28	ATP5B ATPMB ATPSB	2JIZ|J:148-372	2JIZ|K:368-475	PF00006	PF00306	ATP synthase alpha/beta family, nucleotide-binding domain	ATP synthase alpha/beta chain, C terminal domain	P19483	P00829	0.91869473	6
P9WPU7	P06576	atpA Rv1308 MTCY373.28	ATP5B ATPMB ATPSB	2JIZ|J:148-372	2JIZ|K:135-355	PF00006	PF00006	ATP synthase alpha/beta family, nucleotide-binding domain	ATP synthase alpha/beta family, nucleotide-binding domain	P19483	P00829	0.91869473	6
P9WPU7	P06576	atpA Rv1308 MTCY373.28	ATP5B ATPMB ATPSB	2JIZ|J:148-372	2JIZ|M:135-355	PF00006	PF00006	ATP synthase alpha/beta family, nucleotide-binding domain	ATP synthase alpha/beta family, nucleotide-binding domain	P19483	P00829	0.91869473	5
P9WPU7	P06576	atpA Rv1308 MTCY373.28	ATP5B ATPMB ATPSB	2JIZ|J:148-372	2JIZ|K:13-79	PF00006	PF02874	ATP synthase alpha/beta family, nucleotide-binding domain	ATP synthase alpha/beta family, beta-barrel domain	P19483	P00829	0.91869473	6
P9WPU7	P06576	atpA Rv1308 MTCY373.28	ATP5B ATPMB ATPSB	2JIZ|J:148-372	2JIZ|M:368-474	PF00006	PF00306	ATP synthase alpha/beta family, nucleotide-binding domain	ATP synthase alpha/beta chain, C terminal domain	P19483	P00829	0.91869473	5
P9WPU7	P06576	atpA Rv1308 MTCY373.28	ATP5B ATPMB ATPSB	2F43|A:148-372	2F43|B:135-355	PF00006	PF00006	ATP synthase alpha/beta family, nucleotide-binding domain	ATP synthase alpha/beta family, nucleotide-binding domain	P15999	P10719	0.91869473	5
P9WPU7	P06576	atpA Rv1308 MTCY373.28	ATP5B ATPMB ATPSB	2JIZ|A:148-372	2JIZ|E:135-355	PF00006	PF00006	ATP synthase alpha/beta family, nucleotide-binding domain	ATP synthase alpha/beta family, nucleotide-binding domain	P19483	P00829	0.91869473	3
P9WPU7	P06576	atpA Rv1308 MTCY373.28	ATP5B ATPMB ATPSB	2JIZ|A:148-372	2JIZ|D:135-355	PF00006	PF00006	ATP synthase alpha/beta family, nucleotide-binding domain	ATP synthase alpha/beta family, nucleotide-binding domain	P19483	P00829	0.91869473	5
P9WPU7	P06576	atpA Rv1308 MTCY373.28	ATP5B ATPMB ATPSB	2JIZ|A:148-372	2JIZ|E:13-79	PF00006	PF02874	ATP synthase alpha/beta family, nucleotide-binding domain	ATP synthase alpha/beta family, beta-barrel domain	P19483	P00829	0.91869473	3
P9WPU7	P36542	atpA Rv1308 MTCY373.28	ATP5C1 ATP5C ATP5CL1	2JIZ|A:148-372	2JIZ|G:170-272	PF00006	PF00231	ATP synthase alpha/beta family, nucleotide-binding domain	ATP synthase	P19483	P05631	0.91869473	2
P9WPU7	P06576	atpA Rv1308 MTCY373.28	ATP5B ATPMB ATPSB	2JIZ|A:148-372	2JIZ|D:368-475	PF00006	PF00306	ATP synthase alpha/beta family, nucleotide-binding domain	ATP synthase alpha/beta chain, C terminal domain	P19483	P00829	0.91869473	5
P9WPU7	P06576	atpA Rv1308 MTCY373.28	ATP5B ATPMB ATPSB	1OHH|C:148-372	1OHH|F:368-474	PF00006	PF00306	ATP synthase alpha/beta family, nucleotide-binding domain	ATP synthase alpha/beta chain, C terminal domain	P19483	P00829	0.91869473	5
P9WPU7	P06576	atpA Rv1308 MTCY373.28	ATP5B ATPMB ATPSB	1OHH|C:148-372	1OHH|D:135-355	PF00006	PF00006	ATP synthase alpha/beta family, nucleotide-binding domain	ATP synthase alpha/beta family, nucleotide-binding domain	P19483	P00829	0.91869473	3
P9WPU7	P06576	atpA Rv1308 MTCY373.28	ATP5B ATPMB ATPSB	1OHH|C:148-372	1OHH|F:135-355	PF00006	PF00006	ATP synthase alpha/beta family, nucleotide-binding domain	ATP synthase alpha/beta family, nucleotide-binding domain	P19483	P00829	0.91869473	5
P9WPU7	P06576	atpA Rv1308 MTCY373.28	ATP5B ATPMB ATPSB	1OHH|C:148-372	1OHH|D:13-79	PF00006	PF02874	ATP synthase alpha/beta family, nucleotide-binding domain	ATP synthase alpha/beta family, beta-barrel domain	P19483	P00829	0.91869473	3
P9WPU7	P06576	atpA Rv1308 MTCY373.28	ATP5B ATPMB ATPSB	1W0K|C:148-372	1W0K|D:135-355	PF00006	PF00006	ATP synthase alpha/beta family, nucleotide-binding domain	ATP synthase alpha/beta family, nucleotide-binding domain	P19483	P00829	0.91869473	6
P9WPU7	P06576	atpA Rv1308 MTCY373.28	ATP5B ATPMB ATPSB	1W0K|C:148-372	1W0K|D:368-475	PF00006	PF00306	ATP synthase alpha/beta family, nucleotide-binding domain	ATP synthase alpha/beta chain, C terminal domain	P19483	P00829	0.91869473	6
P9WPU7	P06576	atpA Rv1308 MTCY373.28	ATP5B ATPMB ATPSB	1W0K|C:148-372	1W0K|F:368-474	PF00006	PF00306	ATP synthase alpha/beta family, nucleotide-binding domain	ATP synthase alpha/beta chain, C terminal domain	P19483	P00829	0.91869473	4
P9WPU7	P06576	atpA Rv1308 MTCY373.28	ATP5B ATPMB ATPSB	1W0K|C:148-372	1W0K|D:13-79	PF00006	PF02874	ATP synthase alpha/beta family, nucleotide-binding domain	ATP synthase alpha/beta family, beta-barrel domain	P19483	P00829	0.91869473	6
P9WPU7	P06576	atpA Rv1308 MTCY373.28	ATP5B ATPMB ATPSB	1W0K|C:148-372	1W0K|F:135-355	PF00006	PF00006	ATP synthase alpha/beta family, nucleotide-binding domain	ATP synthase alpha/beta family, nucleotide-binding domain	P19483	P00829	0.91869473	4
P9WPU5	P25705	atpD Rv1310 MTCY373.30	ATP5A1 ATP5A ATP5AL2 ATPM	2CK3|D:135-355	2CK3|A:148-372	PF00006	PF00006	ATP synthase alpha/beta family, nucleotide-binding domain	ATP synthase alpha/beta family, nucleotide-binding domain	P00829	P19483	0.918336	5
P9WPU5	P25705	atpD Rv1310 MTCY373.30	ATP5A1 ATP5A ATP5AL2 ATPM	2CK3|E:135-355	2CK3|A:148-372	PF00006	PF00006	ATP synthase alpha/beta family, nucleotide-binding domain	ATP synthase alpha/beta family, nucleotide-binding domain	P00829	P19483	0.918336	4
P9WPU7	P06576	atpA Rv1308 MTCY373.28	ATP5B ATPMB ATPSB	2CK3|A:148-372	2CK3|D:368-475	PF00006	PF00306	ATP synthase alpha/beta family, nucleotide-binding domain	ATP synthase alpha/beta chain, C terminal domain	P19483	P00829	0.91651514	5
P9WPU7	P06576	atpA Rv1308 MTCY373.28	ATP5B ATPMB ATPSB	2CK3|A:148-372	2CK3|E:13-79	PF00006	PF02874	ATP synthase alpha/beta family, nucleotide-binding domain	ATP synthase alpha/beta family, beta-barrel domain	P19483	P00829	0.91651514	4
P9WPU7	P06576	atpA Rv1308 MTCY373.28	ATP5B ATPMB ATPSB	2JDI|A:148-372	2JDI|D:368-475	PF00006	PF00306	ATP synthase alpha/beta family, nucleotide-binding domain	ATP synthase alpha/beta chain, C terminal domain	P19483	P00829	0.91651514	5
P9WPU7	P06576	atpA Rv1308 MTCY373.28	ATP5B ATPMB ATPSB	1NBM|A:148-372	1NBM|E:135-355	PF00006	PF00006	ATP synthase alpha/beta family, nucleotide-binding domain	ATP synthase alpha/beta family, nucleotide-binding domain	P19483	P00829	0.91639511	3
P9WPU7	P06576	atpA Rv1308 MTCY373.28	ATP5B ATPMB ATPSB	1NBM|B:148-372	1NBM|E:135-355	PF00006	PF00006	ATP synthase alpha/beta family, nucleotide-binding domain	ATP synthase alpha/beta family, nucleotide-binding domain	P19483	P00829	0.91639511	3
P9WPU7	P06576	atpA Rv1308 MTCY373.28	ATP5B ATPMB ATPSB	2CK3|C:148-372	2CK3|F:135-355	PF00006	PF00006	ATP synthase alpha/beta family, nucleotide-binding domain	ATP synthase alpha/beta family, nucleotide-binding domain	P19483	P00829	0.91639511	5
P9WPU7	P06576	atpA Rv1308 MTCY373.28	ATP5B ATPMB ATPSB	2CK3|C:148-372	2CK3|D:135-355	PF00006	PF00006	ATP synthase alpha/beta family, nucleotide-binding domain	ATP synthase alpha/beta family, nucleotide-binding domain	P19483	P00829	0.91639511	6
P9WPU7	P06576	atpA Rv1308 MTCY373.28	ATP5B ATPMB ATPSB	2WSS|B:148-372	2WSS|F:135-355	PF00006	PF00006	ATP synthase alpha/beta family, nucleotide-binding domain	ATP synthase alpha/beta family, nucleotide-binding domain	P19483	P00829	0.91639511	5
P9WPU7	P06576	atpA Rv1308 MTCY373.28	ATP5B ATPMB ATPSB	2JDI|C:148-372	2JDI|F:135-355	PF00006	PF00006	ATP synthase alpha/beta family, nucleotide-binding domain	ATP synthase alpha/beta family, nucleotide-binding domain	P19483	P00829	0.91639511	5
P9WPU7	P06576	atpA Rv1308 MTCY373.28	ATP5B ATPMB ATPSB	2JDI|C:148-372	2JDI|D:135-355	PF00006	PF00006	ATP synthase alpha/beta family, nucleotide-binding domain	ATP synthase alpha/beta family, nucleotide-binding domain	P19483	P00829	0.91639511	6
P9WPU7	P06576	atpA Rv1308 MTCY373.28	ATP5B ATPMB ATPSB	2JDI|B:148-372	2JDI|F:135-355	PF00006	PF00006	ATP synthase alpha/beta family, nucleotide-binding domain	ATP synthase alpha/beta family, nucleotide-binding domain	P19483	P00829	0.91639511	5
P9WPU7	P06576	atpA Rv1308 MTCY373.28	ATP5B ATPMB ATPSB	2JDI|B:148-372	2JDI|E:135-355	PF00006	PF00006	ATP synthase alpha/beta family, nucleotide-binding domain	ATP synthase alpha/beta family, nucleotide-binding domain	P19483	P00829	0.91639511	4
P9WPU7	P06576	atpA Rv1308 MTCY373.28	ATP5B ATPMB ATPSB	2WSS|C:148-372	2WSS|F:135-355	PF00006	PF00006	ATP synthase alpha/beta family, nucleotide-binding domain	ATP synthase alpha/beta family, nucleotide-binding domain	P19483	P00829	0.91639511	4
P9WPU7	P06576	atpA Rv1308 MTCY373.28	ATP5B ATPMB ATPSB	2CK3|B:148-372	2CK3|F:135-355	PF00006	PF00006	ATP synthase alpha/beta family, nucleotide-binding domain	ATP synthase alpha/beta family, nucleotide-binding domain	P19483	P00829	0.91639511	5
P9WPU7	P06576	atpA Rv1308 MTCY373.28	ATP5B ATPMB ATPSB	2CK3|B:148-372	2CK3|E:135-355	PF00006	PF00006	ATP synthase alpha/beta family, nucleotide-binding domain	ATP synthase alpha/beta family, nucleotide-binding domain	P19483	P00829	0.91639511	4
P9WPU5	P25705	atpD Rv1310 MTCY373.30	ATP5A1 ATP5A ATP5AL2 ATPM	2CK3|D:135-355	2CK3|A:24-92	PF00006	PF02874	ATP synthase alpha/beta family, nucleotide-binding domain	ATP synthase alpha/beta family, beta-barrel domain	P00829	P19483	0.91601638	5
P9WPU5	P25705	atpD Rv1310 MTCY373.30	ATP5A1 ATP5A ATP5AL2 ATPM	1E1Q|D:135-355	1E1Q|C:384-488	PF00006	PF00306	ATP synthase alpha/beta family, nucleotide-binding domain	ATP synthase alpha/beta chain, C terminal domain	P00829	P19483	0.91583568	6
P9WPU5	P25705	atpD Rv1310 MTCY373.30	ATP5A1 ATP5A ATP5AL2 ATPM	2XND|E:135-355	2XND|A:384-488	PF00006	PF00306	ATP synthase alpha/beta family, nucleotide-binding domain	ATP synthase alpha/beta chain, C terminal domain	P00829	P19483	0.91583568	4
P9WPU5	P25705	atpD Rv1310 MTCY373.30	ATP5A1 ATP5A ATP5AL2 ATPM	1BMF|D:135-355	1BMF|C:384-488	PF00006	PF00306	ATP synthase alpha/beta family, nucleotide-binding domain	ATP synthase alpha/beta chain, C terminal domain	P00829	P19483	0.91583568	6
P9WPU5	P25705	atpD Rv1310 MTCY373.30	ATP5A1 ATP5A ATP5AL2 ATPM	1W0K|D:135-355	1W0K|C:384-488	PF00006	PF00306	ATP synthase alpha/beta family, nucleotide-binding domain	ATP synthase alpha/beta chain, C terminal domain	P00829	P19483	0.91583568	6
P9WPU5	P25705	atpD Rv1310 MTCY373.30	ATP5A1 ATP5A ATP5AL2 ATPM	2WSS|M:135-355	2WSS|L:384-488	PF00006	PF00306	ATP synthase alpha/beta family, nucleotide-binding domain	ATP synthase alpha/beta chain, C terminal domain	P00829	P19483	0.91583568	6
P9WPU5	P25705	atpD Rv1310 MTCY373.30	ATP5A1 ATP5A ATP5AL2 ATPM	1NBM|D:135-355	1NBM|C:384-488	PF00006	PF00306	ATP synthase alpha/beta family, nucleotide-binding domain	ATP synthase alpha/beta chain, C terminal domain	P00829	P19483	0.91583568	6
P9WPU5	P25705	atpD Rv1310 MTCY373.30	ATP5A1 ATP5A ATP5AL2 ATPM	1E1R|D:135-355	1E1R|C:384-488	PF00006	PF00306	ATP synthase alpha/beta family, nucleotide-binding domain	ATP synthase alpha/beta chain, C terminal domain	P00829	P19483	0.91583568	6
P9WPU5	P25705	atpD Rv1310 MTCY373.30	ATP5A1 ATP5A ATP5AL2 ATPM	2XND|D:135-355	2XND|C:384-488	PF00006	PF00306	ATP synthase alpha/beta family, nucleotide-binding domain	ATP synthase alpha/beta chain, C terminal domain	P00829	P19483	0.91583568	6
P9WPU5	P25705	atpD Rv1310 MTCY373.30	ATP5A1 ATP5A ATP5AL2 ATPM	1E79|D:135-355	1E79|C:384-488	PF00006	PF00306	ATP synthase alpha/beta family, nucleotide-binding domain	ATP synthase alpha/beta chain, C terminal domain	P00829	P19483	0.91583568	6
P9WPU5	P25705	atpD Rv1310 MTCY373.30	ATP5A1 ATP5A ATP5AL2 ATPM	1EFR|D:135-355	1EFR|C:384-488	PF00006	PF00306	ATP synthase alpha/beta family, nucleotide-binding domain	ATP synthase alpha/beta chain, C terminal domain	P00829	P19483	0.91583568	6
P9WPU5	P25705	atpD Rv1310 MTCY373.30	ATP5A1 ATP5A ATP5AL2 ATPM	1COW|D:135-355	1COW|C:384-488	PF00006	PF00306	ATP synthase alpha/beta family, nucleotide-binding domain	ATP synthase alpha/beta chain, C terminal domain	P00829	P19483	0.91583568	6
P9WPU5	P25705	atpD Rv1310 MTCY373.30	ATP5A1 ATP5A ATP5AL2 ATPM	2WSS|D:135-355	2WSS|C:384-488	PF00006	PF00306	ATP synthase alpha/beta family, nucleotide-binding domain	ATP synthase alpha/beta chain, C terminal domain	P00829	P19483	0.91583568	6
P9WPU5	P25705	atpD Rv1310 MTCY373.30	ATP5A1 ATP5A ATP5AL2 ATPM	1H8H|D:135-355	1H8H|C:384-488	PF00006	PF00306	ATP synthase alpha/beta family, nucleotide-binding domain	ATP synthase alpha/beta chain, C terminal domain	P00829	P19483	0.91583568	6
P9WPU5	P25705	atpD Rv1310 MTCY373.30	ATP5A1 ATP5A ATP5AL2 ATPM	1W0J|D:135-355	1W0J|C:384-488	PF00006	PF00306	ATP synthase alpha/beta family, nucleotide-binding domain	ATP synthase alpha/beta chain, C terminal domain	P00829	P19483	0.91583568	6
P9WPU7	P06576	atpA Rv1308 MTCY373.28	ATP5B ATPMB ATPSB	2CK3|C:148-372	2CK3|F:368-474	PF00006	PF00306	ATP synthase alpha/beta family, nucleotide-binding domain	ATP synthase alpha/beta chain, C terminal domain	P19483	P00829	0.91455126	5
P9WPU7	P06576	atpA Rv1308 MTCY373.28	ATP5B ATPMB ATPSB	2CK3|B:148-372	2CK3|F:368-474	PF00006	PF00306	ATP synthase alpha/beta family, nucleotide-binding domain	ATP synthase alpha/beta chain, C terminal domain	P19483	P00829	0.91455126	5
P9WPU7	P06576	atpA Rv1308 MTCY373.28	ATP5B ATPMB ATPSB	2CK3|A:148-372	2CK3|E:135-355	PF00006	PF00006	ATP synthase alpha/beta family, nucleotide-binding domain	ATP synthase alpha/beta family, nucleotide-binding domain	P19483	P00829	0.91422098	4
P9WPU7	P06576	atpA Rv1308 MTCY373.28	ATP5B ATPMB ATPSB	2CK3|A:148-372	2CK3|D:135-355	PF00006	PF00006	ATP synthase alpha/beta family, nucleotide-binding domain	ATP synthase alpha/beta family, nucleotide-binding domain	P19483	P00829	0.91422098	5
P9WPU7	P06576	atpA Rv1308 MTCY373.28	ATP5B ATPMB ATPSB	2JDI|A:148-372	2JDI|E:135-355	PF00006	PF00006	ATP synthase alpha/beta family, nucleotide-binding domain	ATP synthase alpha/beta family, nucleotide-binding domain	P19483	P00829	0.91422098	3
P9WPU7	P06576	atpA Rv1308 MTCY373.28	ATP5B ATPMB ATPSB	2JDI|A:148-372	2JDI|D:135-355	PF00006	PF00006	ATP synthase alpha/beta family, nucleotide-binding domain	ATP synthase alpha/beta family, nucleotide-binding domain	P19483	P00829	0.91422098	5
P9WPU5	P25705	atpD Rv1310 MTCY373.30	ATP5A1 ATP5A ATP5AL2 ATPM	2CK3|D:135-355	2CK3|C:384-488	PF00006	PF00306	ATP synthase alpha/beta family, nucleotide-binding domain	ATP synthase alpha/beta chain, C terminal domain	P00829	P19483	0.91369087	6
P9WPU5	P25705	atpD Rv1310 MTCY373.30	ATP5A1 ATP5A ATP5AL2 ATPM	2JDI|D:135-355	2JDI|C:384-488	PF00006	PF00306	ATP synthase alpha/beta family, nucleotide-binding domain	ATP synthase alpha/beta chain, C terminal domain	P00829	P19483	0.91369087	6
P9WPU5	P25705	atpD Rv1310 MTCY373.30	ATP5A1 ATP5A ATP5AL2 ATPM	2W6J|E:135-355	2W6J|A:384-488	PF00006	PF00306	ATP synthase alpha/beta family, nucleotide-binding domain	ATP synthase alpha/beta chain, C terminal domain	P00829	P19483	0.91115586	4
P9WPU5	P25705	atpD Rv1310 MTCY373.30	ATP5A1 ATP5A ATP5AL2 ATPM	2W6J|D:135-355	2W6J|C:384-488	PF00006	PF00306	ATP synthase alpha/beta family, nucleotide-binding domain	ATP synthase alpha/beta chain, C terminal domain	P00829	P19483	0.91115586	6
P9WPU5	P25705	atpD Rv1310 MTCY373.30	ATP5A1 ATP5A ATP5AL2 ATPM	2W6F|D:135-355	2W6F|C:384-488	PF00006	PF00306	ATP synthase alpha/beta family, nucleotide-binding domain	ATP synthase alpha/beta chain, C terminal domain	P00829	P19483	0.91115586	6
P9WPU5	P25705	atpD Rv1310 MTCY373.30	ATP5A1 ATP5A ATP5AL2 ATPM	2JJ2|K:135-355	2JJ2|J:384-488	PF00006	PF00306	ATP synthase alpha/beta family, nucleotide-binding domain	ATP synthase alpha/beta chain, C terminal domain	P00829	P19483	0.91115586	6
P9WPU5	P25705	atpD Rv1310 MTCY373.30	ATP5A1 ATP5A ATP5AL2 ATPM	2JJ1|D:135-355	2JJ1|C:384-488	PF00006	PF00306	ATP synthase alpha/beta family, nucleotide-binding domain	ATP synthase alpha/beta chain, C terminal domain	P00829	P19483	0.91115586	6
P9WPU5	P25705	atpD Rv1310 MTCY373.30	ATP5A1 ATP5A ATP5AL2 ATPM	2W6I|D:135-355	2W6I|C:384-488	PF00006	PF00306	ATP synthase alpha/beta family, nucleotide-binding domain	ATP synthase alpha/beta chain, C terminal domain	P00829	P19483	0.91115586	6
P9WPU5	P25705	atpD Rv1310 MTCY373.30	ATP5A1 ATP5A ATP5AL2 ATPM	2JIZ|D:135-355	2JIZ|C:384-488	PF00006	PF00306	ATP synthase alpha/beta family, nucleotide-binding domain	ATP synthase alpha/beta chain, C terminal domain	P00829	P19483	0.91115586	6
P9WPU5	P25705	atpD Rv1310 MTCY373.30	ATP5A1 ATP5A ATP5AL2 ATPM	2W6G|D:135-355	2W6G|C:384-488	PF00006	PF00306	ATP synthase alpha/beta family, nucleotide-binding domain	ATP synthase alpha/beta chain, C terminal domain	P00829	P19483	0.91115586	6
P9WPU5	P25705	atpD Rv1310 MTCY373.30	ATP5A1 ATP5A ATP5AL2 ATPM	2JJ1|K:135-355	2JJ1|J:384-488	PF00006	PF00306	ATP synthase alpha/beta family, nucleotide-binding domain	ATP synthase alpha/beta chain, C terminal domain	P00829	P19483	0.91115586	6
P9WPU5	P25705	atpD Rv1310 MTCY373.30	ATP5A1 ATP5A ATP5AL2 ATPM	2W6E|D:135-355	2W6E|C:384-488	PF00006	PF00306	ATP synthase alpha/beta family, nucleotide-binding domain	ATP synthase alpha/beta chain, C terminal domain	P00829	P19483	0.91115586	6
P9WPU5	P25705	atpD Rv1310 MTCY373.30	ATP5A1 ATP5A ATP5AL2 ATPM	2W6H|D:135-355	2W6H|C:384-488	PF00006	PF00306	ATP synthase alpha/beta family, nucleotide-binding domain	ATP synthase alpha/beta chain, C terminal domain	P00829	P19483	0.91115586	6
P9WPU5	P25705	atpD Rv1310 MTCY373.30	ATP5A1 ATP5A ATP5AL2 ATPM	2JJ2|D:135-355	2JJ2|C:384-488	PF00006	PF00306	ATP synthase alpha/beta family, nucleotide-binding domain	ATP synthase alpha/beta chain, C terminal domain	P00829	P19483	0.91115586	6
P9WPU5	P25705	atpD Rv1310 MTCY373.30	ATP5A1 ATP5A ATP5AL2 ATPM	2JIZ|K:135-355	2JIZ|J:384-488	PF00006	PF00306	ATP synthase alpha/beta family, nucleotide-binding domain	ATP synthase alpha/beta chain, C terminal domain	P00829	P19483	0.91115586	6
P9WPU5	P36542	atpD Rv1310 MTCY373.30	ATP5C1 ATP5C ATP5CL1	1E1Q|D:135-355	1E1Q|G:88-272	PF00006	PF00231	ATP synthase alpha/beta family, nucleotide-binding domain	ATP synthase	P00829	P05631	0.91068655	2
P9WPU5	P36542	atpD Rv1310 MTCY373.30	ATP5C1 ATP5C ATP5CL1	2W6E|E:135-355	2W6E|G:88-272	PF00006	PF00231	ATP synthase alpha/beta family, nucleotide-binding domain	ATP synthase	P00829	P05631	0.91068655	2
P9WPU5	P36542	atpD Rv1310 MTCY373.30	ATP5C1 ATP5C ATP5CL1	1W0K|E:135-355	1W0K|G:88-272	PF00006	PF00231	ATP synthase alpha/beta family, nucleotide-binding domain	ATP synthase	P00829	P05631	0.91068655	2
P9WPU5	P36542	atpD Rv1310 MTCY373.30	ATP5C1 ATP5C ATP5CL1	2W6F|D:135-355	2W6F|G:88-272	PF00006	PF00231	ATP synthase alpha/beta family, nucleotide-binding domain	ATP synthase	P00829	P05631	0.91068655	2
P9WPU5	P36542	atpD Rv1310 MTCY373.30	ATP5C1 ATP5C ATP5CL1	1BMF|D:135-355	1BMF|G:88-272	PF00006	PF00231	ATP synthase alpha/beta family, nucleotide-binding domain	ATP synthase	P00829	P05631	0.91068655	2
P9WPU5	P36542	atpD Rv1310 MTCY373.30	ATP5C1 ATP5C ATP5CL1	1E1Q|E:135-355	1E1Q|G:88-272	PF00006	PF00231	ATP synthase alpha/beta family, nucleotide-binding domain	ATP synthase	P00829	P05631	0.91068655	2
P9WPU5	P36542	atpD Rv1310 MTCY373.30	ATP5C1 ATP5C ATP5CL1	2W6F|E:135-355	2W6F|G:88-272	PF00006	PF00231	ATP synthase alpha/beta family, nucleotide-binding domain	ATP synthase	P00829	P05631	0.91068655	2
P9WPU5	P36542	atpD Rv1310 MTCY373.30	ATP5C1 ATP5C ATP5CL1	1W0K|D:135-355	1W0K|G:88-272	PF00006	PF00231	ATP synthase alpha/beta family, nucleotide-binding domain	ATP synthase	P00829	P05631	0.91068655	2
P9WPU5	P36542	atpD Rv1310 MTCY373.30	ATP5C1 ATP5C ATP5CL1	1NBM|D:135-355	1NBM|G:88-272	PF00006	PF00231	ATP synthase alpha/beta family, nucleotide-binding domain	ATP synthase	P00829	P05631	0.91068655	2
P9WPU5	P36542	atpD Rv1310 MTCY373.30	ATP5C1 ATP5C ATP5CL1	1COW|E:135-355	1COW|G:88-272	PF00006	PF00231	ATP synthase alpha/beta family, nucleotide-binding domain	ATP synthase	P00829	P05631	0.91068655	2
P9WPU5	P36542	atpD Rv1310 MTCY373.30	ATP5C1 ATP5C ATP5CL1	1H8H|E:135-355	1H8H|G:88-272	PF00006	PF00231	ATP synthase alpha/beta family, nucleotide-binding domain	ATP synthase	P00829	P05631	0.91068655	2
P9WPU5	P36542	atpD Rv1310 MTCY373.30	ATP5C1 ATP5C ATP5CL1	1E1R|D:135-355	1E1R|G:88-272	PF00006	PF00231	ATP synthase alpha/beta family, nucleotide-binding domain	ATP synthase	P00829	P05631	0.91068655	2
P9WPU5	P36542	atpD Rv1310 MTCY373.30	ATP5C1 ATP5C ATP5CL1	2W6E|D:135-355	2W6E|G:88-272	PF00006	PF00231	ATP synthase alpha/beta family, nucleotide-binding domain	ATP synthase	P00829	P05631	0.91068655	2
P9WPU5	P36542	atpD Rv1310 MTCY373.30	ATP5C1 ATP5C ATP5CL1	1BMF|E:135-355	1BMF|G:88-272	PF00006	PF00231	ATP synthase alpha/beta family, nucleotide-binding domain	ATP synthase	P00829	P05631	0.91068655	2
P9WPU5	P36542	atpD Rv1310 MTCY373.30	ATP5C1 ATP5C ATP5CL1	1EFR|E:135-355	1EFR|G:88-272	PF00006	PF00231	ATP synthase alpha/beta family, nucleotide-binding domain	ATP synthase	P00829	P05631	0.91068655	2
P9WPU5	P36542	atpD Rv1310 MTCY373.30	ATP5C1 ATP5C ATP5CL1	1EFR|D:135-355	1EFR|G:88-272	PF00006	PF00231	ATP synthase alpha/beta family, nucleotide-binding domain	ATP synthase	P00829	P05631	0.91068655	2
P9WPU5	P36542	atpD Rv1310 MTCY373.30	ATP5C1 ATP5C ATP5CL1	1COW|D:135-355	1COW|G:88-272	PF00006	PF00231	ATP synthase alpha/beta family, nucleotide-binding domain	ATP synthase	P00829	P05631	0.91068655	2
P9WPU5	P36542	atpD Rv1310 MTCY373.30	ATP5C1 ATP5C ATP5CL1	1H8H|D:135-355	1H8H|G:88-272	PF00006	PF00231	ATP synthase alpha/beta family, nucleotide-binding domain	ATP synthase	P00829	P05631	0.91068655	2
P9WPU5	P36542	atpD Rv1310 MTCY373.30	ATP5C1 ATP5C ATP5CL1	1E1R|E:135-355	1E1R|G:88-272	PF00006	PF00231	ATP synthase alpha/beta family, nucleotide-binding domain	ATP synthase	P00829	P05631	0.91068655	2
P9WNN1	P49411	tuf Rv0685 MTCY210.02	TUFM	2HDN|J:224-293	2HDN|E:9-40	PF03144	PF00009	Elongation factor Tu domain 2	Elongation factor Tu GTP binding domain	P0A6N1	P0A6N1	0.90999121	1
P9WPU7	P06576	atpA Rv1308 MTCY373.28	ATP5B ATPMB ATPSB	2JDI|A:148-372	2JDI|E:13-79	PF00006	PF02874	ATP synthase alpha/beta family, nucleotide-binding domain	ATP synthase alpha/beta family, beta-barrel domain	P19483	P00829	0.9096153	3
P9WPU5	P25705	atpD Rv1310 MTCY373.30	ATP5A1 ATP5A ATP5AL2 ATPM	2CK3|E:135-355	2CK3|A:384-488	PF00006	PF00306	ATP synthase alpha/beta family, nucleotide-binding domain	ATP synthase alpha/beta chain, C terminal domain	P00829	P19483	0.909022	4
P9WPU5	P36542	atpD Rv1310 MTCY373.30	ATP5C1 ATP5C ATP5CL1	1NBM|E:135-355	1NBM|G:88-272	PF00006	PF00231	ATP synthase alpha/beta family, nucleotide-binding domain	ATP synthase	P00829	P05631	0.9085538	2
P9WPU5	P25705	atpD Rv1310 MTCY373.30	ATP5A1 ATP5A ATP5AL2 ATPM	4ASU|D:135-355	4ASU|C:384-488	PF00006	PF00306	ATP synthase alpha/beta family, nucleotide-binding domain	ATP synthase alpha/beta chain, C terminal domain	P00829	P19483	0.90692337	4
P9WPU7	P36542	atpA Rv1308 MTCY373.28	ATP5C1 ATP5C ATP5CL1	1NBM|A:148-372	1NBM|G:88-272	PF00006	PF00231	ATP synthase alpha/beta family, nucleotide-binding domain	ATP synthase	P19483	P05631	0.90480937	2
P9WPU7	P36542	atpA Rv1308 MTCY373.28	ATP5C1 ATP5C ATP5CL1	1E1Q|C:148-372	1E1Q|G:88-272	PF00006	PF00231	ATP synthase alpha/beta family, nucleotide-binding domain	ATP synthase	P19483	P05631	0.90480937	1
P9WPU7	P36542	atpA Rv1308 MTCY373.28	ATP5C1 ATP5C ATP5CL1	1NBM|B:148-372	1NBM|G:88-272	PF00006	PF00231	ATP synthase alpha/beta family, nucleotide-binding domain	ATP synthase	P19483	P05631	0.90480937	2
P9WPU7	P36542	atpA Rv1308 MTCY373.28	ATP5C1 ATP5C ATP5CL1	1COW|C:148-372	1COW|G:88-272	PF00006	PF00231	ATP synthase alpha/beta family, nucleotide-binding domain	ATP synthase	P19483	P05631	0.90480937	1
P9WPU7	P36542	atpA Rv1308 MTCY373.28	ATP5C1 ATP5C ATP5CL1	1E1R|B:148-372	1E1R|G:88-272	PF00006	PF00231	ATP synthase alpha/beta family, nucleotide-binding domain	ATP synthase	P19483	P05631	0.90480937	1
P9WPU7	P36542	atpA Rv1308 MTCY373.28	ATP5C1 ATP5C ATP5CL1	2W6F|C:148-372	2W6F|G:88-272	PF00006	PF00231	ATP synthase alpha/beta family, nucleotide-binding domain	ATP synthase	P19483	P05631	0.90480937	1
P9WPU7	P36542	atpA Rv1308 MTCY373.28	ATP5C1 ATP5C ATP5CL1	1E1Q|A:148-372	1E1Q|G:88-272	PF00006	PF00231	ATP synthase alpha/beta family, nucleotide-binding domain	ATP synthase	P19483	P05631	0.90480937	2
P9WPU7	P36542	atpA Rv1308 MTCY373.28	ATP5C1 ATP5C ATP5CL1	1COW|A:148-372	1COW|G:88-272	PF00006	PF00231	ATP synthase alpha/beta family, nucleotide-binding domain	ATP synthase	P19483	P05631	0.90480937	2
P9WPU7	P36542	atpA Rv1308 MTCY373.28	ATP5C1 ATP5C ATP5CL1	1H8H|A:148-372	1H8H|G:88-272	PF00006	PF00231	ATP synthase alpha/beta family, nucleotide-binding domain	ATP synthase	P19483	P05631	0.90480937	2
P9WPU7	P36542	atpA Rv1308 MTCY373.28	ATP5C1 ATP5C ATP5CL1	1COW|B:148-372	1COW|G:88-272	PF00006	PF00231	ATP synthase alpha/beta family, nucleotide-binding domain	ATP synthase	P19483	P05631	0.90480937	2
P9WPU7	P36542	atpA Rv1308 MTCY373.28	ATP5C1 ATP5C ATP5CL1	2W6F|A:148-372	2W6F|G:88-272	PF00006	PF00231	ATP synthase alpha/beta family, nucleotide-binding domain	ATP synthase	P19483	P05631	0.90480937	2
P9WPU7	P36542	atpA Rv1308 MTCY373.28	ATP5C1 ATP5C ATP5CL1	1BMF|A:148-372	1BMF|G:88-272	PF00006	PF00231	ATP synthase alpha/beta family, nucleotide-binding domain	ATP synthase	P19483	P05631	0.90480937	2
P9WPU7	P36542	atpA Rv1308 MTCY373.28	ATP5C1 ATP5C ATP5CL1	1E1R|A:148-372	1E1R|G:88-272	PF00006	PF00231	ATP synthase alpha/beta family, nucleotide-binding domain	ATP synthase	P19483	P05631	0.90480937	2
P9WPU7	P36542	atpA Rv1308 MTCY373.28	ATP5C1 ATP5C ATP5CL1	1EFR|A:148-372	1EFR|G:88-272	PF00006	PF00231	ATP synthase alpha/beta family, nucleotide-binding domain	ATP synthase	P19483	P05631	0.90480937	2
P9WPU7	P36542	atpA Rv1308 MTCY373.28	ATP5C1 ATP5C ATP5CL1	1H8H|B:148-372	1H8H|G:88-272	PF00006	PF00231	ATP synthase alpha/beta family, nucleotide-binding domain	ATP synthase	P19483	P05631	0.90480937	1
P9WPU7	P36542	atpA Rv1308 MTCY373.28	ATP5C1 ATP5C ATP5CL1	1NBM|C:148-372	1NBM|G:88-272	PF00006	PF00231	ATP synthase alpha/beta family, nucleotide-binding domain	ATP synthase	P19483	P05631	0.90480937	1
P9WPU7	P36542	atpA Rv1308 MTCY373.28	ATP5C1 ATP5C ATP5CL1	2W6E|A:148-372	2W6E|G:88-272	PF00006	PF00231	ATP synthase alpha/beta family, nucleotide-binding domain	ATP synthase	P19483	P05631	0.90480937	2
P9WPU7	P36542	atpA Rv1308 MTCY373.28	ATP5C1 ATP5C ATP5CL1	2W6E|B:148-372	2W6E|G:88-272	PF00006	PF00231	ATP synthase alpha/beta family, nucleotide-binding domain	ATP synthase	P19483	P05631	0.90480937	1
P9WPU7	P36542	atpA Rv1308 MTCY373.28	ATP5C1 ATP5C ATP5CL1	1W0K|A:148-372	1W0K|G:88-272	PF00006	PF00231	ATP synthase alpha/beta family, nucleotide-binding domain	ATP synthase	P19483	P05631	0.90480937	2
P9WPU7	P36542	atpA Rv1308 MTCY373.28	ATP5C1 ATP5C ATP5CL1	1H8H|C:148-372	1H8H|G:88-272	PF00006	PF00231	ATP synthase alpha/beta family, nucleotide-binding domain	ATP synthase	P19483	P05631	0.90480937	1
P9WPU7	P36542	atpA Rv1308 MTCY373.28	ATP5C1 ATP5C ATP5CL1	1EFR|C:148-372	1EFR|G:88-272	PF00006	PF00231	ATP synthase alpha/beta family, nucleotide-binding domain	ATP synthase	P19483	P05631	0.90480937	1
P9WPU7	P36542	atpA Rv1308 MTCY373.28	ATP5C1 ATP5C ATP5CL1	2W6F|B:148-372	2W6F|G:88-272	PF00006	PF00231	ATP synthase alpha/beta family, nucleotide-binding domain	ATP synthase	P19483	P05631	0.90480937	1
P9WPU7	P36542	atpA Rv1308 MTCY373.28	ATP5C1 ATP5C ATP5CL1	1BMF|B:148-372	1BMF|G:88-272	PF00006	PF00231	ATP synthase alpha/beta family, nucleotide-binding domain	ATP synthase	P19483	P05631	0.90480937	2
P9WPU7	P36542	atpA Rv1308 MTCY373.28	ATP5C1 ATP5C ATP5CL1	1EFR|B:148-372	1EFR|G:88-272	PF00006	PF00231	ATP synthase alpha/beta family, nucleotide-binding domain	ATP synthase	P19483	P05631	0.90480937	2
P9WPU7	P36542	atpA Rv1308 MTCY373.28	ATP5C1 ATP5C ATP5CL1	2W6E|C:148-372	2W6E|G:88-272	PF00006	PF00231	ATP synthase alpha/beta family, nucleotide-binding domain	ATP synthase	P19483	P05631	0.90480937	1
P9WPU7	P36542	atpA Rv1308 MTCY373.28	ATP5C1 ATP5C ATP5CL1	1W0K|B:148-372	1W0K|G:88-272	PF00006	PF00231	ATP synthase alpha/beta family, nucleotide-binding domain	ATP synthase	P19483	P05631	0.90480937	1
P9WPU7	P36542	atpA Rv1308 MTCY373.28	ATP5C1 ATP5C ATP5CL1	1BMF|C:148-372	1BMF|G:88-272	PF00006	PF00231	ATP synthase alpha/beta family, nucleotide-binding domain	ATP synthase	P19483	P05631	0.90480937	1
P9WPU7	P36542	atpA Rv1308 MTCY373.28	ATP5C1 ATP5C ATP5CL1	1E1R|C:148-372	1E1R|G:88-272	PF00006	PF00231	ATP synthase alpha/beta family, nucleotide-binding domain	ATP synthase	P19483	P05631	0.90480937	1
P9WPU7	P36542	atpA Rv1308 MTCY373.28	ATP5C1 ATP5C ATP5CL1	1E1Q|B:148-372	1E1Q|G:88-272	PF00006	PF00231	ATP synthase alpha/beta family, nucleotide-binding domain	ATP synthase	P19483	P05631	0.90480937	1
P9WPU7	P36542	atpA Rv1308 MTCY373.28	ATP5C1 ATP5C ATP5CL1	1W0K|C:148-372	1W0K|G:88-272	PF00006	PF00231	ATP synthase alpha/beta family, nucleotide-binding domain	ATP synthase	P19483	P05631	0.90480937	1
P9WPU5	P36542	atpD Rv1310 MTCY373.30	ATP5C1 ATP5C ATP5CL1	2WSS|E:135-355	2WSS|G:61-272	PF00006	PF00231	ATP synthase alpha/beta family, nucleotide-binding domain	ATP synthase	P00829	P05631	0.9040907	2
P9WPU5	P36542	atpD Rv1310 MTCY373.30	ATP5C1 ATP5C ATP5CL1	2WSS|N:135-355	2WSS|P:61-272	PF00006	PF00231	ATP synthase alpha/beta family, nucleotide-binding domain	ATP synthase	P00829	P05631	0.9040907	2
P9WPU5	P36542	atpD Rv1310 MTCY373.30	ATP5C1 ATP5C ATP5CL1	2WSS|M:135-355	2WSS|P:61-272	PF00006	PF00231	ATP synthase alpha/beta family, nucleotide-binding domain	ATP synthase	P00829	P05631	0.9040907	3
P9WPU5	P36542	atpD Rv1310 MTCY373.30	ATP5C1 ATP5C ATP5CL1	2WSS|D:135-355	2WSS|G:61-272	PF00006	PF00231	ATP synthase alpha/beta family, nucleotide-binding domain	ATP synthase	P00829	P05631	0.9040907	3
P9WNG9	Q5T4U5	etfA fixB Rv3028c MTV012.43c	ACADM hCG_22915	2A1T|R:209-294	2A1T|D:242-391	PF00766	PF00441	Electron transfer flavoprotein FAD-binding domain	Acyl-CoA dehydrogenase, C-terminal domain	P13804	P11310	0.90221949	1
P9WNG9	P11310	etfA fixB Rv3028c MTV012.43c	ACADM	2A1T|R:209-294	2A1T|D:242-391	PF00766	PF00441	Electron transfer flavoprotein FAD-binding domain	Acyl-CoA dehydrogenase, C-terminal domain	P13804	P11310	0.90221949	1
P9WNG9	B7Z9I1	etfA fixB Rv3028c MTV012.43c	ACADM	2A1T|R:209-294	2A1T|D:242-391	PF00766	PF00441	Electron transfer flavoprotein FAD-binding domain	Acyl-CoA dehydrogenase, C-terminal domain	P13804	P11310	0.90221949	1
P9WNG9	Q5T4U5	etfA fixB Rv3028c MTV012.43c	ACADM hCG_22915	2A1T|R:209-294	2A1T|C:132-183	PF00766	PF02770	Electron transfer flavoprotein FAD-binding domain	Acyl-CoA dehydrogenase, middle domain	P13804	P11310	0.90221949	1
P9WNG9	P11310	etfA fixB Rv3028c MTV012.43c	ACADM	2A1T|R:209-294	2A1T|C:132-183	PF00766	PF02770	Electron transfer flavoprotein FAD-binding domain	Acyl-CoA dehydrogenase, middle domain	P13804	P11310	0.90221949	1
P9WNG9	B7Z9I1	etfA fixB Rv3028c MTV012.43c	ACADM	2A1T|R:209-294	2A1T|C:132-183	PF00766	PF02770	Electron transfer flavoprotein FAD-binding domain	Acyl-CoA dehydrogenase, middle domain	P13804	P11310	0.90221949	1
P9WNG9	P38117	etfA fixB Rv3028c MTV012.43c	ETFB FP585	1EFV|A:209-294	1EFV|B:26-190	PF00766	PF01012	Electron transfer flavoprotein FAD-binding domain	Electron transfer flavoprotein domain	P13804	P38117	0.90221949	2
P9WMJ9	P38646	dnaK Rv0350 MTCY13E10.10	HSPA9 GRP75 HSPA9B mt-HSP70	3N8E|B:439-597	3N8E|A:439-597	PF00012	PF00012	Hsp70 protein	Hsp70 protein	P38646	P38646	0.90166513	1
P9WMJ9	P38646	dnaK Rv0350 MTCY13E10.10	HSPA9 GRP75 HSPA9B mt-HSP70	3N8E|A:439-597	3N8E|B:439-597	PF00012	PF00012	Hsp70 protein	Hsp70 protein	P38646	P38646	0.90166513	1
P9WNN1	P49411	tuf Rv0685 MTCY210.02	TUFM	2HDN|J:59-201	2HDN|I:9-39	PF00009	PF00009	Elongation factor Tu GTP binding domain	Elongation factor Tu GTP binding domain	P0A6N1	P0A6N1	0.90026329	1
P9WNN1	P49411	tuf Rv0685 MTCY210.02	TUFM	2HDN|D:59-201	2HDN|C:9-39	PF00009	PF00009	Elongation factor Tu GTP binding domain	Elongation factor Tu GTP binding domain	P0A6N1	P0A6N1	0.90026329	1
P9WNN1	P49411	tuf Rv0685 MTCY210.02	TUFM	2HDN|L:59-201	2HDN|K:9-39	PF00009	PF00009	Elongation factor Tu GTP binding domain	Elongation factor Tu GTP binding domain	P0A6N1	P0A6N1	0.90026329	1
P9WNN1	P49411	tuf Rv0685 MTCY210.02	TUFM	2HDN|F:59-201	2HDN|E:9-39	PF00009	PF00009	Elongation factor Tu GTP binding domain	Elongation factor Tu GTP binding domain	P0A6N1	P0A6N1	0.90026329	1
P9WNN1	P49411	tuf Rv0685 MTCY210.02	TUFM	2HDN|B:59-201	2HDN|A:9-39	PF00009	PF00009	Elongation factor Tu GTP binding domain	Elongation factor Tu GTP binding domain	P0A6N1	P0A6N1	0.90026329	1
P9WNN1	P49411	tuf Rv0685 MTCY210.02	TUFM	2HDN|H:59-201	2HDN|G:9-39	PF00009	PF00009	Elongation factor Tu GTP binding domain	Elongation factor Tu GTP binding domain	P0A6N1	P0A6N1	0.90026329	1
P9WNG9	P38117	etfA fixB Rv3028c MTV012.43c	ETFB FP585	2A1U|A:209-294	2A1U|B:26-190	PF00766	PF01012	Electron transfer flavoprotein FAD-binding domain	Electron transfer flavoprotein domain	P13804	P38117	0.89950875	2
P9WPU5	P36542	atpD Rv1310 MTCY373.30	ATP5C1 ATP5C ATP5CL1	1E79|F:135-355	1E79|G:1-272	PF00006	PF00231	ATP synthase alpha/beta family, nucleotide-binding domain	ATP synthase	P00829	P05631	0.8988743	2
P9WPU5	P36542	atpD Rv1310 MTCY373.30	ATP5C1 ATP5C ATP5CL1	2XND|E:135-355	2XND|G:1-272	PF00006	PF00231	ATP synthase alpha/beta family, nucleotide-binding domain	ATP synthase	P00829	P05631	0.8988743	2
P9WPU5	P36542	atpD Rv1310 MTCY373.30	ATP5C1 ATP5C ATP5CL1	2XND|F:135-355	2XND|G:1-272	PF00006	PF00231	ATP synthase alpha/beta family, nucleotide-binding domain	ATP synthase	P00829	P05631	0.8988743	2
P9WPU5	P36542	atpD Rv1310 MTCY373.30	ATP5C1 ATP5C ATP5CL1	2W6H|F:135-355	2W6H|G:1-272	PF00006	PF00231	ATP synthase alpha/beta family, nucleotide-binding domain	ATP synthase	P00829	P05631	0.8988743	2
P9WPU5	P36542	atpD Rv1310 MTCY373.30	ATP5C1 ATP5C ATP5CL1	2W6I|F:135-355	2W6I|G:1-272	PF00006	PF00231	ATP synthase alpha/beta family, nucleotide-binding domain	ATP synthase	P00829	P05631	0.8988743	2
P9WPU5	P36542	atpD Rv1310 MTCY373.30	ATP5C1 ATP5C ATP5CL1	2W6I|D:135-355	2W6I|G:1-272	PF00006	PF00231	ATP synthase alpha/beta family, nucleotide-binding domain	ATP synthase	P00829	P05631	0.8988743	2
P9WPU5	P36542	atpD Rv1310 MTCY373.30	ATP5C1 ATP5C ATP5CL1	1E79|E:135-355	1E79|G:1-272	PF00006	PF00231	ATP synthase alpha/beta family, nucleotide-binding domain	ATP synthase	P00829	P05631	0.8988743	2
P9WPU5	P36542	atpD Rv1310 MTCY373.30	ATP5C1 ATP5C ATP5CL1	2V7Q|E:135-355	2V7Q|G:1-272	PF00006	PF00231	ATP synthase alpha/beta family, nucleotide-binding domain	ATP synthase	P00829	P05631	0.8988743	2
P9WPU5	P36542	atpD Rv1310 MTCY373.30	ATP5C1 ATP5C ATP5CL1	2V7Q|D:135-355	2V7Q|G:1-272	PF00006	PF00231	ATP synthase alpha/beta family, nucleotide-binding domain	ATP synthase	P00829	P05631	0.8988743	2
P9WPU5	P36542	atpD Rv1310 MTCY373.30	ATP5C1 ATP5C ATP5CL1	2XND|D:135-355	2XND|G:1-272	PF00006	PF00231	ATP synthase alpha/beta family, nucleotide-binding domain	ATP synthase	P00829	P05631	0.8988743	2
P9WPU5	P36542	atpD Rv1310 MTCY373.30	ATP5C1 ATP5C ATP5CL1	2V7Q|F:135-355	2V7Q|G:1-272	PF00006	PF00231	ATP synthase alpha/beta family, nucleotide-binding domain	ATP synthase	P00829	P05631	0.8988743	2
P9WPU5	P36542	atpD Rv1310 MTCY373.30	ATP5C1 ATP5C ATP5CL1	1E79|D:135-355	1E79|G:1-272	PF00006	PF00231	ATP synthase alpha/beta family, nucleotide-binding domain	ATP synthase	P00829	P05631	0.8988743	2
P9WPU5	P36542	atpD Rv1310 MTCY373.30	ATP5C1 ATP5C ATP5CL1	2W6I|E:135-355	2W6I|G:1-272	PF00006	PF00231	ATP synthase alpha/beta family, nucleotide-binding domain	ATP synthase	P00829	P05631	0.8988743	2
P9WPU5	P36542	atpD Rv1310 MTCY373.30	ATP5C1 ATP5C ATP5CL1	2W6H|D:135-355	2W6H|G:1-272	PF00006	PF00231	ATP synthase alpha/beta family, nucleotide-binding domain	ATP synthase	P00829	P05631	0.8988743	2
P9WPU5	P36542	atpD Rv1310 MTCY373.30	ATP5C1 ATP5C ATP5CL1	2W6H|E:135-355	2W6H|G:1-272	PF00006	PF00231	ATP synthase alpha/beta family, nucleotide-binding domain	ATP synthase	P00829	P05631	0.8988743	2
P9WPU7	P36542	atpA Rv1308 MTCY373.28	ATP5C1 ATP5C ATP5CL1	2WSS|A:148-372	2WSS|G:61-272	PF00006	PF00231	ATP synthase alpha/beta family, nucleotide-binding domain	ATP synthase	P19483	P05631	0.89825609	2
P9WPU7	P36542	atpA Rv1308 MTCY373.28	ATP5C1 ATP5C ATP5CL1	2WSS|B:148-372	2WSS|G:61-272	PF00006	PF00231	ATP synthase alpha/beta family, nucleotide-binding domain	ATP synthase	P19483	P05631	0.89825609	1
P9WPU7	P36542	atpA Rv1308 MTCY373.28	ATP5C1 ATP5C ATP5CL1	2WSS|L:148-372	2WSS|P:61-272	PF00006	PF00231	ATP synthase alpha/beta family, nucleotide-binding domain	ATP synthase	P19483	P05631	0.89825609	2
P9WPU7	P36542	atpA Rv1308 MTCY373.28	ATP5C1 ATP5C ATP5CL1	2WSS|J:148-372	2WSS|P:61-272	PF00006	PF00231	ATP synthase alpha/beta family, nucleotide-binding domain	ATP synthase	P19483	P05631	0.89825609	2
P9WPU7	P36542	atpA Rv1308 MTCY373.28	ATP5C1 ATP5C ATP5CL1	2WSS|C:148-372	2WSS|G:61-272	PF00006	PF00231	ATP synthase alpha/beta family, nucleotide-binding domain	ATP synthase	P19483	P05631	0.89825609	2
P9WPU7	P36542	atpA Rv1308 MTCY373.28	ATP5C1 ATP5C ATP5CL1	2WSS|K:148-372	2WSS|P:61-272	PF00006	PF00231	ATP synthase alpha/beta family, nucleotide-binding domain	ATP synthase	P19483	P05631	0.89825609	1
P9WPU5	P25705	atpD Rv1310 MTCY373.30	ATP5A1 ATP5A ATP5AL2 ATPM	1H8E|D:135-355	1H8E|C:384-488	PF00006	PF00306	ATP synthase alpha/beta family, nucleotide-binding domain	ATP synthase alpha/beta chain, C terminal domain	P00829	P19483	0.8979226	6
P9WPU5	P36542	atpD Rv1310 MTCY373.30	ATP5C1 ATP5C ATP5CL1	2WSS|E:135-355	2WSS|G:1-272	PF00006	PF00231	ATP synthase alpha/beta family, nucleotide-binding domain	ATP synthase	P00829	P05631	0.89362744	2
P9WPU5	P36542	atpD Rv1310 MTCY373.30	ATP5C1 ATP5C ATP5CL1	2WSS|N:135-355	2WSS|P:1-272	PF00006	PF00231	ATP synthase alpha/beta family, nucleotide-binding domain	ATP synthase	P00829	P05631	0.89362744	2
P9WPU5	P36542	atpD Rv1310 MTCY373.30	ATP5C1 ATP5C ATP5CL1	2WSS|M:135-355	2WSS|P:1-272	PF00006	PF00231	ATP synthase alpha/beta family, nucleotide-binding domain	ATP synthase	P00829	P05631	0.89362744	3
P9WPU5	P36542	atpD Rv1310 MTCY373.30	ATP5C1 ATP5C ATP5CL1	2WSS|D:135-355	2WSS|G:1-272	PF00006	PF00231	ATP synthase alpha/beta family, nucleotide-binding domain	ATP synthase	P00829	P05631	0.89362744	3
P9WPU5	P36542	atpD Rv1310 MTCY373.30	ATP5C1 ATP5C ATP5CL1	2WSS|O:135-355	2WSS|P:1-272	PF00006	PF00231	ATP synthase alpha/beta family, nucleotide-binding domain	ATP synthase	P00829	P05631	0.89362744	2
P9WPU7	P36542	atpA Rv1308 MTCY373.28	ATP5C1 ATP5C ATP5CL1	2W6H|B:148-372	2W6H|G:1-272	PF00006	PF00231	ATP synthase alpha/beta family, nucleotide-binding domain	ATP synthase	P19483	P05631	0.89307335	2
P9WPU7	P36542	atpA Rv1308 MTCY373.28	ATP5C1 ATP5C ATP5CL1	2W6H|C:148-372	2W6H|G:1-272	PF00006	PF00231	ATP synthase alpha/beta family, nucleotide-binding domain	ATP synthase	P19483	P05631	0.89307335	1
P9WPU7	P36542	atpA Rv1308 MTCY373.28	ATP5C1 ATP5C ATP5CL1	2XND|A:148-372	2XND|G:1-272	PF00006	PF00231	ATP synthase alpha/beta family, nucleotide-binding domain	ATP synthase	P19483	P05631	0.89307335	2
P9WPU7	P36542	atpA Rv1308 MTCY373.28	ATP5C1 ATP5C ATP5CL1	1E79|A:148-372	1E79|G:1-272	PF00006	PF00231	ATP synthase alpha/beta family, nucleotide-binding domain	ATP synthase	P19483	P05631	0.89307335	2
P9WPU7	P36542	atpA Rv1308 MTCY373.28	ATP5C1 ATP5C ATP5CL1	2V7Q|C:148-372	2V7Q|G:1-272	PF00006	PF00231	ATP synthase alpha/beta family, nucleotide-binding domain	ATP synthase	Q1JQC4	P05631	0.89307335	2
P9WPU7	P36542	atpA Rv1308 MTCY373.28	ATP5C1 ATP5C ATP5CL1	1E79|B:148-372	1E79|G:1-272	PF00006	PF00231	ATP synthase alpha/beta family, nucleotide-binding domain	ATP synthase	P19483	P05631	0.89307335	2
P9WPU7	P36542	atpA Rv1308 MTCY373.28	ATP5C1 ATP5C ATP5CL1	2W6I|C:148-372	2W6I|G:1-272	PF00006	PF00231	ATP synthase alpha/beta family, nucleotide-binding domain	ATP synthase	P19483	P05631	0.89307335	1
P9WPU7	P36542	atpA Rv1308 MTCY373.28	ATP5C1 ATP5C ATP5CL1	2W6I|B:148-372	2W6I|G:1-272	PF00006	PF00231	ATP synthase alpha/beta family, nucleotide-binding domain	ATP synthase	P19483	P05631	0.89307335	2
P9WPU7	P36542	atpA Rv1308 MTCY373.28	ATP5C1 ATP5C ATP5CL1	2XND|B:148-372	2XND|G:1-272	PF00006	PF00231	ATP synthase alpha/beta family, nucleotide-binding domain	ATP synthase	P19483	P05631	0.89307335	2
P9WPU7	P36542	atpA Rv1308 MTCY373.28	ATP5C1 ATP5C ATP5CL1	2V7Q|A:148-372	2V7Q|G:1-272	PF00006	PF00231	ATP synthase alpha/beta family, nucleotide-binding domain	ATP synthase	Q1JQC4	P05631	0.89307335	2
P9WPU7	P36542	atpA Rv1308 MTCY373.28	ATP5C1 ATP5C ATP5CL1	2W6I|A:148-372	2W6I|G:1-272	PF00006	PF00231	ATP synthase alpha/beta family, nucleotide-binding domain	ATP synthase	P19483	P05631	0.89307335	2
P9WPU7	P36542	atpA Rv1308 MTCY373.28	ATP5C1 ATP5C ATP5CL1	2XND|C:148-372	2XND|G:1-272	PF00006	PF00231	ATP synthase alpha/beta family, nucleotide-binding domain	ATP synthase	P19483	P05631	0.89307335	2
P9WPU7	P36542	atpA Rv1308 MTCY373.28	ATP5C1 ATP5C ATP5CL1	2V7Q|B:148-372	2V7Q|G:1-272	PF00006	PF00231	ATP synthase alpha/beta family, nucleotide-binding domain	ATP synthase	Q1JQC4	P05631	0.89307335	1
P9WPU7	P36542	atpA Rv1308 MTCY373.28	ATP5C1 ATP5C ATP5CL1	2W6H|A:148-372	2W6H|G:1-272	PF00006	PF00231	ATP synthase alpha/beta family, nucleotide-binding domain	ATP synthase	P19483	P05631	0.89307335	2
P9WPU7	P36542	atpA Rv1308 MTCY373.28	ATP5C1 ATP5C ATP5CL1	1E79|C:148-372	1E79|G:1-272	PF00006	PF00231	ATP synthase alpha/beta family, nucleotide-binding domain	ATP synthase	P19483	P05631	0.89307335	1
P9WPU5	Q9UII2	atpD Rv1310 MTCY373.30	ATPIF1 ATPI	2V7Q|D:135-355	2V7Q|J:8-50	PF00006	PF04568	ATP synthase alpha/beta family, nucleotide-binding domain	Mitochondrial ATPase inhibitor, IATP	P00829	P01096	0.89171184	2
P9WPU5	P36542	atpD Rv1310 MTCY373.30	ATP5C1 ATP5C ATP5CL1	2WSS|F:135-355	2WSS|G:1-272	PF00006	PF00231	ATP synthase alpha/beta family, nucleotide-binding domain	ATP synthase	P00829	P05631	0.89153463	2
P9WPU7	P06576	atpA Rv1308 MTCY373.28	ATP5B ATPMB ATPSB	3ZRY|A:150-374	3ZRY|E:136-355	PF00006	PF00006	ATP synthase alpha/beta family, nucleotide-binding domain	ATP synthase alpha/beta family, nucleotide-binding domain	P07251	P00830	0.89117899	3
P9WPU7	P06576	atpA Rv1308 MTCY373.28	ATP5B ATPMB ATPSB	3ZRY|A:150-374	3ZRY|D:136-355	PF00006	PF00006	ATP synthase alpha/beta family, nucleotide-binding domain	ATP synthase alpha/beta family, nucleotide-binding domain	P07251	P00830	0.89117899	5
P9WPU7	P06576	atpA Rv1308 MTCY373.28	ATP5B ATPMB ATPSB	3OE7|S:150-374	3OE7|W:136-355	PF00006	PF00006	ATP synthase alpha/beta family, nucleotide-binding domain	ATP synthase alpha/beta family, nucleotide-binding domain	P07251	P00830	0.89117899	3
P9WPU7	P06576	atpA Rv1308 MTCY373.28	ATP5B ATPMB ATPSB	3OE7|S:150-374	3OE7|V:136-355	PF00006	PF00006	ATP synthase alpha/beta family, nucleotide-binding domain	ATP synthase alpha/beta family, nucleotide-binding domain	P07251	P00830	0.89117899	5
P9WPU7	P06576	atpA Rv1308 MTCY373.28	ATP5B ATPMB ATPSB	3OFN|K:150-374	3OFN|O:136-355	PF00006	PF00006	ATP synthase alpha/beta family, nucleotide-binding domain	ATP synthase alpha/beta family, nucleotide-binding domain	P07251	P00830	0.89117899	5
P9WPU7	P06576	atpA Rv1308 MTCY373.28	ATP5B ATPMB ATPSB	3OFN|K:150-374	3OFN|N:136-355	PF00006	PF00006	ATP synthase alpha/beta family, nucleotide-binding domain	ATP synthase alpha/beta family, nucleotide-binding domain	P07251	P00830	0.89117899	3
P9WPU7	P06576	atpA Rv1308 MTCY373.28	ATP5B ATPMB ATPSB	3OEE|U:150-374	3OEE|X:136-355	PF00006	PF00006	ATP synthase alpha/beta family, nucleotide-binding domain	ATP synthase alpha/beta family, nucleotide-binding domain	P07251	P00830	0.89117899	5
P9WPU7	P06576	atpA Rv1308 MTCY373.28	ATP5B ATPMB ATPSB	3OEE|U:150-374	3OEE|V:136-355	PF00006	PF00006	ATP synthase alpha/beta family, nucleotide-binding domain	ATP synthase alpha/beta family, nucleotide-binding domain	P07251	P00830	0.89117899	5
P9WPU7	P06576	atpA Rv1308 MTCY373.28	ATP5B ATPMB ATPSB	2HLD|B:150-374	2HLD|F:136-355	PF00006	PF00006	ATP synthase alpha/beta family, nucleotide-binding domain	ATP synthase alpha/beta family, nucleotide-binding domain	P07251	P00830	0.89117899	6
P9WPU7	P06576	atpA Rv1308 MTCY373.28	ATP5B ATPMB ATPSB	2HLD|B:150-374	2HLD|E:136-355	PF00006	PF00006	ATP synthase alpha/beta family, nucleotide-binding domain	ATP synthase alpha/beta family, nucleotide-binding domain	P07251	P00830	0.89117899	3
P9WPU7	P06576	atpA Rv1308 MTCY373.28	ATP5B ATPMB ATPSB	2HLD|U:150-374	2HLD|X:136-355	PF00006	PF00006	ATP synthase alpha/beta family, nucleotide-binding domain	ATP synthase alpha/beta family, nucleotide-binding domain	P07251	P00830	0.89117899	5
P9WPU7	P06576	atpA Rv1308 MTCY373.28	ATP5B ATPMB ATPSB	2HLD|U:150-374	2HLD|V:136-355	PF00006	PF00006	ATP synthase alpha/beta family, nucleotide-binding domain	ATP synthase alpha/beta family, nucleotide-binding domain	P07251	P00830	0.89117899	5
P9WPU7	P06576	atpA Rv1308 MTCY373.28	ATP5B ATPMB ATPSB	3OEE|S:150-374	3OEE|V:136-355	PF00006	PF00006	ATP synthase alpha/beta family, nucleotide-binding domain	ATP synthase alpha/beta family, nucleotide-binding domain	P07251	P00830	0.89117899	5
P9WPU7	P06576	atpA Rv1308 MTCY373.28	ATP5B ATPMB ATPSB	3OEE|S:150-374	3OEE|W:136-355	PF00006	PF00006	ATP synthase alpha/beta family, nucleotide-binding domain	ATP synthase alpha/beta family, nucleotide-binding domain	P07251	P00830	0.89117899	3
P9WPU7	P06576	atpA Rv1308 MTCY373.28	ATP5B ATPMB ATPSB	2WPD|C:150-374	2WPD|F:136-355	PF00006	PF00006	ATP synthase alpha/beta family, nucleotide-binding domain	ATP synthase alpha/beta family, nucleotide-binding domain	P07251	P00830	0.89117899	4
P9WPU7	P06576	atpA Rv1308 MTCY373.28	ATP5B ATPMB ATPSB	2WPD|C:150-374	2WPD|D:136-355	PF00006	PF00006	ATP synthase alpha/beta family, nucleotide-binding domain	ATP synthase alpha/beta family, nucleotide-binding domain	P07251	P00830	0.89117899	4
P9WPU7	P06576	atpA Rv1308 MTCY373.28	ATP5B ATPMB ATPSB	2XOK|C:150-374	2XOK|F:136-355	PF00006	PF00006	ATP synthase alpha/beta family, nucleotide-binding domain	ATP synthase alpha/beta family, nucleotide-binding domain	P07251	P00830	0.89117899	5
P9WPU7	P06576	atpA Rv1308 MTCY373.28	ATP5B ATPMB ATPSB	2XOK|C:150-374	2XOK|D:136-355	PF00006	PF00006	ATP synthase alpha/beta family, nucleotide-binding domain	ATP synthase alpha/beta family, nucleotide-binding domain	P07251	P00830	0.89117899	5
P9WPU7	P06576	atpA Rv1308 MTCY373.28	ATP5B ATPMB ATPSB	3OE7|B:150-374	3OE7|F:136-355	PF00006	PF00006	ATP synthase alpha/beta family, nucleotide-binding domain	ATP synthase alpha/beta family, nucleotide-binding domain	P07251	P00830	0.89117899	5
P9WPU7	P06576	atpA Rv1308 MTCY373.28	ATP5B ATPMB ATPSB	3OE7|B:150-374	3OE7|E:136-355	PF00006	PF00006	ATP synthase alpha/beta family, nucleotide-binding domain	ATP synthase alpha/beta family, nucleotide-binding domain	P07251	P00830	0.89117899	3
P9WPU7	O75947	atpA Rv1308 MTCY373.28	ATP5H My032	4B2Q|A:150-374	4B2Q|U:4-123	PF00006	PF05873	ATP synthase alpha/beta family, nucleotide-binding domain	ATP synthase D chain, mitochondrial (ATP5H)	P07251	P13620	0.89117899	2
P9WPU7	P06576	atpA Rv1308 MTCY373.28	ATP5B ATPMB ATPSB	4B2Q|A:150-374	4B2Q|D:136-355	PF00006	PF00006	ATP synthase alpha/beta family, nucleotide-binding domain	ATP synthase alpha/beta family, nucleotide-binding domain	P07251	P00830	0.89117899	5
P9WPU7	P06576	atpA Rv1308 MTCY373.28	ATP5B ATPMB ATPSB	4B2Q|A:150-374	4B2Q|E:136-355	PF00006	PF00006	ATP synthase alpha/beta family, nucleotide-binding domain	ATP synthase alpha/beta family, nucleotide-binding domain	P07251	P00830	0.89117899	3
P9WPU7	P06576	atpA Rv1308 MTCY373.28	ATP5B ATPMB ATPSB	3OEE|C:150-374	3OEE|D:136-355	PF00006	PF00006	ATP synthase alpha/beta family, nucleotide-binding domain	ATP synthase alpha/beta family, nucleotide-binding domain	P07251	P00830	0.89117899	5
P9WPU7	P06576	atpA Rv1308 MTCY373.28	ATP5B ATPMB ATPSB	3OEE|C:150-374	3OEE|F:136-355	PF00006	PF00006	ATP synthase alpha/beta family, nucleotide-binding domain	ATP synthase alpha/beta family, nucleotide-binding domain	P07251	P00830	0.89117899	4
P9WPU7	P06576	atpA Rv1308 MTCY373.28	ATP5B ATPMB ATPSB	3OFN|T:150-374	3OFN|W:136-355	PF00006	PF00006	ATP synthase alpha/beta family, nucleotide-binding domain	ATP synthase alpha/beta family, nucleotide-binding domain	P07251	P00830	0.89117899	4
P9WPU7	P06576	atpA Rv1308 MTCY373.28	ATP5B ATPMB ATPSB	3OFN|T:150-374	3OFN|X:136-355	PF00006	PF00006	ATP synthase alpha/beta family, nucleotide-binding domain	ATP synthase alpha/beta family, nucleotide-binding domain	P07251	P00830	0.89117899	4
P9WPU7	P06576	atpA Rv1308 MTCY373.28	ATP5B ATPMB ATPSB	4B2Q|C:150-374	4B2Q|D:136-355	PF00006	PF00006	ATP synthase alpha/beta family, nucleotide-binding domain	ATP synthase alpha/beta family, nucleotide-binding domain	P07251	P00830	0.89117899	3
P9WPU7	P06576	atpA Rv1308 MTCY373.28	ATP5B ATPMB ATPSB	4B2Q|C:150-374	4B2Q|F:136-355	PF00006	PF00006	ATP synthase alpha/beta family, nucleotide-binding domain	ATP synthase alpha/beta family, nucleotide-binding domain	P07251	P00830	0.89117899	3
P9WPU7	P06576	atpA Rv1308 MTCY373.28	ATP5B ATPMB ATPSB	2XOK|A:150-374	2XOK|E:136-355	PF00006	PF00006	ATP synthase alpha/beta family, nucleotide-binding domain	ATP synthase alpha/beta family, nucleotide-binding domain	P07251	P00830	0.89117899	3
P9WPU7	P06576	atpA Rv1308 MTCY373.28	ATP5B ATPMB ATPSB	2XOK|A:150-374	2XOK|D:136-355	PF00006	PF00006	ATP synthase alpha/beta family, nucleotide-binding domain	ATP synthase alpha/beta family, nucleotide-binding domain	P07251	P00830	0.89117899	5
P9WPU7	P06576	atpA Rv1308 MTCY373.28	ATP5B ATPMB ATPSB	3FKS|S:150-374	3FKS|W:136-355	PF00006	PF00006	ATP synthase alpha/beta family, nucleotide-binding domain	ATP synthase alpha/beta family, nucleotide-binding domain	P07251	P00830	0.89117899	3
P9WPU7	P06576	atpA Rv1308 MTCY373.28	ATP5B ATPMB ATPSB	3OEE|K:150-374	3OEE|E:136-355	PF00006	PF00006	ATP synthase alpha/beta family, nucleotide-binding domain	ATP synthase alpha/beta family, nucleotide-binding domain	P07251	P00830	0.89117899	1
P9WPU7	P06576	atpA Rv1308 MTCY373.28	ATP5B ATPMB ATPSB	3OEE|K:150-374	3OEE|N:136-355	PF00006	PF00006	ATP synthase alpha/beta family, nucleotide-binding domain	ATP synthase alpha/beta family, nucleotide-binding domain	P07251	P00830	0.89117899	3
P9WPU7	P06576	atpA Rv1308 MTCY373.28	ATP5B ATPMB ATPSB	3OEE|K:150-374	3OEE|O:136-355	PF00006	PF00006	ATP synthase alpha/beta family, nucleotide-binding domain	ATP synthase alpha/beta family, nucleotide-binding domain	P07251	P00830	0.89117899	6
P9WPU7	P06576	atpA Rv1308 MTCY373.28	ATP5B ATPMB ATPSB	3ZRY|C:150-374	3ZRY|D:136-355	PF00006	PF00006	ATP synthase alpha/beta family, nucleotide-binding domain	ATP synthase alpha/beta family, nucleotide-binding domain	P07251	P00830	0.89117899	5
P9WPU7	P06576	atpA Rv1308 MTCY373.28	ATP5B ATPMB ATPSB	3ZRY|C:150-374	3ZRY|F:136-355	PF00006	PF00006	ATP synthase alpha/beta family, nucleotide-binding domain	ATP synthase alpha/beta family, nucleotide-binding domain	P07251	P00830	0.89117899	4
P9WPU7	P06576	atpA Rv1308 MTCY373.28	ATP5B ATPMB ATPSB	3FKS|L:150-374	3FKS|M:136-355	PF00006	PF00006	ATP synthase alpha/beta family, nucleotide-binding domain	ATP synthase alpha/beta family, nucleotide-binding domain	P07251	P00830	0.89117899	6
P9WPU7	P06576	atpA Rv1308 MTCY373.28	ATP5B ATPMB ATPSB	3FKS|L:150-374	3FKS|O:136-355	PF00006	PF00006	ATP synthase alpha/beta family, nucleotide-binding domain	ATP synthase alpha/beta family, nucleotide-binding domain	P07251	P00830	0.89117899	4
P9WPU7	P06576	atpA Rv1308 MTCY373.28	ATP5B ATPMB ATPSB	2HLD|C:150-374	2HLD|F:136-355	PF00006	PF00006	ATP synthase alpha/beta family, nucleotide-binding domain	ATP synthase alpha/beta family, nucleotide-binding domain	P07251	P00830	0.89117899	5
P9WPU7	P06576	atpA Rv1308 MTCY373.28	ATP5B ATPMB ATPSB	2HLD|C:150-374	2HLD|D:136-355	PF00006	PF00006	ATP synthase alpha/beta family, nucleotide-binding domain	ATP synthase alpha/beta family, nucleotide-binding domain	P07251	P00830	0.89117899	3
P9WPU7	P06576	atpA Rv1308 MTCY373.28	ATP5B ATPMB ATPSB	3OEE|J:150-374	3OEE|N:136-355	PF00006	PF00006	ATP synthase alpha/beta family, nucleotide-binding domain	ATP synthase alpha/beta family, nucleotide-binding domain	P07251	P00830	0.89117899	3
P9WPU7	P06576	atpA Rv1308 MTCY373.28	ATP5B ATPMB ATPSB	3OEE|J:150-374	3OEE|M:136-355	PF00006	PF00006	ATP synthase alpha/beta family, nucleotide-binding domain	ATP synthase alpha/beta family, nucleotide-binding domain	P07251	P00830	0.89117899	4
P9WPU7	P06576	atpA Rv1308 MTCY373.28	ATP5B ATPMB ATPSB	2HLD|T:150-374	2HLD|X:136-355	PF00006	PF00006	ATP synthase alpha/beta family, nucleotide-binding domain	ATP synthase alpha/beta family, nucleotide-binding domain	P07251	P00830	0.89117899	5
P9WPU7	P06576	atpA Rv1308 MTCY373.28	ATP5B ATPMB ATPSB	2HLD|T:150-374	2HLD|W:136-355	PF00006	PF00006	ATP synthase alpha/beta family, nucleotide-binding domain	ATP synthase alpha/beta family, nucleotide-binding domain	P07251	P00830	0.89117899	3
P9WPU7	P06576	atpA Rv1308 MTCY373.28	ATP5B ATPMB ATPSB	3OFN|C:150-374	3OFN|F:136-355	PF00006	PF00006	ATP synthase alpha/beta family, nucleotide-binding domain	ATP synthase alpha/beta family, nucleotide-binding domain	P07251	P00830	0.89117899	5
P9WPU7	P06576	atpA Rv1308 MTCY373.28	ATP5B ATPMB ATPSB	3OFN|C:150-374	3OFN|D:136-355	PF00006	PF00006	ATP synthase alpha/beta family, nucleotide-binding domain	ATP synthase alpha/beta family, nucleotide-binding domain	P07251	P00830	0.89117899	4
P9WPU7	P06576	atpA Rv1308 MTCY373.28	ATP5B ATPMB ATPSB	2HLD|A:150-374	2HLD|D:136-355	PF00006	PF00006	ATP synthase alpha/beta family, nucleotide-binding domain	ATP synthase alpha/beta family, nucleotide-binding domain	P07251	P00830	0.89117899	5
P9WPU7	P06576	atpA Rv1308 MTCY373.28	ATP5B ATPMB ATPSB	2HLD|A:150-374	2HLD|E:136-355	PF00006	PF00006	ATP synthase alpha/beta family, nucleotide-binding domain	ATP synthase alpha/beta family, nucleotide-binding domain	P07251	P00830	0.89117899	3
P9WPU7	P06576	atpA Rv1308 MTCY373.28	ATP5B ATPMB ATPSB	3OE7|T:150-374	3OE7|W:136-355	PF00006	PF00006	ATP synthase alpha/beta family, nucleotide-binding domain	ATP synthase alpha/beta family, nucleotide-binding domain	P07251	P00830	0.89117899	4
P9WPU7	P06576	atpA Rv1308 MTCY373.28	ATP5B ATPMB ATPSB	3OE7|T:150-374	3OE7|X:136-355	PF00006	PF00006	ATP synthase alpha/beta family, nucleotide-binding domain	ATP synthase alpha/beta family, nucleotide-binding domain	P07251	P00830	0.89117899	5
P9WPU7	P06576	atpA Rv1308 MTCY373.28	ATP5B ATPMB ATPSB	2HLD|J:150-374	2HLD|M:136-355	PF00006	PF00006	ATP synthase alpha/beta family, nucleotide-binding domain	ATP synthase alpha/beta family, nucleotide-binding domain	P07251	P00830	0.89117899	4
P9WPU7	P06576	atpA Rv1308 MTCY373.28	ATP5B ATPMB ATPSB	2HLD|J:150-374	2HLD|N:136-355	PF00006	PF00006	ATP synthase alpha/beta family, nucleotide-binding domain	ATP synthase alpha/beta family, nucleotide-binding domain	P07251	P00830	0.89117899	5
P9WPU7	P06576	atpA Rv1308 MTCY373.28	ATP5B ATPMB ATPSB	3ZIA|A:150-374	3ZIA|D:136-355	PF00006	PF00006	ATP synthase alpha/beta family, nucleotide-binding domain	ATP synthase alpha/beta family, nucleotide-binding domain	P07251	P00830	0.89117899	5
P9WPU7	P06576	atpA Rv1308 MTCY373.28	ATP5B ATPMB ATPSB	3ZIA|A:150-374	3ZIA|E:136-355	PF00006	PF00006	ATP synthase alpha/beta family, nucleotide-binding domain	ATP synthase alpha/beta family, nucleotide-binding domain	P07251	P00830	0.89117899	2
P9WPU7	P06576	atpA Rv1308 MTCY373.28	ATP5B ATPMB ATPSB	3OE7|K:150-374	3OE7|O:136-355	PF00006	PF00006	ATP synthase alpha/beta family, nucleotide-binding domain	ATP synthase alpha/beta family, nucleotide-binding domain	P07251	P00830	0.89117899	6
P9WPU7	P06576	atpA Rv1308 MTCY373.28	ATP5B ATPMB ATPSB	3OE7|K:150-374	3OE7|N:136-355	PF00006	PF00006	ATP synthase alpha/beta family, nucleotide-binding domain	ATP synthase alpha/beta family, nucleotide-binding domain	P07251	P00830	0.89117899	3
P9WPU7	P06576	atpA Rv1308 MTCY373.28	ATP5B ATPMB ATPSB	4B2Q|B:150-374	4B2Q|F:136-355	PF00006	PF00006	ATP synthase alpha/beta family, nucleotide-binding domain	ATP synthase alpha/beta family, nucleotide-binding domain	P07251	P00830	0.89117899	4
P9WPU7	P06576	atpA Rv1308 MTCY373.28	ATP5B ATPMB ATPSB	4B2Q|B:150-374	4B2Q|E:136-355	PF00006	PF00006	ATP synthase alpha/beta family, nucleotide-binding domain	ATP synthase alpha/beta family, nucleotide-binding domain	P07251	P00830	0.89117899	3
P9WPU7	P06576	atpA Rv1308 MTCY373.28	ATP5B ATPMB ATPSB	2XOK|B:150-374	2XOK|E:136-355	PF00006	PF00006	ATP synthase alpha/beta family, nucleotide-binding domain	ATP synthase alpha/beta family, nucleotide-binding domain	P07251	P00830	0.89117899	3
P9WPU7	P06576	atpA Rv1308 MTCY373.28	ATP5B ATPMB ATPSB	2XOK|B:150-374	2XOK|F:136-355	PF00006	PF00006	ATP synthase alpha/beta family, nucleotide-binding domain	ATP synthase alpha/beta family, nucleotide-binding domain	P07251	P00830	0.89117899	6
P9WPU7	P06576	atpA Rv1308 MTCY373.28	ATP5B ATPMB ATPSB	3FKS|K:150-374	3FKS|N:136-355	PF00006	PF00006	ATP synthase alpha/beta family, nucleotide-binding domain	ATP synthase alpha/beta family, nucleotide-binding domain	P07251	P00830	0.89117899	3
P9WPU7	P06576	atpA Rv1308 MTCY373.28	ATP5B ATPMB ATPSB	3FKS|K:150-374	3FKS|O:136-355	PF00006	PF00006	ATP synthase alpha/beta family, nucleotide-binding domain	ATP synthase alpha/beta family, nucleotide-binding domain	P07251	P00830	0.89117899	5
P9WPU7	P06576	atpA Rv1308 MTCY373.28	ATP5B ATPMB ATPSB	3ZIA|K:150-374	3ZIA|O:136-355	PF00006	PF00006	ATP synthase alpha/beta family, nucleotide-binding domain	ATP synthase alpha/beta family, nucleotide-binding domain	P07251	P00830	0.89117899	3
P9WPU7	P06576	atpA Rv1308 MTCY373.28	ATP5B ATPMB ATPSB	3ZIA|K:150-374	3ZIA|N:136-355	PF00006	PF00006	ATP synthase alpha/beta family, nucleotide-binding domain	ATP synthase alpha/beta family, nucleotide-binding domain	P07251	P00830	0.89117899	4
P9WPU7	P06576	atpA Rv1308 MTCY373.28	ATP5B ATPMB ATPSB	3OFN|A:150-374	3OFN|D:136-355	PF00006	PF00006	ATP synthase alpha/beta family, nucleotide-binding domain	ATP synthase alpha/beta family, nucleotide-binding domain	P07251	P00830	0.89117899	5
P9WPU7	P06576	atpA Rv1308 MTCY373.28	ATP5B ATPMB ATPSB	3OFN|A:150-374	3OFN|E:136-355	PF00006	PF00006	ATP synthase alpha/beta family, nucleotide-binding domain	ATP synthase alpha/beta family, nucleotide-binding domain	P07251	P00830	0.89117899	2
P9WPU7	P06576	atpA Rv1308 MTCY373.28	ATP5B ATPMB ATPSB	3OE7|L:150-374	3OE7|O:136-355	PF00006	PF00006	ATP synthase alpha/beta family, nucleotide-binding domain	ATP synthase alpha/beta family, nucleotide-binding domain	P07251	P00830	0.89117899	4
P9WPU7	P06576	atpA Rv1308 MTCY373.28	ATP5B ATPMB ATPSB	3OE7|L:150-374	3OE7|M:136-355	PF00006	PF00006	ATP synthase alpha/beta family, nucleotide-binding domain	ATP synthase alpha/beta family, nucleotide-binding domain	P07251	P00830	0.89117899	6
P9WPU7	P06576	atpA Rv1308 MTCY373.28	ATP5B ATPMB ATPSB	3FKS|B:150-374	3FKS|E:136-355	PF00006	PF00006	ATP synthase alpha/beta family, nucleotide-binding domain	ATP synthase alpha/beta family, nucleotide-binding domain	P07251	P00830	0.89117899	3
P9WPU7	P06576	atpA Rv1308 MTCY373.28	ATP5B ATPMB ATPSB	3FKS|B:150-374	3FKS|F:136-355	PF00006	PF00006	ATP synthase alpha/beta family, nucleotide-binding domain	ATP synthase alpha/beta family, nucleotide-binding domain	P07251	P00830	0.89117899	5
P9WPU7	P06576	atpA Rv1308 MTCY373.28	ATP5B ATPMB ATPSB	2HLD|L:150-374	2HLD|M:136-355	PF00006	PF00006	ATP synthase alpha/beta family, nucleotide-binding domain	ATP synthase alpha/beta family, nucleotide-binding domain	P07251	P00830	0.89117899	6
P9WPU7	P06576	atpA Rv1308 MTCY373.28	ATP5B ATPMB ATPSB	2HLD|L:150-374	2HLD|O:136-355	PF00006	PF00006	ATP synthase alpha/beta family, nucleotide-binding domain	ATP synthase alpha/beta family, nucleotide-binding domain	P07251	P00830	0.89117899	4
P9WPU7	P06576	atpA Rv1308 MTCY373.28	ATP5B ATPMB ATPSB	3ZIA|C:150-374	3ZIA|D:136-355	PF00006	PF00006	ATP synthase alpha/beta family, nucleotide-binding domain	ATP synthase alpha/beta family, nucleotide-binding domain	P07251	P00830	0.89117899	2
P9WPU7	O75947	atpA Rv1308 MTCY373.28	ATP5H My032	4B2Q|a:150-374	4B2Q|u:4-123	PF00006	PF05873	ATP synthase alpha/beta family, nucleotide-binding domain	ATP synthase D chain, mitochondrial (ATP5H)	P07251	P13620	0.89117899	2
P9WPU7	P06576	atpA Rv1308 MTCY373.28	ATP5B ATPMB ATPSB	4B2Q|a:150-374	4B2Q|d:136-355	PF00006	PF00006	ATP synthase alpha/beta family, nucleotide-binding domain	ATP synthase alpha/beta family, nucleotide-binding domain	P07251	P00830	0.89117899	4
P9WPU7	P06576	atpA Rv1308 MTCY373.28	ATP5B ATPMB ATPSB	4B2Q|a:150-374	4B2Q|e:136-355	PF00006	PF00006	ATP synthase alpha/beta family, nucleotide-binding domain	ATP synthase alpha/beta family, nucleotide-binding domain	P07251	P00830	0.89117899	2
P9WPU7	P06576	atpA Rv1308 MTCY373.28	ATP5B ATPMB ATPSB	3OFN|B:150-374	3OFN|F:136-355	PF00006	PF00006	ATP synthase alpha/beta family, nucleotide-binding domain	ATP synthase alpha/beta family, nucleotide-binding domain	P07251	P00830	0.89117899	4
P9WPU7	P06576	atpA Rv1308 MTCY373.28	ATP5B ATPMB ATPSB	3OFN|B:150-374	3OFN|E:136-355	PF00006	PF00006	ATP synthase alpha/beta family, nucleotide-binding domain	ATP synthase alpha/beta family, nucleotide-binding domain	P07251	P00830	0.89117899	3
P9WPU7	P06576	atpA Rv1308 MTCY373.28	ATP5B ATPMB ATPSB	2HLD|S:150-374	2HLD|W:136-355	PF00006	PF00006	ATP synthase alpha/beta family, nucleotide-binding domain	ATP synthase alpha/beta family, nucleotide-binding domain	P07251	P00830	0.89117899	3
P9WPU7	P06576	atpA Rv1308 MTCY373.28	ATP5B ATPMB ATPSB	2HLD|S:150-374	2HLD|V:136-355	PF00006	PF00006	ATP synthase alpha/beta family, nucleotide-binding domain	ATP synthase alpha/beta family, nucleotide-binding domain	P07251	P00830	0.89117899	5
P9WPU7	P06576	atpA Rv1308 MTCY373.28	ATP5B ATPMB ATPSB	4B2Q|c:150-374	4B2Q|d:136-355	PF00006	PF00006	ATP synthase alpha/beta family, nucleotide-binding domain	ATP synthase alpha/beta family, nucleotide-binding domain	P07251	P00830	0.89117899	3
P9WPU7	P06576	atpA Rv1308 MTCY373.28	ATP5B ATPMB ATPSB	4B2Q|c:150-374	4B2Q|f:136-355	PF00006	PF00006	ATP synthase alpha/beta family, nucleotide-binding domain	ATP synthase alpha/beta family, nucleotide-binding domain	P07251	P00830	0.89117899	3
P9WPU7	P06576	atpA Rv1308 MTCY373.28	ATP5B ATPMB ATPSB	3FKS|J:150-374	3FKS|N:136-355	PF00006	PF00006	ATP synthase alpha/beta family, nucleotide-binding domain	ATP synthase alpha/beta family, nucleotide-binding domain	P07251	P00830	0.89117899	5
P9WPU7	P06576	atpA Rv1308 MTCY373.28	ATP5B ATPMB ATPSB	3FKS|J:150-374	3FKS|M:136-355	PF00006	PF00006	ATP synthase alpha/beta family, nucleotide-binding domain	ATP synthase alpha/beta family, nucleotide-binding domain	P07251	P00830	0.89117899	5
P9WPU7	P06576	atpA Rv1308 MTCY373.28	ATP5B ATPMB ATPSB	2WPD|A:150-374	2WPD|E:136-355	PF00006	PF00006	ATP synthase alpha/beta family, nucleotide-binding domain	ATP synthase alpha/beta family, nucleotide-binding domain	P07251	P00830	0.89117899	3
P9WPU7	P06576	atpA Rv1308 MTCY373.28	ATP5B ATPMB ATPSB	2WPD|A:150-374	2WPD|D:136-355	PF00006	PF00006	ATP synthase alpha/beta family, nucleotide-binding domain	ATP synthase alpha/beta family, nucleotide-binding domain	P07251	P00830	0.89117899	5
P9WPU7	P06576	atpA Rv1308 MTCY373.28	ATP5B ATPMB ATPSB	2HLD|K:150-374	2HLD|N:136-355	PF00006	PF00006	ATP synthase alpha/beta family, nucleotide-binding domain	ATP synthase alpha/beta family, nucleotide-binding domain	P07251	P00830	0.89117899	3
P9WPU7	P06576	atpA Rv1308 MTCY373.28	ATP5B ATPMB ATPSB	2HLD|K:150-374	2HLD|O:136-355	PF00006	PF00006	ATP synthase alpha/beta family, nucleotide-binding domain	ATP synthase alpha/beta family, nucleotide-binding domain	P07251	P00830	0.89117899	6
P9WPU7	P06576	atpA Rv1308 MTCY373.28	ATP5B ATPMB ATPSB	3OEE|A:150-374	3OEE|E:136-355	PF00006	PF00006	ATP synthase alpha/beta family, nucleotide-binding domain	ATP synthase alpha/beta family, nucleotide-binding domain	P07251	P00830	0.89117899	3
P9WPU7	P06576	atpA Rv1308 MTCY373.28	ATP5B ATPMB ATPSB	3OEE|A:150-374	3OEE|D:136-355	PF00006	PF00006	ATP synthase alpha/beta family, nucleotide-binding domain	ATP synthase alpha/beta family, nucleotide-binding domain	P07251	P00830	0.89117899	5
P9WPU7	P06576	atpA Rv1308 MTCY373.28	ATP5B ATPMB ATPSB	3ZRY|B:150-374	3ZRY|F:136-355	PF00006	PF00006	ATP synthase alpha/beta family, nucleotide-binding domain	ATP synthase alpha/beta family, nucleotide-binding domain	P07251	P00830	0.89117899	6
P9WPU7	P06576	atpA Rv1308 MTCY373.28	ATP5B ATPMB ATPSB	3ZRY|B:150-374	3ZRY|E:136-355	PF00006	PF00006	ATP synthase alpha/beta family, nucleotide-binding domain	ATP synthase alpha/beta family, nucleotide-binding domain	P07251	P00830	0.89117899	3
P9WPU7	P06576	atpA Rv1308 MTCY373.28	ATP5B ATPMB ATPSB	2WPD|B:150-374	2WPD|F:136-355	PF00006	PF00006	ATP synthase alpha/beta family, nucleotide-binding domain	ATP synthase alpha/beta family, nucleotide-binding domain	P07251	P00830	0.89117899	6
P9WPU7	P06576	atpA Rv1308 MTCY373.28	ATP5B ATPMB ATPSB	2WPD|B:150-374	2WPD|E:136-355	PF00006	PF00006	ATP synthase alpha/beta family, nucleotide-binding domain	ATP synthase alpha/beta family, nucleotide-binding domain	P07251	P00830	0.89117899	3
P9WPU7	P06576	atpA Rv1308 MTCY373.28	ATP5B ATPMB ATPSB	3FKS|C:150-374	3FKS|D:136-355	PF00006	PF00006	ATP synthase alpha/beta family, nucleotide-binding domain	ATP synthase alpha/beta family, nucleotide-binding domain	P07251	P00830	0.89117899	5
P9WPU7	P06576	atpA Rv1308 MTCY373.28	ATP5B ATPMB ATPSB	3FKS|C:150-374	3FKS|F:136-355	PF00006	PF00006	ATP synthase alpha/beta family, nucleotide-binding domain	ATP synthase alpha/beta family, nucleotide-binding domain	P07251	P00830	0.89117899	5
P9WPU7	P06576	atpA Rv1308 MTCY373.28	ATP5B ATPMB ATPSB	3ZIA|M:150-374	3ZIA|N:136-355	PF00006	PF00006	ATP synthase alpha/beta family, nucleotide-binding domain	ATP synthase alpha/beta family, nucleotide-binding domain	P07251	P00830	0.89117899	2
P9WPU7	P06576	atpA Rv1308 MTCY373.28	ATP5B ATPMB ATPSB	3OFN|S:150-374	3OFN|W:136-355	PF00006	PF00006	ATP synthase alpha/beta family, nucleotide-binding domain	ATP synthase alpha/beta family, nucleotide-binding domain	P07251	P00830	0.89117899	3
P9WPU7	P06576	atpA Rv1308 MTCY373.28	ATP5B ATPMB ATPSB	3FKS|A:150-374	3FKS|E:136-355	PF00006	PF00006	ATP synthase alpha/beta family, nucleotide-binding domain	ATP synthase alpha/beta family, nucleotide-binding domain	P07251	P00830	0.89117899	3
P9WPU7	P06576	atpA Rv1308 MTCY373.28	ATP5B ATPMB ATPSB	3FKS|A:150-374	3FKS|D:136-355	PF00006	PF00006	ATP synthase alpha/beta family, nucleotide-binding domain	ATP synthase alpha/beta family, nucleotide-binding domain	P07251	P00830	0.89117899	5
P9WPU7	P06576	atpA Rv1308 MTCY373.28	ATP5B ATPMB ATPSB	3OEE|L:150-374	3OEE|M:136-355	PF00006	PF00006	ATP synthase alpha/beta family, nucleotide-binding domain	ATP synthase alpha/beta family, nucleotide-binding domain	P07251	P00830	0.89117899	5
P9WPU7	P06576	atpA Rv1308 MTCY373.28	ATP5B ATPMB ATPSB	3OEE|L:150-374	3OEE|O:136-355	PF00006	PF00006	ATP synthase alpha/beta family, nucleotide-binding domain	ATP synthase alpha/beta family, nucleotide-binding domain	P07251	P00830	0.89117899	4
P9WPU7	P06576	atpA Rv1308 MTCY373.28	ATP5B ATPMB ATPSB	3OFN|L:150-374	3OFN|O:136-355	PF00006	PF00006	ATP synthase alpha/beta family, nucleotide-binding domain	ATP synthase alpha/beta family, nucleotide-binding domain	P07251	P00830	0.89117899	4
P9WPU7	P06576	atpA Rv1308 MTCY373.28	ATP5B ATPMB ATPSB	3OFN|L:150-374	3OFN|M:136-355	PF00006	PF00006	ATP synthase alpha/beta family, nucleotide-binding domain	ATP synthase alpha/beta family, nucleotide-binding domain	P07251	P00830	0.89117899	4
P9WPU7	P06576	atpA Rv1308 MTCY373.28	ATP5B ATPMB ATPSB	3OFN|J:150-374	3OFN|M:136-355	PF00006	PF00006	ATP synthase alpha/beta family, nucleotide-binding domain	ATP synthase alpha/beta family, nucleotide-binding domain	P07251	P00830	0.89117899	5
P9WPU7	P06576	atpA Rv1308 MTCY373.28	ATP5B ATPMB ATPSB	3OFN|J:150-374	3OFN|N:136-355	PF00006	PF00006	ATP synthase alpha/beta family, nucleotide-binding domain	ATP synthase alpha/beta family, nucleotide-binding domain	P07251	P00830	0.89117899	3
P9WPU7	P06576	atpA Rv1308 MTCY373.28	ATP5B ATPMB ATPSB	3OE7|C:150-374	3OE7|F:136-355	PF00006	PF00006	ATP synthase alpha/beta family, nucleotide-binding domain	ATP synthase alpha/beta family, nucleotide-binding domain	P07251	P00830	0.89117899	5
P9WPU7	P06576	atpA Rv1308 MTCY373.28	ATP5B ATPMB ATPSB	3OE7|C:150-374	3OE7|D:136-355	PF00006	PF00006	ATP synthase alpha/beta family, nucleotide-binding domain	ATP synthase alpha/beta family, nucleotide-binding domain	P07251	P00830	0.89117899	4
P9WPU7	P06576	atpA Rv1308 MTCY373.28	ATP5B ATPMB ATPSB	3OEE|T:150-374	3OEE|X:136-355	PF00006	PF00006	ATP synthase alpha/beta family, nucleotide-binding domain	ATP synthase alpha/beta family, nucleotide-binding domain	P07251	P00830	0.89117899	6
P9WPU7	P06576	atpA Rv1308 MTCY373.28	ATP5B ATPMB ATPSB	3OEE|T:150-374	3OEE|W:136-355	PF00006	PF00006	ATP synthase alpha/beta family, nucleotide-binding domain	ATP synthase alpha/beta family, nucleotide-binding domain	P07251	P00830	0.89117899	3
P9WPU7	P06576	atpA Rv1308 MTCY373.28	ATP5B ATPMB ATPSB	4B2Q|b:150-374	4B2Q|e:136-355	PF00006	PF00006	ATP synthase alpha/beta family, nucleotide-binding domain	ATP synthase alpha/beta family, nucleotide-binding domain	P07251	P00830	0.89117899	2
P9WPU7	P06576	atpA Rv1308 MTCY373.28	ATP5B ATPMB ATPSB	4B2Q|b:150-374	4B2Q|f:136-355	PF00006	PF00006	ATP synthase alpha/beta family, nucleotide-binding domain	ATP synthase alpha/beta family, nucleotide-binding domain	P07251	P00830	0.89117899	4
P9WPU7	P06576	atpA Rv1308 MTCY373.28	ATP5B ATPMB ATPSB	3OEE|B:150-374	3OEE|E:136-355	PF00006	PF00006	ATP synthase alpha/beta family, nucleotide-binding domain	ATP synthase alpha/beta family, nucleotide-binding domain	P07251	P00830	0.89117899	4
P9WPU7	P06576	atpA Rv1308 MTCY373.28	ATP5B ATPMB ATPSB	3OEE|B:150-374	3OEE|F:136-355	PF00006	PF00006	ATP synthase alpha/beta family, nucleotide-binding domain	ATP synthase alpha/beta family, nucleotide-binding domain	P07251	P00830	0.89117899	5
P9WPU7	P06576	atpA Rv1308 MTCY373.28	ATP5B ATPMB ATPSB	3OEE|B:150-374	3OEE|N:136-355	PF00006	PF00006	ATP synthase alpha/beta family, nucleotide-binding domain	ATP synthase alpha/beta family, nucleotide-binding domain	P07251	P00830	0.89117899	2
P9WPU7	P06576	atpA Rv1308 MTCY373.28	ATP5B ATPMB ATPSB	3OE7|J:150-374	3OE7|M:136-355	PF00006	PF00006	ATP synthase alpha/beta family, nucleotide-binding domain	ATP synthase alpha/beta family, nucleotide-binding domain	P07251	P00830	0.89117899	4
P9WPU7	P06576	atpA Rv1308 MTCY373.28	ATP5B ATPMB ATPSB	3OE7|J:150-374	3OE7|N:136-355	PF00006	PF00006	ATP synthase alpha/beta family, nucleotide-binding domain	ATP synthase alpha/beta family, nucleotide-binding domain	P07251	P00830	0.89117899	4
P9WPU7	P06576	atpA Rv1308 MTCY373.28	ATP5B ATPMB ATPSB	3OE7|A:150-374	3OE7|D:136-355	PF00006	PF00006	ATP synthase alpha/beta family, nucleotide-binding domain	ATP synthase alpha/beta family, nucleotide-binding domain	P07251	P00830	0.89117899	5
P9WPU7	P06576	atpA Rv1308 MTCY373.28	ATP5B ATPMB ATPSB	3OE7|A:150-374	3OE7|E:136-355	PF00006	PF00006	ATP synthase alpha/beta family, nucleotide-binding domain	ATP synthase alpha/beta family, nucleotide-binding domain	P07251	P00830	0.89117899	3
P9WPU7	P06576	atpA Rv1308 MTCY373.28	ATP5B ATPMB ATPSB	3OFN|U:150-374	3OFN|X:136-355	PF00006	PF00006	ATP synthase alpha/beta family, nucleotide-binding domain	ATP synthase alpha/beta family, nucleotide-binding domain	P07251	P00830	0.89117899	5
P9WPU7	P06576	atpA Rv1308 MTCY373.28	ATP5B ATPMB ATPSB	3OE7|U:150-374	3OE7|V:136-355	PF00006	PF00006	ATP synthase alpha/beta family, nucleotide-binding domain	ATP synthase alpha/beta family, nucleotide-binding domain	P07251	P00830	0.89117899	5
P9WPU7	P06576	atpA Rv1308 MTCY373.28	ATP5B ATPMB ATPSB	3OE7|U:150-374	3OE7|X:136-355	PF00006	PF00006	ATP synthase alpha/beta family, nucleotide-binding domain	ATP synthase alpha/beta family, nucleotide-binding domain	P07251	P00830	0.89117899	5
P9WPU7	P06576	atpA Rv1308 MTCY373.28	ATP5B ATPMB ATPSB	3OEH|L:150-374	3OEH|M:136-355	PF00006	PF00006	ATP synthase alpha/beta family, nucleotide-binding domain	ATP synthase alpha/beta family, nucleotide-binding domain	P07251	P00830	0.88930085	6
P9WPU7	P06576	atpA Rv1308 MTCY373.28	ATP5B ATPMB ATPSB	3OEH|L:150-374	3OEH|O:136-355	PF00006	PF00006	ATP synthase alpha/beta family, nucleotide-binding domain	ATP synthase alpha/beta family, nucleotide-binding domain	P07251	P00830	0.88930085	4
P9WPU7	P06576	atpA Rv1308 MTCY373.28	ATP5B ATPMB ATPSB	3OEH|J:150-374	3OEH|M:136-355	PF00006	PF00006	ATP synthase alpha/beta family, nucleotide-binding domain	ATP synthase alpha/beta family, nucleotide-binding domain	P07251	P00830	0.88930085	5
P9WPU7	P06576	atpA Rv1308 MTCY373.28	ATP5B ATPMB ATPSB	3OEH|J:150-374	3OEH|N:136-355	PF00006	PF00006	ATP synthase alpha/beta family, nucleotide-binding domain	ATP synthase alpha/beta family, nucleotide-binding domain	P07251	P00830	0.88930085	5
P9WPU7	P06576	atpA Rv1308 MTCY373.28	ATP5B ATPMB ATPSB	3OEH|A:150-374	3OEH|E:136-355	PF00006	PF00006	ATP synthase alpha/beta family, nucleotide-binding domain	ATP synthase alpha/beta family, nucleotide-binding domain	P07251	P00830	0.88930085	3
P9WPU7	P06576	atpA Rv1308 MTCY373.28	ATP5B ATPMB ATPSB	3OEH|A:150-374	3OEH|D:136-355	PF00006	PF00006	ATP synthase alpha/beta family, nucleotide-binding domain	ATP synthase alpha/beta family, nucleotide-binding domain	P07251	P00830	0.88930085	5
P9WPU7	P06576	atpA Rv1308 MTCY373.28	ATP5B ATPMB ATPSB	3OEH|K:150-374	3OEH|O:136-355	PF00006	PF00006	ATP synthase alpha/beta family, nucleotide-binding domain	ATP synthase alpha/beta family, nucleotide-binding domain	P07251	P00830	0.88930085	6
P9WPU7	P06576	atpA Rv1308 MTCY373.28	ATP5B ATPMB ATPSB	3OEH|K:150-374	3OEH|N:136-355	PF00006	PF00006	ATP synthase alpha/beta family, nucleotide-binding domain	ATP synthase alpha/beta family, nucleotide-binding domain	P07251	P00830	0.88930085	3
P9WPU7	P06576	atpA Rv1308 MTCY373.28	ATP5B ATPMB ATPSB	3OEH|T:150-374	3OEH|X:136-355	PF00006	PF00006	ATP synthase alpha/beta family, nucleotide-binding domain	ATP synthase alpha/beta family, nucleotide-binding domain	P07251	P00830	0.88930085	6
P9WPU7	P06576	atpA Rv1308 MTCY373.28	ATP5B ATPMB ATPSB	3OEH|T:150-374	3OEH|W:136-355	PF00006	PF00006	ATP synthase alpha/beta family, nucleotide-binding domain	ATP synthase alpha/beta family, nucleotide-binding domain	P07251	P00830	0.88930085	4
P9WPU7	P06576	atpA Rv1308 MTCY373.28	ATP5B ATPMB ATPSB	3ZIA|C:150-374	3ZIA|F:136-355	PF00006	PF00006	ATP synthase alpha/beta family, nucleotide-binding domain	ATP synthase alpha/beta family, nucleotide-binding domain	P07251	P00830	0.88930085	3
P9WPU7	P06576	atpA Rv1308 MTCY373.28	ATP5B ATPMB ATPSB	3OEH|S:150-374	3OEH|V:136-355	PF00006	PF00006	ATP synthase alpha/beta family, nucleotide-binding domain	ATP synthase alpha/beta family, nucleotide-binding domain	P07251	P00830	0.88930085	5
P9WPU7	P06576	atpA Rv1308 MTCY373.28	ATP5B ATPMB ATPSB	3OEH|S:150-374	3OEH|W:136-355	PF00006	PF00006	ATP synthase alpha/beta family, nucleotide-binding domain	ATP synthase alpha/beta family, nucleotide-binding domain	P07251	P00830	0.88930085	3
P9WPU7	P06576	atpA Rv1308 MTCY373.28	ATP5B ATPMB ATPSB	3OEH|C:150-374	3OEH|F:136-355	PF00006	PF00006	ATP synthase alpha/beta family, nucleotide-binding domain	ATP synthase alpha/beta family, nucleotide-binding domain	P07251	P00830	0.88930085	5
P9WPU7	P06576	atpA Rv1308 MTCY373.28	ATP5B ATPMB ATPSB	3OEH|C:150-374	3OEH|D:136-355	PF00006	PF00006	ATP synthase alpha/beta family, nucleotide-binding domain	ATP synthase alpha/beta family, nucleotide-binding domain	P07251	P00830	0.88930085	5
P9WPU7	P06576	atpA Rv1308 MTCY373.28	ATP5B ATPMB ATPSB	3OEH|U:150-374	3OEH|X:136-355	PF00006	PF00006	ATP synthase alpha/beta family, nucleotide-binding domain	ATP synthase alpha/beta family, nucleotide-binding domain	P07251	P00830	0.88930085	5
P9WPU7	P06576	atpA Rv1308 MTCY373.28	ATP5B ATPMB ATPSB	3OEH|U:150-374	3OEH|V:136-355	PF00006	PF00006	ATP synthase alpha/beta family, nucleotide-binding domain	ATP synthase alpha/beta family, nucleotide-binding domain	P07251	P00830	0.88930085	5
P9WPU7	P06576	atpA Rv1308 MTCY373.28	ATP5B ATPMB ATPSB	3OEH|B:150-374	3OEH|F:136-355	PF00006	PF00006	ATP synthase alpha/beta family, nucleotide-binding domain	ATP synthase alpha/beta family, nucleotide-binding domain	P07251	P00830	0.88930085	5
P9WPU7	P06576	atpA Rv1308 MTCY373.28	ATP5B ATPMB ATPSB	3OEH|B:150-374	3OEH|E:136-355	PF00006	PF00006	ATP synthase alpha/beta family, nucleotide-binding domain	ATP synthase alpha/beta family, nucleotide-binding domain	P07251	P00830	0.88930085	3
P9WPU5	P06576	atpD Rv1310 MTCY373.30	ATP5B ATPMB ATPSB	2HLD|E:136-355	2HLD|N:136-355	PF00006	PF00006	ATP synthase alpha/beta family, nucleotide-binding domain	ATP synthase alpha/beta family, nucleotide-binding domain	P00830	P00830	0.88904443	1
P9WPU5	P06576	atpD Rv1310 MTCY373.30	ATP5B ATPMB ATPSB	3OFN|E:136-355	3OFN|N:136-355	PF00006	PF00006	ATP synthase alpha/beta family, nucleotide-binding domain	ATP synthase alpha/beta family, nucleotide-binding domain	P00830	P00830	0.88904443	1
P9WPU5	P06576	atpD Rv1310 MTCY373.30	ATP5B ATPMB ATPSB	3FKS|N:136-355	3FKS|E:136-355	PF00006	PF00006	ATP synthase alpha/beta family, nucleotide-binding domain	ATP synthase alpha/beta family, nucleotide-binding domain	P00830	P00830	0.88904443	1
P9WPU5	P06576	atpD Rv1310 MTCY373.30	ATP5B ATPMB ATPSB	3FKS|E:136-355	3FKS|N:136-355	PF00006	PF00006	ATP synthase alpha/beta family, nucleotide-binding domain	ATP synthase alpha/beta family, nucleotide-binding domain	P00830	P00830	0.88904443	1
P9WPU5	P06576	atpD Rv1310 MTCY373.30	ATP5B ATPMB ATPSB	2HLD|N:136-355	2HLD|E:136-355	PF00006	PF00006	ATP synthase alpha/beta family, nucleotide-binding domain	ATP synthase alpha/beta family, nucleotide-binding domain	P00830	P00830	0.88904443	1
P9WPU5	P06576	atpD Rv1310 MTCY373.30	ATP5B ATPMB ATPSB	3OEE|E:136-355	3OEE|N:136-355	PF00006	PF00006	ATP synthase alpha/beta family, nucleotide-binding domain	ATP synthase alpha/beta family, nucleotide-binding domain	P00830	P00830	0.88904443	2
P9WPU5	P06576	atpD Rv1310 MTCY373.30	ATP5B ATPMB ATPSB	3OE7|N:136-355	3OE7|E:136-355	PF00006	PF00006	ATP synthase alpha/beta family, nucleotide-binding domain	ATP synthase alpha/beta family, nucleotide-binding domain	P00830	P00830	0.88904443	1
P9WPU5	P06576	atpD Rv1310 MTCY373.30	ATP5B ATPMB ATPSB	3OE7|E:136-355	3OE7|N:136-355	PF00006	PF00006	ATP synthase alpha/beta family, nucleotide-binding domain	ATP synthase alpha/beta family, nucleotide-binding domain	P00830	P00830	0.88904443	1
P9WPU5	P06576	atpD Rv1310 MTCY373.30	ATP5B ATPMB ATPSB	3OEE|N:136-355	3OEE|E:136-355	PF00006	PF00006	ATP synthase alpha/beta family, nucleotide-binding domain	ATP synthase alpha/beta family, nucleotide-binding domain	P00830	P00830	0.88904443	2
P9WPU5	P06576	atpD Rv1310 MTCY373.30	ATP5B ATPMB ATPSB	3OFN|N:136-355	3OFN|E:136-355	PF00006	PF00006	ATP synthase alpha/beta family, nucleotide-binding domain	ATP synthase alpha/beta family, nucleotide-binding domain	P00830	P00830	0.88904443	1
P9WPU7	P06576	atpA Rv1308 MTCY373.28	ATP5B ATPMB ATPSB	3ZIA|L:150-374	3ZIA|O:136-355	PF00006	PF00006	ATP synthase alpha/beta family, nucleotide-binding domain	ATP synthase alpha/beta family, nucleotide-binding domain	P07251	P00830	0.88904443	2
P9WPU7	P06576	atpA Rv1308 MTCY373.28	ATP5B ATPMB ATPSB	3FKS|U:150-374	3FKS|X:136-355	PF00006	PF00006	ATP synthase alpha/beta family, nucleotide-binding domain	ATP synthase alpha/beta family, nucleotide-binding domain	P07251	P00830	0.88904443	5
P9WPU7	P06576	atpA Rv1308 MTCY373.28	ATP5B ATPMB ATPSB	3ZIA|B:150-374	3ZIA|E:136-355	PF00006	PF00006	ATP synthase alpha/beta family, nucleotide-binding domain	ATP synthase alpha/beta family, nucleotide-binding domain	P07251	P00830	0.88904443	2
P9WPU5	P25705	atpD Rv1310 MTCY373.30	ATP5A1 ATP5A ATP5AL2 ATPM	1H8E|E:135-355	1H8E|A:384-488	PF00006	PF00306	ATP synthase alpha/beta family, nucleotide-binding domain	ATP synthase alpha/beta chain, C terminal domain	P00829	P19483	0.88883069	5
P9WPU7	P36542	atpA Rv1308 MTCY373.28	ATP5C1 ATP5C ATP5CL1	2WSS|A:148-372	2WSS|G:1-272	PF00006	PF00231	ATP synthase alpha/beta family, nucleotide-binding domain	ATP synthase	P19483	P05631	0.88786035	2
P9WPU7	P36542	atpA Rv1308 MTCY373.28	ATP5C1 ATP5C ATP5CL1	2WSS|B:148-372	2WSS|G:1-272	PF00006	PF00231	ATP synthase alpha/beta family, nucleotide-binding domain	ATP synthase	P19483	P05631	0.88786035	1
P9WPU7	P36542	atpA Rv1308 MTCY373.28	ATP5C1 ATP5C ATP5CL1	2WSS|L:148-372	2WSS|P:1-272	PF00006	PF00231	ATP synthase alpha/beta family, nucleotide-binding domain	ATP synthase	P19483	P05631	0.88786035	2
P9WPU7	P36542	atpA Rv1308 MTCY373.28	ATP5C1 ATP5C ATP5CL1	2WSS|J:148-372	2WSS|P:1-272	PF00006	PF00231	ATP synthase alpha/beta family, nucleotide-binding domain	ATP synthase	P19483	P05631	0.88786035	2
P9WPU7	P36542	atpA Rv1308 MTCY373.28	ATP5C1 ATP5C ATP5CL1	2WSS|C:148-372	2WSS|G:1-272	PF00006	PF00231	ATP synthase alpha/beta family, nucleotide-binding domain	ATP synthase	P19483	P05631	0.88786035	2
P9WPU7	P36542	atpA Rv1308 MTCY373.28	ATP5C1 ATP5C ATP5CL1	2WSS|K:148-372	2WSS|P:1-272	PF00006	PF00231	ATP synthase alpha/beta family, nucleotide-binding domain	ATP synthase	P19483	P05631	0.88786035	1
P9WPU5	P25705	atpD Rv1310 MTCY373.30	ATP5A1 ATP5A ATP5AL2 ATPM	3OFN|M:136-355	3OFN|L:150-374	PF00006	PF00006	ATP synthase alpha/beta family, nucleotide-binding domain	ATP synthase alpha/beta family, nucleotide-binding domain	P00830	P07251	0.88763957	4
P9WPU5	P25705	atpD Rv1310 MTCY373.30	ATP5A1 ATP5A ATP5AL2 ATPM	3OFN|M:136-355	3OFN|J:150-374	PF00006	PF00006	ATP synthase alpha/beta family, nucleotide-binding domain	ATP synthase alpha/beta family, nucleotide-binding domain	P00830	P07251	0.88763957	5
P9WPU5	P25705	atpD Rv1310 MTCY373.30	ATP5A1 ATP5A ATP5AL2 ATPM	3OFN|O:136-355	3OFN|L:150-374	PF00006	PF00006	ATP synthase alpha/beta family, nucleotide-binding domain	ATP synthase alpha/beta family, nucleotide-binding domain	P00830	P07251	0.88763957	4
P9WPU5	P25705	atpD Rv1310 MTCY373.30	ATP5A1 ATP5A ATP5AL2 ATPM	3OFN|O:136-355	3OFN|K:150-374	PF00006	PF00006	ATP synthase alpha/beta family, nucleotide-binding domain	ATP synthase alpha/beta family, nucleotide-binding domain	P00830	P07251	0.88763957	5
P9WPU5	P25705	atpD Rv1310 MTCY373.30	ATP5A1 ATP5A ATP5AL2 ATPM	2HLD|E:136-355	2HLD|A:150-374	PF00006	PF00006	ATP synthase alpha/beta family, nucleotide-binding domain	ATP synthase alpha/beta family, nucleotide-binding domain	P00830	P07251	0.88763957	3
P9WPU5	P25705	atpD Rv1310 MTCY373.30	ATP5A1 ATP5A ATP5AL2 ATPM	2HLD|E:136-355	2HLD|B:150-374	PF00006	PF00006	ATP synthase alpha/beta family, nucleotide-binding domain	ATP synthase alpha/beta family, nucleotide-binding domain	P00830	P07251	0.88763957	3
P9WPU5	P25705	atpD Rv1310 MTCY373.30	ATP5A1 ATP5A ATP5AL2 ATPM	3OE7|W:136-355	3OE7|T:150-374	PF00006	PF00006	ATP synthase alpha/beta family, nucleotide-binding domain	ATP synthase alpha/beta family, nucleotide-binding domain	P00830	P07251	0.88763957	4
P9WPU5	P25705	atpD Rv1310 MTCY373.30	ATP5A1 ATP5A ATP5AL2 ATPM	3OE7|W:136-355	3OE7|S:150-374	PF00006	PF00006	ATP synthase alpha/beta family, nucleotide-binding domain	ATP synthase alpha/beta family, nucleotide-binding domain	P00830	P07251	0.88763957	3
P9WPU5	P25705	atpD Rv1310 MTCY373.30	ATP5A1 ATP5A ATP5AL2 ATPM	3ZRY|D:136-355	3ZRY|A:150-374	PF00006	PF00006	ATP synthase alpha/beta family, nucleotide-binding domain	ATP synthase alpha/beta family, nucleotide-binding domain	P00830	P07251	0.88763957	5
P9WPU5	P25705	atpD Rv1310 MTCY373.30	ATP5A1 ATP5A ATP5AL2 ATPM	3ZRY|D:136-355	3ZRY|C:150-374	PF00006	PF00006	ATP synthase alpha/beta family, nucleotide-binding domain	ATP synthase alpha/beta family, nucleotide-binding domain	P00830	P07251	0.88763957	5
P9WPU5	P25705	atpD Rv1310 MTCY373.30	ATP5A1 ATP5A ATP5AL2 ATPM	3OEE|V:136-355	3OEE|S:150-374	PF00006	PF00006	ATP synthase alpha/beta family, nucleotide-binding domain	ATP synthase alpha/beta family, nucleotide-binding domain	P00830	P07251	0.88763957	5
P9WPU5	P25705	atpD Rv1310 MTCY373.30	ATP5A1 ATP5A ATP5AL2 ATPM	3OEE|V:136-355	3OEE|U:150-374	PF00006	PF00006	ATP synthase alpha/beta family, nucleotide-binding domain	ATP synthase alpha/beta family, nucleotide-binding domain	P00830	P07251	0.88763957	5
P9WPU5	P25705	atpD Rv1310 MTCY373.30	ATP5A1 ATP5A ATP5AL2 ATPM	3OEE|W:136-355	3OEE|S:150-374	PF00006	PF00006	ATP synthase alpha/beta family, nucleotide-binding domain	ATP synthase alpha/beta family, nucleotide-binding domain	P00830	P07251	0.88763957	3
P9WPU5	P25705	atpD Rv1310 MTCY373.30	ATP5A1 ATP5A ATP5AL2 ATPM	3OEE|W:136-355	3OEE|T:150-374	PF00006	PF00006	ATP synthase alpha/beta family, nucleotide-binding domain	ATP synthase alpha/beta family, nucleotide-binding domain	P00830	P07251	0.88763957	3
P9WPU5	P25705	atpD Rv1310 MTCY373.30	ATP5A1 ATP5A ATP5AL2 ATPM	3ZIA|D:136-355	3ZIA|A:150-374	PF00006	PF00006	ATP synthase alpha/beta family, nucleotide-binding domain	ATP synthase alpha/beta family, nucleotide-binding domain	P00830	P07251	0.88763957	5
P9WPU5	P25705	atpD Rv1310 MTCY373.30	ATP5A1 ATP5A ATP5AL2 ATPM	3ZIA|D:136-355	3ZIA|C:150-374	PF00006	PF00006	ATP synthase alpha/beta family, nucleotide-binding domain	ATP synthase alpha/beta family, nucleotide-binding domain	P00830	P07251	0.88763957	2
P9WPU5	P25705	atpD Rv1310 MTCY373.30	ATP5A1 ATP5A ATP5AL2 ATPM	3OFN|E:136-355	3OFN|A:150-374	PF00006	PF00006	ATP synthase alpha/beta family, nucleotide-binding domain	ATP synthase alpha/beta family, nucleotide-binding domain	P00830	P07251	0.88763957	2
P9WPU5	P25705	atpD Rv1310 MTCY373.30	ATP5A1 ATP5A ATP5AL2 ATPM	3OFN|E:136-355	3OFN|B:150-374	PF00006	PF00006	ATP synthase alpha/beta family, nucleotide-binding domain	ATP synthase alpha/beta family, nucleotide-binding domain	P00830	P07251	0.88763957	3
P9WPU5	P25705	atpD Rv1310 MTCY373.30	ATP5A1 ATP5A ATP5AL2 ATPM	2WPD|F:136-355	2WPD|C:150-374	PF00006	PF00006	ATP synthase alpha/beta family, nucleotide-binding domain	ATP synthase alpha/beta family, nucleotide-binding domain	P00830	P07251	0.88763957	4
P9WPU5	P25705	atpD Rv1310 MTCY373.30	ATP5A1 ATP5A ATP5AL2 ATPM	2WPD|F:136-355	2WPD|B:150-374	PF00006	PF00006	ATP synthase alpha/beta family, nucleotide-binding domain	ATP synthase alpha/beta family, nucleotide-binding domain	P00830	P07251	0.88763957	6
P9WPU5	P25705	atpD Rv1310 MTCY373.30	ATP5A1 ATP5A ATP5AL2 ATPM	3OEE|O:136-355	3OEE|K:150-374	PF00006	PF00006	ATP synthase alpha/beta family, nucleotide-binding domain	ATP synthase alpha/beta family, nucleotide-binding domain	P00830	P07251	0.88763957	6
P9WPU5	P25705	atpD Rv1310 MTCY373.30	ATP5A1 ATP5A ATP5AL2 ATPM	3OEE|O:136-355	3OEE|L:150-374	PF00006	PF00006	ATP synthase alpha/beta family, nucleotide-binding domain	ATP synthase alpha/beta family, nucleotide-binding domain	P00830	P07251	0.88763957	4
P9WPU5	P25705	atpD Rv1310 MTCY373.30	ATP5A1 ATP5A ATP5AL2 ATPM	3OEE|D:136-355	3OEE|A:150-374	PF00006	PF00006	ATP synthase alpha/beta family, nucleotide-binding domain	ATP synthase alpha/beta family, nucleotide-binding domain	P00830	P07251	0.88763957	5
P9WPU5	P25705	atpD Rv1310 MTCY373.30	ATP5A1 ATP5A ATP5AL2 ATPM	3OEE|D:136-355	3OEE|C:150-374	PF00006	PF00006	ATP synthase alpha/beta family, nucleotide-binding domain	ATP synthase alpha/beta family, nucleotide-binding domain	P00830	P07251	0.88763957	5
P9WPU5	P25705	atpD Rv1310 MTCY373.30	ATP5A1 ATP5A ATP5AL2 ATPM	3FKS|D:136-355	3FKS|C:150-374	PF00006	PF00006	ATP synthase alpha/beta family, nucleotide-binding domain	ATP synthase alpha/beta family, nucleotide-binding domain	P00830	P07251	0.88763957	5
P9WPU5	P25705	atpD Rv1310 MTCY373.30	ATP5A1 ATP5A ATP5AL2 ATPM	3FKS|D:136-355	3FKS|A:150-374	PF00006	PF00006	ATP synthase alpha/beta family, nucleotide-binding domain	ATP synthase alpha/beta family, nucleotide-binding domain	P00830	P07251	0.88763957	5
P9WPU5	P25705	atpD Rv1310 MTCY373.30	ATP5A1 ATP5A ATP5AL2 ATPM	3OE7|O:136-355	3OE7|L:150-374	PF00006	PF00006	ATP synthase alpha/beta family, nucleotide-binding domain	ATP synthase alpha/beta family, nucleotide-binding domain	P00830	P07251	0.88763957	4
P9WPU5	P25705	atpD Rv1310 MTCY373.30	ATP5A1 ATP5A ATP5AL2 ATPM	3OE7|O:136-355	3OE7|K:150-374	PF00006	PF00006	ATP synthase alpha/beta family, nucleotide-binding domain	ATP synthase alpha/beta family, nucleotide-binding domain	P00830	P07251	0.88763957	6
P9WPU5	P25705	atpD Rv1310 MTCY373.30	ATP5A1 ATP5A ATP5AL2 ATPM	4B2Q|F:136-355	4B2Q|C:150-374	PF00006	PF00006	ATP synthase alpha/beta family, nucleotide-binding domain	ATP synthase alpha/beta family, nucleotide-binding domain	P00830	P07251	0.88763957	3
P9WPU5	P25705	atpD Rv1310 MTCY373.30	ATP5A1 ATP5A ATP5AL2 ATPM	4B2Q|F:136-355	4B2Q|B:150-374	PF00006	PF00006	ATP synthase alpha/beta family, nucleotide-binding domain	ATP synthase alpha/beta family, nucleotide-binding domain	P00830	P07251	0.88763957	4
P9WPU5	P25705	atpD Rv1310 MTCY373.30	ATP5A1 ATP5A ATP5AL2 ATPM	4B2Q|e:136-355	4B2Q|b:150-374	PF00006	PF00006	ATP synthase alpha/beta family, nucleotide-binding domain	ATP synthase alpha/beta family, nucleotide-binding domain	P00830	P07251	0.88763957	2
P9WPU5	P25705	atpD Rv1310 MTCY373.30	ATP5A1 ATP5A ATP5AL2 ATPM	4B2Q|e:136-355	4B2Q|a:150-374	PF00006	PF00006	ATP synthase alpha/beta family, nucleotide-binding domain	ATP synthase alpha/beta family, nucleotide-binding domain	P00830	P07251	0.88763957	2
P9WPU5	P25705	atpD Rv1310 MTCY373.30	ATP5A1 ATP5A ATP5AL2 ATPM	3FKS|M:136-355	3FKS|L:150-374	PF00006	PF00006	ATP synthase alpha/beta family, nucleotide-binding domain	ATP synthase alpha/beta family, nucleotide-binding domain	P00830	P07251	0.88763957	6
P9WPU5	P25705	atpD Rv1310 MTCY373.30	ATP5A1 ATP5A ATP5AL2 ATPM	3FKS|M:136-355	3FKS|J:150-374	PF00006	PF00006	ATP synthase alpha/beta family, nucleotide-binding domain	ATP synthase alpha/beta family, nucleotide-binding domain	P00830	P07251	0.88763957	5
P9WPU5	P25705	atpD Rv1310 MTCY373.30	ATP5A1 ATP5A ATP5AL2 ATPM	3OFN|D:136-355	3OFN|C:150-374	PF00006	PF00006	ATP synthase alpha/beta family, nucleotide-binding domain	ATP synthase alpha/beta family, nucleotide-binding domain	P00830	P07251	0.88763957	4
P9WPU5	P25705	atpD Rv1310 MTCY373.30	ATP5A1 ATP5A ATP5AL2 ATPM	3OFN|D:136-355	3OFN|A:150-374	PF00006	PF00006	ATP synthase alpha/beta family, nucleotide-binding domain	ATP synthase alpha/beta family, nucleotide-binding domain	P00830	P07251	0.88763957	5
P9WPU5	P25705	atpD Rv1310 MTCY373.30	ATP5A1 ATP5A ATP5AL2 ATPM	3OFN|X:136-355	3OFN|U:150-374	PF00006	PF00006	ATP synthase alpha/beta family, nucleotide-binding domain	ATP synthase alpha/beta family, nucleotide-binding domain	P00830	P07251	0.88763957	5
P9WPU5	P25705	atpD Rv1310 MTCY373.30	ATP5A1 ATP5A ATP5AL2 ATPM	3OFN|X:136-355	3OFN|T:150-374	PF00006	PF00006	ATP synthase alpha/beta family, nucleotide-binding domain	ATP synthase alpha/beta family, nucleotide-binding domain	P00830	P07251	0.88763957	4
P9WPU5	P25705	atpD Rv1310 MTCY373.30	ATP5A1 ATP5A ATP5AL2 ATPM	3FKS|N:136-355	3FKS|K:150-374	PF00006	PF00006	ATP synthase alpha/beta family, nucleotide-binding domain	ATP synthase alpha/beta family, nucleotide-binding domain	P00830	P07251	0.88763957	3
P9WPU5	P25705	atpD Rv1310 MTCY373.30	ATP5A1 ATP5A ATP5AL2 ATPM	3FKS|N:136-355	3FKS|J:150-374	PF00006	PF00006	ATP synthase alpha/beta family, nucleotide-binding domain	ATP synthase alpha/beta family, nucleotide-binding domain	P00830	P07251	0.88763957	5
P9WPU5	P25705	atpD Rv1310 MTCY373.30	ATP5A1 ATP5A ATP5AL2 ATPM	2HLD|X:136-355	2HLD|U:150-374	PF00006	PF00006	ATP synthase alpha/beta family, nucleotide-binding domain	ATP synthase alpha/beta family, nucleotide-binding domain	P00830	P07251	0.88763957	5
P9WPU5	P25705	atpD Rv1310 MTCY373.30	ATP5A1 ATP5A ATP5AL2 ATPM	2HLD|X:136-355	2HLD|T:150-374	PF00006	PF00006	ATP synthase alpha/beta family, nucleotide-binding domain	ATP synthase alpha/beta family, nucleotide-binding domain	P00830	P07251	0.88763957	5
P9WPU5	P25705	atpD Rv1310 MTCY373.30	ATP5A1 ATP5A ATP5AL2 ATPM	2HLD|O:136-355	2HLD|K:150-374	PF00006	PF00006	ATP synthase alpha/beta family, nucleotide-binding domain	ATP synthase alpha/beta family, nucleotide-binding domain	P00830	P07251	0.88763957	6
P9WPU5	P25705	atpD Rv1310 MTCY373.30	ATP5A1 ATP5A ATP5AL2 ATPM	2HLD|O:136-355	2HLD|L:150-374	PF00006	PF00006	ATP synthase alpha/beta family, nucleotide-binding domain	ATP synthase alpha/beta family, nucleotide-binding domain	P00830	P07251	0.88763957	4
P9WPU5	P25705	atpD Rv1310 MTCY373.30	ATP5A1 ATP5A ATP5AL2 ATPM	3OFN|F:136-355	3OFN|C:150-374	PF00006	PF00006	ATP synthase alpha/beta family, nucleotide-binding domain	ATP synthase alpha/beta family, nucleotide-binding domain	P00830	P07251	0.88763957	5
P9WPU5	P25705	atpD Rv1310 MTCY373.30	ATP5A1 ATP5A ATP5AL2 ATPM	3OFN|F:136-355	3OFN|B:150-374	PF00006	PF00006	ATP synthase alpha/beta family, nucleotide-binding domain	ATP synthase alpha/beta family, nucleotide-binding domain	P00830	P07251	0.88763957	4
P9WPU5	P25705	atpD Rv1310 MTCY373.30	ATP5A1 ATP5A ATP5AL2 ATPM	4B2Q|D:136-355	4B2Q|C:150-374	PF00006	PF00006	ATP synthase alpha/beta family, nucleotide-binding domain	ATP synthase alpha/beta family, nucleotide-binding domain	P00830	P07251	0.88763957	3
P9WPU5	P25705	atpD Rv1310 MTCY373.30	ATP5A1 ATP5A ATP5AL2 ATPM	4B2Q|D:136-355	4B2Q|A:150-374	PF00006	PF00006	ATP synthase alpha/beta family, nucleotide-binding domain	ATP synthase alpha/beta family, nucleotide-binding domain	P00830	P07251	0.88763957	5
P9WPU5	P25705	atpD Rv1310 MTCY373.30	ATP5A1 ATP5A ATP5AL2 ATPM	2XOK|D:136-355	2XOK|C:150-374	PF00006	PF00006	ATP synthase alpha/beta family, nucleotide-binding domain	ATP synthase alpha/beta family, nucleotide-binding domain	P00830	P07251	0.88763957	5
P9WPU5	P25705	atpD Rv1310 MTCY373.30	ATP5A1 ATP5A ATP5AL2 ATPM	2XOK|D:136-355	2XOK|A:150-374	PF00006	PF00006	ATP synthase alpha/beta family, nucleotide-binding domain	ATP synthase alpha/beta family, nucleotide-binding domain	P00830	P07251	0.88763957	5
P9WPU5	P25705	atpD Rv1310 MTCY373.30	ATP5A1 ATP5A ATP5AL2 ATPM	3ZIA|E:136-355	3ZIA|A:150-374	PF00006	PF00006	ATP synthase alpha/beta family, nucleotide-binding domain	ATP synthase alpha/beta family, nucleotide-binding domain	P00830	P07251	0.88763957	2
P9WPU5	P25705	atpD Rv1310 MTCY373.30	ATP5A1 ATP5A ATP5AL2 ATPM	3OE7|V:136-355	3OE7|U:150-374	PF00006	PF00006	ATP synthase alpha/beta family, nucleotide-binding domain	ATP synthase alpha/beta family, nucleotide-binding domain	P00830	P07251	0.88763957	5
P9WPU5	P25705	atpD Rv1310 MTCY373.30	ATP5A1 ATP5A ATP5AL2 ATPM	3OE7|V:136-355	3OE7|S:150-374	PF00006	PF00006	ATP synthase alpha/beta family, nucleotide-binding domain	ATP synthase alpha/beta family, nucleotide-binding domain	P00830	P07251	0.88763957	5
P9WPU5	P25705	atpD Rv1310 MTCY373.30	ATP5A1 ATP5A ATP5AL2 ATPM	2HLD|D:136-355	2HLD|C:150-374	PF00006	PF00006	ATP synthase alpha/beta family, nucleotide-binding domain	ATP synthase alpha/beta family, nucleotide-binding domain	P00830	P07251	0.88763957	3
P9WPU5	P25705	atpD Rv1310 MTCY373.30	ATP5A1 ATP5A ATP5AL2 ATPM	2HLD|D:136-355	2HLD|A:150-374	PF00006	PF00006	ATP synthase alpha/beta family, nucleotide-binding domain	ATP synthase alpha/beta family, nucleotide-binding domain	P00830	P07251	0.88763957	5
P9WPU5	P25705	atpD Rv1310 MTCY373.30	ATP5A1 ATP5A ATP5AL2 ATPM	2HLD|M:136-355	2HLD|J:150-374	PF00006	PF00006	ATP synthase alpha/beta family, nucleotide-binding domain	ATP synthase alpha/beta family, nucleotide-binding domain	P00830	P07251	0.88763957	4
P9WPU5	P25705	atpD Rv1310 MTCY373.30	ATP5A1 ATP5A ATP5AL2 ATPM	2HLD|M:136-355	2HLD|L:150-374	PF00006	PF00006	ATP synthase alpha/beta family, nucleotide-binding domain	ATP synthase alpha/beta family, nucleotide-binding domain	P00830	P07251	0.88763957	6
P9WPU5	P25705	atpD Rv1310 MTCY373.30	ATP5A1 ATP5A ATP5AL2 ATPM	3OE7|F:136-355	3OE7|C:150-374	PF00006	PF00006	ATP synthase alpha/beta family, nucleotide-binding domain	ATP synthase alpha/beta family, nucleotide-binding domain	P00830	P07251	0.88763957	5
P9WPU5	P25705	atpD Rv1310 MTCY373.30	ATP5A1 ATP5A ATP5AL2 ATPM	3OE7|F:136-355	3OE7|B:150-374	PF00006	PF00006	ATP synthase alpha/beta family, nucleotide-binding domain	ATP synthase alpha/beta family, nucleotide-binding domain	P00830	P07251	0.88763957	5
P9WPU5	P25705	atpD Rv1310 MTCY373.30	ATP5A1 ATP5A ATP5AL2 ATPM	3OE7|M:136-355	3OE7|L:150-374	PF00006	PF00006	ATP synthase alpha/beta family, nucleotide-binding domain	ATP synthase alpha/beta family, nucleotide-binding domain	P00830	P07251	0.88763957	6
P9WPU5	P25705	atpD Rv1310 MTCY373.30	ATP5A1 ATP5A ATP5AL2 ATPM	3OE7|M:136-355	3OE7|J:150-374	PF00006	PF00006	ATP synthase alpha/beta family, nucleotide-binding domain	ATP synthase alpha/beta family, nucleotide-binding domain	P00830	P07251	0.88763957	4
P9WPU5	P25705	atpD Rv1310 MTCY373.30	ATP5A1 ATP5A ATP5AL2 ATPM	2HLD|V:136-355	2HLD|S:150-374	PF00006	PF00006	ATP synthase alpha/beta family, nucleotide-binding domain	ATP synthase alpha/beta family, nucleotide-binding domain	P00830	P07251	0.88763957	5
P9WPU5	P25705	atpD Rv1310 MTCY373.30	ATP5A1 ATP5A ATP5AL2 ATPM	2HLD|V:136-355	2HLD|U:150-374	PF00006	PF00006	ATP synthase alpha/beta family, nucleotide-binding domain	ATP synthase alpha/beta family, nucleotide-binding domain	P00830	P07251	0.88763957	5
P9WPU5	P25705	atpD Rv1310 MTCY373.30	ATP5A1 ATP5A ATP5AL2 ATPM	2HLD|W:136-355	2HLD|S:150-374	PF00006	PF00006	ATP synthase alpha/beta family, nucleotide-binding domain	ATP synthase alpha/beta family, nucleotide-binding domain	P00830	P07251	0.88763957	3
P9WPU5	P25705	atpD Rv1310 MTCY373.30	ATP5A1 ATP5A ATP5AL2 ATPM	2HLD|W:136-355	2HLD|T:150-374	PF00006	PF00006	ATP synthase alpha/beta family, nucleotide-binding domain	ATP synthase alpha/beta family, nucleotide-binding domain	P00830	P07251	0.88763957	3
P9WPU5	P25705	atpD Rv1310 MTCY373.30	ATP5A1 ATP5A ATP5AL2 ATPM	2XOK|F:136-355	2XOK|C:150-374	PF00006	PF00006	ATP synthase alpha/beta family, nucleotide-binding domain	ATP synthase alpha/beta family, nucleotide-binding domain	P00830	P07251	0.88763957	5
P9WPU5	P25705	atpD Rv1310 MTCY373.30	ATP5A1 ATP5A ATP5AL2 ATPM	2XOK|F:136-355	2XOK|B:150-374	PF00006	PF00006	ATP synthase alpha/beta family, nucleotide-binding domain	ATP synthase alpha/beta family, nucleotide-binding domain	P00830	P07251	0.88763957	6
P9WPU5	P25705	atpD Rv1310 MTCY373.30	ATP5A1 ATP5A ATP5AL2 ATPM	3OE7|D:136-355	3OE7|C:150-374	PF00006	PF00006	ATP synthase alpha/beta family, nucleotide-binding domain	ATP synthase alpha/beta family, nucleotide-binding domain	P00830	P07251	0.88763957	4
P9WPU5	P25705	atpD Rv1310 MTCY373.30	ATP5A1 ATP5A ATP5AL2 ATPM	3OE7|D:136-355	3OE7|A:150-374	PF00006	PF00006	ATP synthase alpha/beta family, nucleotide-binding domain	ATP synthase alpha/beta family, nucleotide-binding domain	P00830	P07251	0.88763957	5
P9WPU5	P25705	atpD Rv1310 MTCY373.30	ATP5A1 ATP5A ATP5AL2 ATPM	3FKS|E:136-355	3FKS|A:150-374	PF00006	PF00006	ATP synthase alpha/beta family, nucleotide-binding domain	ATP synthase alpha/beta family, nucleotide-binding domain	P00830	P07251	0.88763957	3
P9WPU5	P25705	atpD Rv1310 MTCY373.30	ATP5A1 ATP5A ATP5AL2 ATPM	3FKS|E:136-355	3FKS|B:150-374	PF00006	PF00006	ATP synthase alpha/beta family, nucleotide-binding domain	ATP synthase alpha/beta family, nucleotide-binding domain	P00830	P07251	0.88763957	3
P9WPU5	P25705	atpD Rv1310 MTCY373.30	ATP5A1 ATP5A ATP5AL2 ATPM	3OE7|X:136-355	3OE7|U:150-374	PF00006	PF00006	ATP synthase alpha/beta family, nucleotide-binding domain	ATP synthase alpha/beta family, nucleotide-binding domain	P00830	P07251	0.88763957	5
P9WPU5	P25705	atpD Rv1310 MTCY373.30	ATP5A1 ATP5A ATP5AL2 ATPM	3OE7|X:136-355	3OE7|T:150-374	PF00006	PF00006	ATP synthase alpha/beta family, nucleotide-binding domain	ATP synthase alpha/beta family, nucleotide-binding domain	P00830	P07251	0.88763957	5
P9WPU5	P25705	atpD Rv1310 MTCY373.30	ATP5A1 ATP5A ATP5AL2 ATPM	4B2Q|E:136-355	4B2Q|B:150-374	PF00006	PF00006	ATP synthase alpha/beta family, nucleotide-binding domain	ATP synthase alpha/beta family, nucleotide-binding domain	P00830	P07251	0.88763957	3
P9WPU5	P25705	atpD Rv1310 MTCY373.30	ATP5A1 ATP5A ATP5AL2 ATPM	4B2Q|E:136-355	4B2Q|A:150-374	PF00006	PF00006	ATP synthase alpha/beta family, nucleotide-binding domain	ATP synthase alpha/beta family, nucleotide-binding domain	P00830	P07251	0.88763957	3
P9WPU5	P25705	atpD Rv1310 MTCY373.30	ATP5A1 ATP5A ATP5AL2 ATPM	2WPD|D:136-355	2WPD|A:150-374	PF00006	PF00006	ATP synthase alpha/beta family, nucleotide-binding domain	ATP synthase alpha/beta family, nucleotide-binding domain	P00830	P07251	0.88763957	5
P9WPU5	P25705	atpD Rv1310 MTCY373.30	ATP5A1 ATP5A ATP5AL2 ATPM	2WPD|D:136-355	2WPD|C:150-374	PF00006	PF00006	ATP synthase alpha/beta family, nucleotide-binding domain	ATP synthase alpha/beta family, nucleotide-binding domain	P00830	P07251	0.88763957	4
P9WPU5	P25705	atpD Rv1310 MTCY373.30	ATP5A1 ATP5A ATP5AL2 ATPM	3OEE|M:136-355	3OEE|J:150-374	PF00006	PF00006	ATP synthase alpha/beta family, nucleotide-binding domain	ATP synthase alpha/beta family, nucleotide-binding domain	P00830	P07251	0.88763957	4
P9WPU5	P25705	atpD Rv1310 MTCY373.30	ATP5A1 ATP5A ATP5AL2 ATPM	3OEE|M:136-355	3OEE|L:150-374	PF00006	PF00006	ATP synthase alpha/beta family, nucleotide-binding domain	ATP synthase alpha/beta family, nucleotide-binding domain	P00830	P07251	0.88763957	5
P9WPU5	P25705	atpD Rv1310 MTCY373.30	ATP5A1 ATP5A ATP5AL2 ATPM	3ZRY|E:136-355	3ZRY|A:150-374	PF00006	PF00006	ATP synthase alpha/beta family, nucleotide-binding domain	ATP synthase alpha/beta family, nucleotide-binding domain	P00830	P07251	0.88763957	3
P9WPU5	P25705	atpD Rv1310 MTCY373.30	ATP5A1 ATP5A ATP5AL2 ATPM	3ZRY|E:136-355	3ZRY|B:150-374	PF00006	PF00006	ATP synthase alpha/beta family, nucleotide-binding domain	ATP synthase alpha/beta family, nucleotide-binding domain	P00830	P07251	0.88763957	3
P9WPU5	P25705	atpD Rv1310 MTCY373.30	ATP5A1 ATP5A ATP5AL2 ATPM	2HLD|N:136-355	2HLD|K:150-374	PF00006	PF00006	ATP synthase alpha/beta family, nucleotide-binding domain	ATP synthase alpha/beta family, nucleotide-binding domain	P00830	P07251	0.88763957	3
P9WPU5	P25705	atpD Rv1310 MTCY373.30	ATP5A1 ATP5A ATP5AL2 ATPM	2HLD|N:136-355	2HLD|J:150-374	PF00006	PF00006	ATP synthase alpha/beta family, nucleotide-binding domain	ATP synthase alpha/beta family, nucleotide-binding domain	P00830	P07251	0.88763957	5
P9WPU5	P25705	atpD Rv1310 MTCY373.30	ATP5A1 ATP5A ATP5AL2 ATPM	2WPD|E:136-355	2WPD|A:150-374	PF00006	PF00006	ATP synthase alpha/beta family, nucleotide-binding domain	ATP synthase alpha/beta family, nucleotide-binding domain	P00830	P07251	0.88763957	3
P9WPU5	P25705	atpD Rv1310 MTCY373.30	ATP5A1 ATP5A ATP5AL2 ATPM	2WPD|E:136-355	2WPD|B:150-374	PF00006	PF00006	ATP synthase alpha/beta family, nucleotide-binding domain	ATP synthase alpha/beta family, nucleotide-binding domain	P00830	P07251	0.88763957	3
P9WPU5	P25705	atpD Rv1310 MTCY373.30	ATP5A1 ATP5A ATP5AL2 ATPM	3OEE|X:136-355	3OEE|T:150-374	PF00006	PF00006	ATP synthase alpha/beta family, nucleotide-binding domain	ATP synthase alpha/beta family, nucleotide-binding domain	P00830	P07251	0.88763957	6
P9WPU5	P25705	atpD Rv1310 MTCY373.30	ATP5A1 ATP5A ATP5AL2 ATPM	3OEE|X:136-355	3OEE|U:150-374	PF00006	PF00006	ATP synthase alpha/beta family, nucleotide-binding domain	ATP synthase alpha/beta family, nucleotide-binding domain	P00830	P07251	0.88763957	5
P9WPU5	P25705	atpD Rv1310 MTCY373.30	ATP5A1 ATP5A ATP5AL2 ATPM	3OEE|E:136-355	3OEE|K:150-374	PF00006	PF00006	ATP synthase alpha/beta family, nucleotide-binding domain	ATP synthase alpha/beta family, nucleotide-binding domain	P00830	P07251	0.88763957	1
P9WPU5	P25705	atpD Rv1310 MTCY373.30	ATP5A1 ATP5A ATP5AL2 ATPM	3OEE|E:136-355	3OEE|B:150-374	PF00006	PF00006	ATP synthase alpha/beta family, nucleotide-binding domain	ATP synthase alpha/beta family, nucleotide-binding domain	P00830	P07251	0.88763957	4
P9WPU5	P25705	atpD Rv1310 MTCY373.30	ATP5A1 ATP5A ATP5AL2 ATPM	3OEE|E:136-355	3OEE|A:150-374	PF00006	PF00006	ATP synthase alpha/beta family, nucleotide-binding domain	ATP synthase alpha/beta family, nucleotide-binding domain	P00830	P07251	0.88763957	3
P9WPU5	P25705	atpD Rv1310 MTCY373.30	ATP5A1 ATP5A ATP5AL2 ATPM	3FKS|F:136-355	3FKS|C:150-374	PF00006	PF00006	ATP synthase alpha/beta family, nucleotide-binding domain	ATP synthase alpha/beta family, nucleotide-binding domain	P00830	P07251	0.88763957	5
P9WPU5	P25705	atpD Rv1310 MTCY373.30	ATP5A1 ATP5A ATP5AL2 ATPM	3FKS|F:136-355	3FKS|B:150-374	PF00006	PF00006	ATP synthase alpha/beta family, nucleotide-binding domain	ATP synthase alpha/beta family, nucleotide-binding domain	P00830	P07251	0.88763957	5
P9WPU5	P25705	atpD Rv1310 MTCY373.30	ATP5A1 ATP5A ATP5AL2 ATPM	3OE7|N:136-355	3OE7|K:150-374	PF00006	PF00006	ATP synthase alpha/beta family, nucleotide-binding domain	ATP synthase alpha/beta family, nucleotide-binding domain	P00830	P07251	0.88763957	3
P9WPU5	P25705	atpD Rv1310 MTCY373.30	ATP5A1 ATP5A ATP5AL2 ATPM	3OE7|N:136-355	3OE7|J:150-374	PF00006	PF00006	ATP synthase alpha/beta family, nucleotide-binding domain	ATP synthase alpha/beta family, nucleotide-binding domain	P00830	P07251	0.88763957	4
P9WPU5	P25705	atpD Rv1310 MTCY373.30	ATP5A1 ATP5A ATP5AL2 ATPM	2XOK|E:136-355	2XOK|B:150-374	PF00006	PF00006	ATP synthase alpha/beta family, nucleotide-binding domain	ATP synthase alpha/beta family, nucleotide-binding domain	P00830	P07251	0.88763957	3
P9WPU5	P25705	atpD Rv1310 MTCY373.30	ATP5A1 ATP5A ATP5AL2 ATPM	2XOK|E:136-355	2XOK|A:150-374	PF00006	PF00006	ATP synthase alpha/beta family, nucleotide-binding domain	ATP synthase alpha/beta family, nucleotide-binding domain	P00830	P07251	0.88763957	3
P9WPU5	P25705	atpD Rv1310 MTCY373.30	ATP5A1 ATP5A ATP5AL2 ATPM	2HLD|F:136-355	2HLD|C:150-374	PF00006	PF00006	ATP synthase alpha/beta family, nucleotide-binding domain	ATP synthase alpha/beta family, nucleotide-binding domain	P00830	P07251	0.88763957	5
P9WPU5	P25705	atpD Rv1310 MTCY373.30	ATP5A1 ATP5A ATP5AL2 ATPM	2HLD|F:136-355	2HLD|B:150-374	PF00006	PF00006	ATP synthase alpha/beta family, nucleotide-binding domain	ATP synthase alpha/beta family, nucleotide-binding domain	P00830	P07251	0.88763957	6
P9WPU5	P25705	atpD Rv1310 MTCY373.30	ATP5A1 ATP5A ATP5AL2 ATPM	3FKS|W:136-355	3FKS|S:150-374	PF00006	PF00006	ATP synthase alpha/beta family, nucleotide-binding domain	ATP synthase alpha/beta family, nucleotide-binding domain	P00830	P07251	0.88763957	3
P9WPU5	P25705	atpD Rv1310 MTCY373.30	ATP5A1 ATP5A ATP5AL2 ATPM	3OE7|E:136-355	3OE7|A:150-374	PF00006	PF00006	ATP synthase alpha/beta family, nucleotide-binding domain	ATP synthase alpha/beta family, nucleotide-binding domain	P00830	P07251	0.88763957	3
P9WPU5	P25705	atpD Rv1310 MTCY373.30	ATP5A1 ATP5A ATP5AL2 ATPM	3OE7|E:136-355	3OE7|B:150-374	PF00006	PF00006	ATP synthase alpha/beta family, nucleotide-binding domain	ATP synthase alpha/beta family, nucleotide-binding domain	P00830	P07251	0.88763957	3
P9WPU5	P25705	atpD Rv1310 MTCY373.30	ATP5A1 ATP5A ATP5AL2 ATPM	3FKS|O:136-355	3FKS|L:150-374	PF00006	PF00006	ATP synthase alpha/beta family, nucleotide-binding domain	ATP synthase alpha/beta family, nucleotide-binding domain	P00830	P07251	0.88763957	4
P9WPU5	P25705	atpD Rv1310 MTCY373.30	ATP5A1 ATP5A ATP5AL2 ATPM	3FKS|O:136-355	3FKS|K:150-374	PF00006	PF00006	ATP synthase alpha/beta family, nucleotide-binding domain	ATP synthase alpha/beta family, nucleotide-binding domain	P00830	P07251	0.88763957	5
P9WPU5	P25705	atpD Rv1310 MTCY373.30	ATP5A1 ATP5A ATP5AL2 ATPM	4B2Q|f:136-355	4B2Q|c:150-374	PF00006	PF00006	ATP synthase alpha/beta family, nucleotide-binding domain	ATP synthase alpha/beta family, nucleotide-binding domain	P00830	P07251	0.88763957	3
P9WPU5	P25705	atpD Rv1310 MTCY373.30	ATP5A1 ATP5A ATP5AL2 ATPM	4B2Q|f:136-355	4B2Q|b:150-374	PF00006	PF00006	ATP synthase alpha/beta family, nucleotide-binding domain	ATP synthase alpha/beta family, nucleotide-binding domain	P00830	P07251	0.88763957	4
P9WPU5	P25705	atpD Rv1310 MTCY373.30	ATP5A1 ATP5A ATP5AL2 ATPM	4B2Q|d:136-355	4B2Q|c:150-374	PF00006	PF00006	ATP synthase alpha/beta family, nucleotide-binding domain	ATP synthase alpha/beta family, nucleotide-binding domain	P00830	P07251	0.88763957	3
P9WPU5	P25705	atpD Rv1310 MTCY373.30	ATP5A1 ATP5A ATP5AL2 ATPM	4B2Q|d:136-355	4B2Q|a:150-374	PF00006	PF00006	ATP synthase alpha/beta family, nucleotide-binding domain	ATP synthase alpha/beta family, nucleotide-binding domain	P00830	P07251	0.88763957	4
P9WPU5	P25705	atpD Rv1310 MTCY373.30	ATP5A1 ATP5A ATP5AL2 ATPM	3OFN|W:136-355	3OFN|T:150-374	PF00006	PF00006	ATP synthase alpha/beta family, nucleotide-binding domain	ATP synthase alpha/beta family, nucleotide-binding domain	P00830	P07251	0.88763957	4
P9WPU5	P25705	atpD Rv1310 MTCY373.30	ATP5A1 ATP5A ATP5AL2 ATPM	3OFN|W:136-355	3OFN|S:150-374	PF00006	PF00006	ATP synthase alpha/beta family, nucleotide-binding domain	ATP synthase alpha/beta family, nucleotide-binding domain	P00830	P07251	0.88763957	3
P9WPU5	P25705	atpD Rv1310 MTCY373.30	ATP5A1 ATP5A ATP5AL2 ATPM	3OEE|F:136-355	3OEE|B:150-374	PF00006	PF00006	ATP synthase alpha/beta family, nucleotide-binding domain	ATP synthase alpha/beta family, nucleotide-binding domain	P00830	P07251	0.88763957	5
P9WPU5	P25705	atpD Rv1310 MTCY373.30	ATP5A1 ATP5A ATP5AL2 ATPM	3OEE|F:136-355	3OEE|C:150-374	PF00006	PF00006	ATP synthase alpha/beta family, nucleotide-binding domain	ATP synthase alpha/beta family, nucleotide-binding domain	P00830	P07251	0.88763957	4
P9WPU5	P25705	atpD Rv1310 MTCY373.30	ATP5A1 ATP5A ATP5AL2 ATPM	3OEE|N:136-355	3OEE|J:150-374	PF00006	PF00006	ATP synthase alpha/beta family, nucleotide-binding domain	ATP synthase alpha/beta family, nucleotide-binding domain	P00830	P07251	0.88763957	3
P9WPU5	P25705	atpD Rv1310 MTCY373.30	ATP5A1 ATP5A ATP5AL2 ATPM	3OEE|N:136-355	3OEE|K:150-374	PF00006	PF00006	ATP synthase alpha/beta family, nucleotide-binding domain	ATP synthase alpha/beta family, nucleotide-binding domain	P00830	P07251	0.88763957	3
P9WPU5	P25705	atpD Rv1310 MTCY373.30	ATP5A1 ATP5A ATP5AL2 ATPM	3OEE|N:136-355	3OEE|B:150-374	PF00006	PF00006	ATP synthase alpha/beta family, nucleotide-binding domain	ATP synthase alpha/beta family, nucleotide-binding domain	P00830	P07251	0.88763957	2
P9WPU5	P25705	atpD Rv1310 MTCY373.30	ATP5A1 ATP5A ATP5AL2 ATPM	3ZRY|F:136-355	3ZRY|B:150-374	PF00006	PF00006	ATP synthase alpha/beta family, nucleotide-binding domain	ATP synthase alpha/beta family, nucleotide-binding domain	P00830	P07251	0.88763957	6
P9WPU5	P25705	atpD Rv1310 MTCY373.30	ATP5A1 ATP5A ATP5AL2 ATPM	3ZRY|F:136-355	3ZRY|C:150-374	PF00006	PF00006	ATP synthase alpha/beta family, nucleotide-binding domain	ATP synthase alpha/beta family, nucleotide-binding domain	P00830	P07251	0.88763957	4
P9WPU5	P25705	atpD Rv1310 MTCY373.30	ATP5A1 ATP5A ATP5AL2 ATPM	3ZIA|O:136-355	3ZIA|K:150-374	PF00006	PF00006	ATP synthase alpha/beta family, nucleotide-binding domain	ATP synthase alpha/beta family, nucleotide-binding domain	P00830	P07251	0.88763957	3
P9WPU5	P25705	atpD Rv1310 MTCY373.30	ATP5A1 ATP5A ATP5AL2 ATPM	3ZIA|N:136-355	3ZIA|K:150-374	PF00006	PF00006	ATP synthase alpha/beta family, nucleotide-binding domain	ATP synthase alpha/beta family, nucleotide-binding domain	P00830	P07251	0.88763957	4
P9WPU5	P25705	atpD Rv1310 MTCY373.30	ATP5A1 ATP5A ATP5AL2 ATPM	3ZIA|N:136-355	3ZIA|M:150-374	PF00006	PF00006	ATP synthase alpha/beta family, nucleotide-binding domain	ATP synthase alpha/beta family, nucleotide-binding domain	P00830	P07251	0.88763957	2
P9WPU5	P25705	atpD Rv1310 MTCY373.30	ATP5A1 ATP5A ATP5AL2 ATPM	3OFN|N:136-355	3OFN|J:150-374	PF00006	PF00006	ATP synthase alpha/beta family, nucleotide-binding domain	ATP synthase alpha/beta family, nucleotide-binding domain	P00830	P07251	0.88763957	3
P9WPU5	P25705	atpD Rv1310 MTCY373.30	ATP5A1 ATP5A ATP5AL2 ATPM	3OFN|N:136-355	3OFN|K:150-374	PF00006	PF00006	ATP synthase alpha/beta family, nucleotide-binding domain	ATP synthase alpha/beta family, nucleotide-binding domain	P00830	P07251	0.88763957	3
P9WPU7	P06576	atpA Rv1308 MTCY373.28	ATP5B ATPMB ATPSB	3ZIA|B:150-374	3ZIA|F:136-355	PF00006	PF00006	ATP synthase alpha/beta family, nucleotide-binding domain	ATP synthase alpha/beta family, nucleotide-binding domain	P07251	P00830	0.88717078	2
P9WPU7	P06576	atpA Rv1308 MTCY373.28	ATP5B ATPMB ATPSB	3ZIA|M:150-374	3ZIA|P:136-355	PF00006	PF00006	ATP synthase alpha/beta family, nucleotide-binding domain	ATP synthase alpha/beta family, nucleotide-binding domain	P07251	P00830	0.88694757	3
P9WPU7	Q9UII2	atpA Rv1308 MTCY373.28	ATPIF1 ATPI	2V7Q|A:148-372	2V7Q|J:8-50	PF00006	PF04568	ATP synthase alpha/beta family, nucleotide-binding domain	Mitochondrial ATPase inhibitor, IATP	Q1JQC4	P01096	0.88595711	1
P9WPU5	P25705	atpD Rv1310 MTCY373.30	ATP5A1 ATP5A ATP5AL2 ATPM	3FKS|X:136-355	3FKS|U:150-374	PF00006	PF00006	ATP synthase alpha/beta family, nucleotide-binding domain	ATP synthase alpha/beta family, nucleotide-binding domain	P00830	P07251	0.88529317	5
P9WPU5	P25705	atpD Rv1310 MTCY373.30	ATP5A1 ATP5A ATP5AL2 ATPM	3ZIA|E:136-355	3ZIA|B:150-374	PF00006	PF00006	ATP synthase alpha/beta family, nucleotide-binding domain	ATP synthase alpha/beta family, nucleotide-binding domain	P00830	P07251	0.88529317	2
P9WPU5	P25705	atpD Rv1310 MTCY373.30	ATP5A1 ATP5A ATP5AL2 ATPM	3ZIA|O:136-355	3ZIA|L:150-374	PF00006	PF00006	ATP synthase alpha/beta family, nucleotide-binding domain	ATP synthase alpha/beta family, nucleotide-binding domain	P00830	P07251	0.88529317	2
P9WPU5	P25705	atpD Rv1310 MTCY373.30	ATP5A1 ATP5A ATP5AL2 ATPM	3OEH|W:136-355	3OEH|S:150-374	PF00006	PF00006	ATP synthase alpha/beta family, nucleotide-binding domain	ATP synthase alpha/beta family, nucleotide-binding domain	P00830	P07251	0.88496836	3
P9WPU5	P25705	atpD Rv1310 MTCY373.30	ATP5A1 ATP5A ATP5AL2 ATPM	3OEH|W:136-355	3OEH|T:150-374	PF00006	PF00006	ATP synthase alpha/beta family, nucleotide-binding domain	ATP synthase alpha/beta family, nucleotide-binding domain	P00830	P07251	0.88496836	4
P9WPU5	P25705	atpD Rv1310 MTCY373.30	ATP5A1 ATP5A ATP5AL2 ATPM	3OEH|D:136-355	3OEH|A:150-374	PF00006	PF00006	ATP synthase alpha/beta family, nucleotide-binding domain	ATP synthase alpha/beta family, nucleotide-binding domain	P00830	P07251	0.88496836	5
P9WPU5	P25705	atpD Rv1310 MTCY373.30	ATP5A1 ATP5A ATP5AL2 ATPM	3OEH|D:136-355	3OEH|C:150-374	PF00006	PF00006	ATP synthase alpha/beta family, nucleotide-binding domain	ATP synthase alpha/beta family, nucleotide-binding domain	P00830	P07251	0.88496836	5
P9WPU5	P25705	atpD Rv1310 MTCY373.30	ATP5A1 ATP5A ATP5AL2 ATPM	3OEH|O:136-355	3OEH|L:150-374	PF00006	PF00006	ATP synthase alpha/beta family, nucleotide-binding domain	ATP synthase alpha/beta family, nucleotide-binding domain	P00830	P07251	0.88496836	4
P9WPU5	P25705	atpD Rv1310 MTCY373.30	ATP5A1 ATP5A ATP5AL2 ATPM	3OEH|O:136-355	3OEH|K:150-374	PF00006	PF00006	ATP synthase alpha/beta family, nucleotide-binding domain	ATP synthase alpha/beta family, nucleotide-binding domain	P00830	P07251	0.88496836	6
P9WPU5	P25705	atpD Rv1310 MTCY373.30	ATP5A1 ATP5A ATP5AL2 ATPM	3OEH|F:136-355	3OEH|C:150-374	PF00006	PF00006	ATP synthase alpha/beta family, nucleotide-binding domain	ATP synthase alpha/beta family, nucleotide-binding domain	P00830	P07251	0.88496836	5
P9WPU5	P25705	atpD Rv1310 MTCY373.30	ATP5A1 ATP5A ATP5AL2 ATPM	3OEH|F:136-355	3OEH|B:150-374	PF00006	PF00006	ATP synthase alpha/beta family, nucleotide-binding domain	ATP synthase alpha/beta family, nucleotide-binding domain	P00830	P07251	0.88496836	5
P9WPU5	P25705	atpD Rv1310 MTCY373.30	ATP5A1 ATP5A ATP5AL2 ATPM	3OEH|X:136-355	3OEH|U:150-374	PF00006	PF00006	ATP synthase alpha/beta family, nucleotide-binding domain	ATP synthase alpha/beta family, nucleotide-binding domain	P00830	P07251	0.88496836	5
P9WPU5	P25705	atpD Rv1310 MTCY373.30	ATP5A1 ATP5A ATP5AL2 ATPM	3OEH|X:136-355	3OEH|T:150-374	PF00006	PF00006	ATP synthase alpha/beta family, nucleotide-binding domain	ATP synthase alpha/beta family, nucleotide-binding domain	P00830	P07251	0.88496836	6
P9WPU5	P25705	atpD Rv1310 MTCY373.30	ATP5A1 ATP5A ATP5AL2 ATPM	3OEH|E:136-355	3OEH|A:150-374	PF00006	PF00006	ATP synthase alpha/beta family, nucleotide-binding domain	ATP synthase alpha/beta family, nucleotide-binding domain	P00830	P07251	0.88496836	3
P9WPU5	P25705	atpD Rv1310 MTCY373.30	ATP5A1 ATP5A ATP5AL2 ATPM	3OEH|E:136-355	3OEH|B:150-374	PF00006	PF00006	ATP synthase alpha/beta family, nucleotide-binding domain	ATP synthase alpha/beta family, nucleotide-binding domain	P00830	P07251	0.88496836	3
P9WPU5	P25705	atpD Rv1310 MTCY373.30	ATP5A1 ATP5A ATP5AL2 ATPM	3ZIA|F:136-355	3ZIA|C:150-374	PF00006	PF00006	ATP synthase alpha/beta family, nucleotide-binding domain	ATP synthase alpha/beta family, nucleotide-binding domain	P00830	P07251	0.88496836	3
P9WPU5	P25705	atpD Rv1310 MTCY373.30	ATP5A1 ATP5A ATP5AL2 ATPM	3OEH|M:136-355	3OEH|L:150-374	PF00006	PF00006	ATP synthase alpha/beta family, nucleotide-binding domain	ATP synthase alpha/beta family, nucleotide-binding domain	P00830	P07251	0.88496836	6
P9WPU5	P25705	atpD Rv1310 MTCY373.30	ATP5A1 ATP5A ATP5AL2 ATPM	3OEH|M:136-355	3OEH|J:150-374	PF00006	PF00006	ATP synthase alpha/beta family, nucleotide-binding domain	ATP synthase alpha/beta family, nucleotide-binding domain	P00830	P07251	0.88496836	5
P9WPU5	P25705	atpD Rv1310 MTCY373.30	ATP5A1 ATP5A ATP5AL2 ATPM	3OEH|N:136-355	3OEH|J:150-374	PF00006	PF00006	ATP synthase alpha/beta family, nucleotide-binding domain	ATP synthase alpha/beta family, nucleotide-binding domain	P00830	P07251	0.88496836	5
P9WPU5	P25705	atpD Rv1310 MTCY373.30	ATP5A1 ATP5A ATP5AL2 ATPM	3OEH|N:136-355	3OEH|K:150-374	PF00006	PF00006	ATP synthase alpha/beta family, nucleotide-binding domain	ATP synthase alpha/beta family, nucleotide-binding domain	P00830	P07251	0.88496836	3
P9WPU5	P25705	atpD Rv1310 MTCY373.30	ATP5A1 ATP5A ATP5AL2 ATPM	3OEH|V:136-355	3OEH|U:150-374	PF00006	PF00006	ATP synthase alpha/beta family, nucleotide-binding domain	ATP synthase alpha/beta family, nucleotide-binding domain	P00830	P07251	0.88496836	5
P9WPU5	P25705	atpD Rv1310 MTCY373.30	ATP5A1 ATP5A ATP5AL2 ATPM	3OEH|V:136-355	3OEH|S:150-374	PF00006	PF00006	ATP synthase alpha/beta family, nucleotide-binding domain	ATP synthase alpha/beta family, nucleotide-binding domain	P00830	P07251	0.88496836	5
P9WPU7	P06576	atpA Rv1308 MTCY373.28	ATP5B ATPMB ATPSB	3ZIA|L:150-374	3ZIA|P:136-355	PF00006	PF00006	ATP synthase alpha/beta family, nucleotide-binding domain	ATP synthase alpha/beta family, nucleotide-binding domain	P07251	P00830	0.88482315	2
P9WPU5	P06576	atpD Rv1310 MTCY373.30	ATP5B ATPMB ATPSB	3OEH|E:136-355	3OEH|N:136-355	PF00006	PF00006	ATP synthase alpha/beta family, nucleotide-binding domain	ATP synthase alpha/beta family, nucleotide-binding domain	P00830	P00830	0.88450099	1
P9WPU5	P06576	atpD Rv1310 MTCY373.30	ATP5B ATPMB ATPSB	3OEH|N:136-355	3OEH|E:136-355	PF00006	PF00006	ATP synthase alpha/beta family, nucleotide-binding domain	ATP synthase alpha/beta family, nucleotide-binding domain	P00830	P00830	0.88450099	1
P9WPU7	P06576	atpA Rv1308 MTCY373.28	ATP5B ATPMB ATPSB	3FKS|T:150-374	3FKS|X:136-355	PF00006	PF00006	ATP synthase alpha/beta family, nucleotide-binding domain	ATP synthase alpha/beta family, nucleotide-binding domain	P07251	P00830	0.88422282	5
P9WPU7	P06576	atpA Rv1308 MTCY373.28	ATP5B ATPMB ATPSB	3FKS|T:150-374	3FKS|W:136-355	PF00006	PF00006	ATP synthase alpha/beta family, nucleotide-binding domain	ATP synthase alpha/beta family, nucleotide-binding domain	P07251	P00830	0.88422282	3
P9WPU5	Q9UII2	atpD Rv1310 MTCY373.30	ATPIF1 ATPI	1OHH|D:135-355	1OHH|H:4-47	PF00006	PF04568	ATP synthase alpha/beta family, nucleotide-binding domain	Mitochondrial ATPase inhibitor, IATP	P00829	P01096	0.88400792	2
P9WPU5	P25705	atpD Rv1310 MTCY373.30	ATP5A1 ATP5A ATP5AL2 ATPM	2QE7|E:130-344	2QE7|B:148-364	PF00006	PF00006	ATP synthase alpha/beta family, nucleotide-binding domain	ATP synthase alpha/beta family, nucleotide-binding domain	Q71CG3	Q71CG5	0.884	4
P9WPU5	P25705	atpD Rv1310 MTCY373.30	ATP5A1 ATP5A ATP5AL2 ATPM	2QE7|E:130-344	2QE7|A:148-364	PF00006	PF00006	ATP synthase alpha/beta family, nucleotide-binding domain	ATP synthase alpha/beta family, nucleotide-binding domain	Q71CG3	Q71CG5	0.884	2
P9WPU5	P25705	atpD Rv1310 MTCY373.30	ATP5A1 ATP5A ATP5AL2 ATPM	2QE7|D:130-344	2QE7|A:148-364	PF00006	PF00006	ATP synthase alpha/beta family, nucleotide-binding domain	ATP synthase alpha/beta family, nucleotide-binding domain	Q71CG3	Q71CG5	0.884	5
P9WPU5	P25705	atpD Rv1310 MTCY373.30	ATP5A1 ATP5A ATP5AL2 ATPM	2QE7|D:130-344	2QE7|C:148-364	PF00006	PF00006	ATP synthase alpha/beta family, nucleotide-binding domain	ATP synthase alpha/beta family, nucleotide-binding domain	Q71CG3	Q71CG5	0.884	2
P9WPU5	P25705	atpD Rv1310 MTCY373.30	ATP5A1 ATP5A ATP5AL2 ATPM	2QE7|F:130-344	2QE7|C:148-364	PF00006	PF00006	ATP synthase alpha/beta family, nucleotide-binding domain	ATP synthase alpha/beta family, nucleotide-binding domain	Q71CG3	Q71CG5	0.884	4
P9WPU5	P25705	atpD Rv1310 MTCY373.30	ATP5A1 ATP5A ATP5AL2 ATPM	2QE7|F:130-344	2QE7|B:148-364	PF00006	PF00006	ATP synthase alpha/beta family, nucleotide-binding domain	ATP synthase alpha/beta family, nucleotide-binding domain	Q71CG3	Q71CG5	0.884	2
P9WPU5	P25705	atpD Rv1310 MTCY373.30	ATP5A1 ATP5A ATP5AL2 ATPM	3ZIA|D:136-355	3ZIA|A:29-94	PF00006	PF02874	ATP synthase alpha/beta family, nucleotide-binding domain	ATP synthase alpha/beta family, beta-barrel domain	P00830	P07251	0.88388235	5
P9WPU5	P25705	atpD Rv1310 MTCY373.30	ATP5A1 ATP5A ATP5AL2 ATPM	4B2Q|D:136-355	4B2Q|A:29-94	PF00006	PF02874	ATP synthase alpha/beta family, nucleotide-binding domain	ATP synthase alpha/beta family, beta-barrel domain	P00830	P07251	0.88388235	5
P9WPU5	P25705	atpD Rv1310 MTCY373.30	ATP5A1 ATP5A ATP5AL2 ATPM	4B2Q|E:136-355	4B2Q|B:29-94	PF00006	PF02874	ATP synthase alpha/beta family, nucleotide-binding domain	ATP synthase alpha/beta family, beta-barrel domain	P00830	P07251	0.88388235	3
P9WPU7	P06576	atpA Rv1308 MTCY373.28	ATP5B ATPMB ATPSB	2W6J|B:148-372	2W6J|E:368-474	PF00006	PF00306	ATP synthase alpha/beta family, nucleotide-binding domain	ATP synthase alpha/beta chain, C terminal domain	P19483	P00829	0.88357229	4
P9WPU7	P06576	atpA Rv1308 MTCY373.28	ATP5B ATPMB ATPSB	2JDI|B:148-372	2JDI|E:368-474	PF00006	PF00306	ATP synthase alpha/beta family, nucleotide-binding domain	ATP synthase alpha/beta chain, C terminal domain	P19483	P00829	0.88357229	4
P9WPU7	P06576	atpA Rv1308 MTCY373.28	ATP5B ATPMB ATPSB	2CK3|B:148-372	2CK3|E:368-474	PF00006	PF00306	ATP synthase alpha/beta family, nucleotide-binding domain	ATP synthase alpha/beta chain, C terminal domain	P19483	P00829	0.88357229	4
P9WPU5	P25705	atpD Rv1310 MTCY373.30	ATP5A1 ATP5A ATP5AL2 ATPM	3ZIA|P:136-355	3ZIA|M:150-374	PF00006	PF00006	ATP synthase alpha/beta family, nucleotide-binding domain	ATP synthase alpha/beta family, nucleotide-binding domain	P00830	P07251	0.88282558	3
P9WPU5	P25705	atpD Rv1310 MTCY373.30	ATP5A1 ATP5A ATP5AL2 ATPM	3FKS|V:136-342	3FKS|S:150-374	PF00006	PF00006	ATP synthase alpha/beta family, nucleotide-binding domain	ATP synthase alpha/beta family, nucleotide-binding domain	P00830	P07251	0.88282558	5
P9WPU5	P25705	atpD Rv1310 MTCY373.30	ATP5A1 ATP5A ATP5AL2 ATPM	3ZIA|F:136-355	3ZIA|B:150-374	PF00006	PF00006	ATP synthase alpha/beta family, nucleotide-binding domain	ATP synthase alpha/beta family, nucleotide-binding domain	P00830	P07251	0.88262903	2
P9WGV1	Q00266	metK Rv1392 MTCY21B4.09	MAT1A AMS1 MATA1	1O90|B:253-390	1O90|A:253-390	PF02773	PF02773	S-adenosylmethionine synthetase, C-terminal domain	S-adenosylmethionine synthetase, C-terminal domain	P13444	P13444	0.88147603	9
P9WGV1	Q00266	metK Rv1392 MTCY21B4.09	MAT1A AMS1 MATA1	1QM4|A:253-390	1QM4|B:253-390	PF02773	PF02773	S-adenosylmethionine synthetase, C-terminal domain	S-adenosylmethionine synthetase, C-terminal domain	P13444	P13444	0.88147603	9
P9WGV1	Q00266	metK Rv1392 MTCY21B4.09	MAT1A AMS1 MATA1	1O92|A:253-390	1O92|B:253-390	PF02773	PF02773	S-adenosylmethionine synthetase, C-terminal domain	S-adenosylmethionine synthetase, C-terminal domain	P13444	P13444	0.88147603	9
P9WGV1	Q00266	metK Rv1392 MTCY21B4.09	MAT1A AMS1 MATA1	1O93|A:253-390	1O93|B:253-390	PF02773	PF02773	S-adenosylmethionine synthetase, C-terminal domain	S-adenosylmethionine synthetase, C-terminal domain	P13444	P13444	0.88147603	9
P9WGV1	Q00266	metK Rv1392 MTCY21B4.09	MAT1A AMS1 MATA1	1QM4|B:253-390	1QM4|A:253-390	PF02773	PF02773	S-adenosylmethionine synthetase, C-terminal domain	S-adenosylmethionine synthetase, C-terminal domain	P13444	P13444	0.88147603	9
P9WGV1	Q00266	metK Rv1392 MTCY21B4.09	MAT1A AMS1 MATA1	1O9T|A:253-390	1O9T|B:253-390	PF02773	PF02773	S-adenosylmethionine synthetase, C-terminal domain	S-adenosylmethionine synthetase, C-terminal domain	P13444	P13444	0.88147603	9
P9WGV1	Q00266	metK Rv1392 MTCY21B4.09	MAT1A AMS1 MATA1	1O93|B:253-390	1O93|A:253-390	PF02773	PF02773	S-adenosylmethionine synthetase, C-terminal domain	S-adenosylmethionine synthetase, C-terminal domain	P13444	P13444	0.88147603	9
P9WGV1	Q00266	metK Rv1392 MTCY21B4.09	MAT1A AMS1 MATA1	1O90|A:253-390	1O90|B:253-390	PF02773	PF02773	S-adenosylmethionine synthetase, C-terminal domain	S-adenosylmethionine synthetase, C-terminal domain	P13444	P13444	0.88147603	9
P9WGV1	Q00266	metK Rv1392 MTCY21B4.09	MAT1A AMS1 MATA1	1O9T|B:253-390	1O9T|A:253-390	PF02773	PF02773	S-adenosylmethionine synthetase, C-terminal domain	S-adenosylmethionine synthetase, C-terminal domain	P13444	P13444	0.88147603	9
P9WGV1	Q00266	metK Rv1392 MTCY21B4.09	MAT1A AMS1 MATA1	1O92|B:253-390	1O92|A:253-390	PF02773	PF02773	S-adenosylmethionine synthetase, C-terminal domain	S-adenosylmethionine synthetase, C-terminal domain	P13444	P13444	0.88147603	9
P9WPU5	P25705	atpD Rv1310 MTCY373.30	ATP5A1 ATP5A ATP5AL2 ATPM	3ZIA|P:136-355	3ZIA|L:150-374	PF00006	PF00006	ATP synthase alpha/beta family, nucleotide-binding domain	ATP synthase alpha/beta family, nucleotide-binding domain	P00830	P07251	0.88049191	2
P9WPU5	P25705	atpD Rv1310 MTCY373.30	ATP5A1 ATP5A ATP5AL2 ATPM	3FKS|V:136-342	3FKS|U:150-374	PF00006	PF00006	ATP synthase alpha/beta family, nucleotide-binding domain	ATP synthase alpha/beta family, nucleotide-binding domain	P00830	P07251	0.88049191	5
P9WPU5	P36542	atpD Rv1310 MTCY373.30	ATP5C1 ATP5C ATP5CL1	1OHH|E:135-355	1OHH|G:77-272	PF00006	PF00231	ATP synthase alpha/beta family, nucleotide-binding domain	ATP synthase	P00829	P05631	0.88013067	2
P9WPU5	P36542	atpD Rv1310 MTCY373.30	ATP5C1 ATP5C ATP5CL1	1OHH|D:135-355	1OHH|G:77-272	PF00006	PF00231	ATP synthase alpha/beta family, nucleotide-binding domain	ATP synthase	P00829	P05631	0.88013067	2
P9WPU7	P06576	atpA Rv1308 MTCY373.28	ATP5B ATPMB ATPSB	3OFN|S:150-374	3OFN|V:128-355	PF00006	PF00006	ATP synthase alpha/beta family, nucleotide-binding domain	ATP synthase alpha/beta family, nucleotide-binding domain	P07251	P00830	0.87984999	4
P9WPU7	P06576	atpA Rv1308 MTCY373.28	ATP5B ATPMB ATPSB	3OFN|S:150-374	3OFN|V:142-355	PF00006	PF00006	ATP synthase alpha/beta family, nucleotide-binding domain	ATP synthase alpha/beta family, nucleotide-binding domain	P07251	P00830	0.87984999	4
P9WPU7	P06576	atpA Rv1308 MTCY373.28	ATP5B ATPMB ATPSB	3OFN|U:150-374	3OFN|V:128-355	PF00006	PF00006	ATP synthase alpha/beta family, nucleotide-binding domain	ATP synthase alpha/beta family, nucleotide-binding domain	P07251	P00830	0.87984999	4
P9WPU7	P06576	atpA Rv1308 MTCY373.28	ATP5B ATPMB ATPSB	3OFN|U:150-374	3OFN|V:142-355	PF00006	PF00006	ATP synthase alpha/beta family, nucleotide-binding domain	ATP synthase alpha/beta family, nucleotide-binding domain	P07251	P00830	0.87984999	4
P9WPU5	P25705	atpD Rv1310 MTCY373.30	ATP5A1 ATP5A ATP5AL2 ATPM	2HLD|E:136-355	2HLD|B:26-94	PF00006	PF02874	ATP synthase alpha/beta family, nucleotide-binding domain	ATP synthase alpha/beta family, beta-barrel domain	P00830	P07251	0.87868993	3
P9WPU5	P25705	atpD Rv1310 MTCY373.30	ATP5A1 ATP5A ATP5AL2 ATPM	3OE7|W:136-355	3OE7|T:26-94	PF00006	PF02874	ATP synthase alpha/beta family, nucleotide-binding domain	ATP synthase alpha/beta family, beta-barrel domain	P00830	P07251	0.87868993	4
P9WPU5	P25705	atpD Rv1310 MTCY373.30	ATP5A1 ATP5A ATP5AL2 ATPM	3ZRY|D:136-355	3ZRY|A:26-94	PF00006	PF02874	ATP synthase alpha/beta family, nucleotide-binding domain	ATP synthase alpha/beta family, beta-barrel domain	P00830	P07251	0.87868993	5
P9WPU5	P25705	atpD Rv1310 MTCY373.30	ATP5A1 ATP5A ATP5AL2 ATPM	3OEE|W:136-355	3OEE|T:26-94	PF00006	PF02874	ATP synthase alpha/beta family, nucleotide-binding domain	ATP synthase alpha/beta family, beta-barrel domain	P00830	P07251	0.87868993	3
P9WPU5	P25705	atpD Rv1310 MTCY373.30	ATP5A1 ATP5A ATP5AL2 ATPM	2WPD|F:136-355	2WPD|C:26-94	PF00006	PF02874	ATP synthase alpha/beta family, nucleotide-binding domain	ATP synthase alpha/beta family, beta-barrel domain	P00830	P07251	0.87868993	4
P9WPU5	P25705	atpD Rv1310 MTCY373.30	ATP5A1 ATP5A ATP5AL2 ATPM	3OEE|O:136-355	3OEE|L:26-94	PF00006	PF02874	ATP synthase alpha/beta family, nucleotide-binding domain	ATP synthase alpha/beta family, beta-barrel domain	P00830	P07251	0.87868993	4
P9WPU5	P25705	atpD Rv1310 MTCY373.30	ATP5A1 ATP5A ATP5AL2 ATPM	3OEE|D:136-355	3OEE|A:26-94	PF00006	PF02874	ATP synthase alpha/beta family, nucleotide-binding domain	ATP synthase alpha/beta family, beta-barrel domain	P00830	P07251	0.87868993	5
P9WPU5	P25705	atpD Rv1310 MTCY373.30	ATP5A1 ATP5A ATP5AL2 ATPM	3FKS|X:136-355	3FKS|U:26-94	PF00006	PF02874	ATP synthase alpha/beta family, nucleotide-binding domain	ATP synthase alpha/beta family, beta-barrel domain	P00830	P07251	0.87868993	5
P9WPU5	P25705	atpD Rv1310 MTCY373.30	ATP5A1 ATP5A ATP5AL2 ATPM	3FKS|D:136-355	3FKS|A:26-94	PF00006	PF02874	ATP synthase alpha/beta family, nucleotide-binding domain	ATP synthase alpha/beta family, beta-barrel domain	P00830	P07251	0.87868993	5
P9WPU5	P25705	atpD Rv1310 MTCY373.30	ATP5A1 ATP5A ATP5AL2 ATPM	3OE7|O:136-355	3OE7|L:26-94	PF00006	PF02874	ATP synthase alpha/beta family, nucleotide-binding domain	ATP synthase alpha/beta family, beta-barrel domain	P00830	P07251	0.87868993	4
P9WPU5	P25705	atpD Rv1310 MTCY373.30	ATP5A1 ATP5A ATP5AL2 ATPM	3FKS|M:136-355	3FKS|J:26-94	PF00006	PF02874	ATP synthase alpha/beta family, nucleotide-binding domain	ATP synthase alpha/beta family, beta-barrel domain	P00830	P07251	0.87868993	5
P9WPU5	P25705	atpD Rv1310 MTCY373.30	ATP5A1 ATP5A ATP5AL2 ATPM	3FKS|N:136-355	3FKS|K:26-94	PF00006	PF02874	ATP synthase alpha/beta family, nucleotide-binding domain	ATP synthase alpha/beta family, beta-barrel domain	P00830	P07251	0.87868993	3
P9WPU5	P25705	atpD Rv1310 MTCY373.30	ATP5A1 ATP5A ATP5AL2 ATPM	2HLD|X:136-355	2HLD|U:26-94	PF00006	PF02874	ATP synthase alpha/beta family, nucleotide-binding domain	ATP synthase alpha/beta family, beta-barrel domain	P00830	P07251	0.87868993	5
P9WPU5	P25705	atpD Rv1310 MTCY373.30	ATP5A1 ATP5A ATP5AL2 ATPM	2HLD|O:136-355	2HLD|L:26-94	PF00006	PF02874	ATP synthase alpha/beta family, nucleotide-binding domain	ATP synthase alpha/beta family, beta-barrel domain	P00830	P07251	0.87868993	4
P9WPU5	P25705	atpD Rv1310 MTCY373.30	ATP5A1 ATP5A ATP5AL2 ATPM	2XOK|D:136-355	2XOK|A:26-94	PF00006	PF02874	ATP synthase alpha/beta family, nucleotide-binding domain	ATP synthase alpha/beta family, beta-barrel domain	P00830	P07251	0.87868993	5
P9WPU5	P25705	atpD Rv1310 MTCY373.30	ATP5A1 ATP5A ATP5AL2 ATPM	2HLD|D:136-355	2HLD|A:26-94	PF00006	PF02874	ATP synthase alpha/beta family, nucleotide-binding domain	ATP synthase alpha/beta family, beta-barrel domain	P00830	P07251	0.87868993	5
P9WPU5	P25705	atpD Rv1310 MTCY373.30	ATP5A1 ATP5A ATP5AL2 ATPM	2HLD|M:136-355	2HLD|J:26-94	PF00006	PF02874	ATP synthase alpha/beta family, nucleotide-binding domain	ATP synthase alpha/beta family, beta-barrel domain	P00830	P07251	0.87868993	4
P9WPU5	P25705	atpD Rv1310 MTCY373.30	ATP5A1 ATP5A ATP5AL2 ATPM	3OE7|F:136-355	3OE7|C:26-94	PF00006	PF02874	ATP synthase alpha/beta family, nucleotide-binding domain	ATP synthase alpha/beta family, beta-barrel domain	P00830	P07251	0.87868993	5
P9WPU5	P25705	atpD Rv1310 MTCY373.30	ATP5A1 ATP5A ATP5AL2 ATPM	3OE7|M:136-355	3OE7|J:26-94	PF00006	PF02874	ATP synthase alpha/beta family, nucleotide-binding domain	ATP synthase alpha/beta family, beta-barrel domain	P00830	P07251	0.87868993	4
P9WPU5	P25705	atpD Rv1310 MTCY373.30	ATP5A1 ATP5A ATP5AL2 ATPM	2HLD|W:136-355	2HLD|T:26-94	PF00006	PF02874	ATP synthase alpha/beta family, nucleotide-binding domain	ATP synthase alpha/beta family, beta-barrel domain	P00830	P07251	0.87868993	3
P9WPU5	P25705	atpD Rv1310 MTCY373.30	ATP5A1 ATP5A ATP5AL2 ATPM	2XOK|F:136-355	2XOK|C:26-94	PF00006	PF02874	ATP synthase alpha/beta family, nucleotide-binding domain	ATP synthase alpha/beta family, beta-barrel domain	P00830	P07251	0.87868993	5
P9WPU5	P25705	atpD Rv1310 MTCY373.30	ATP5A1 ATP5A ATP5AL2 ATPM	3OE7|D:136-355	3OE7|A:26-94	PF00006	PF02874	ATP synthase alpha/beta family, nucleotide-binding domain	ATP synthase alpha/beta family, beta-barrel domain	P00830	P07251	0.87868993	5
P9WPU5	P25705	atpD Rv1310 MTCY373.30	ATP5A1 ATP5A ATP5AL2 ATPM	3FKS|E:136-355	3FKS|B:26-94	PF00006	PF02874	ATP synthase alpha/beta family, nucleotide-binding domain	ATP synthase alpha/beta family, beta-barrel domain	P00830	P07251	0.87868993	3
P9WPU5	P25705	atpD Rv1310 MTCY373.30	ATP5A1 ATP5A ATP5AL2 ATPM	3OE7|X:136-355	3OE7|U:26-94	PF00006	PF02874	ATP synthase alpha/beta family, nucleotide-binding domain	ATP synthase alpha/beta family, beta-barrel domain	P00830	P07251	0.87868993	5
P9WPU5	P25705	atpD Rv1310 MTCY373.30	ATP5A1 ATP5A ATP5AL2 ATPM	2WPD|D:136-355	2WPD|A:26-94	PF00006	PF02874	ATP synthase alpha/beta family, nucleotide-binding domain	ATP synthase alpha/beta family, beta-barrel domain	P00830	P07251	0.87868993	5
P9WPU5	P25705	atpD Rv1310 MTCY373.30	ATP5A1 ATP5A ATP5AL2 ATPM	3OEE|M:136-355	3OEE|J:26-94	PF00006	PF02874	ATP synthase alpha/beta family, nucleotide-binding domain	ATP synthase alpha/beta family, beta-barrel domain	P00830	P07251	0.87868993	4
P9WPU5	P25705	atpD Rv1310 MTCY373.30	ATP5A1 ATP5A ATP5AL2 ATPM	3ZRY|E:136-355	3ZRY|B:26-94	PF00006	PF02874	ATP synthase alpha/beta family, nucleotide-binding domain	ATP synthase alpha/beta family, beta-barrel domain	P00830	P07251	0.87868993	3
P9WPU5	P25705	atpD Rv1310 MTCY373.30	ATP5A1 ATP5A ATP5AL2 ATPM	2HLD|N:136-355	2HLD|K:26-94	PF00006	PF02874	ATP synthase alpha/beta family, nucleotide-binding domain	ATP synthase alpha/beta family, beta-barrel domain	P00830	P07251	0.87868993	3
P9WPU5	P25705	atpD Rv1310 MTCY373.30	ATP5A1 ATP5A ATP5AL2 ATPM	2WPD|E:136-355	2WPD|B:26-94	PF00006	PF02874	ATP synthase alpha/beta family, nucleotide-binding domain	ATP synthase alpha/beta family, beta-barrel domain	P00830	P07251	0.87868993	3
P9WPU5	P25705	atpD Rv1310 MTCY373.30	ATP5A1 ATP5A ATP5AL2 ATPM	3OEE|X:136-355	3OEE|U:26-94	PF00006	PF02874	ATP synthase alpha/beta family, nucleotide-binding domain	ATP synthase alpha/beta family, beta-barrel domain	P00830	P07251	0.87868993	5
P9WPU5	P25705	atpD Rv1310 MTCY373.30	ATP5A1 ATP5A ATP5AL2 ATPM	3OEE|E:136-355	3OEE|B:26-94	PF00006	PF02874	ATP synthase alpha/beta family, nucleotide-binding domain	ATP synthase alpha/beta family, beta-barrel domain	P00830	P07251	0.87868993	4
P9WPU5	P25705	atpD Rv1310 MTCY373.30	ATP5A1 ATP5A ATP5AL2 ATPM	3FKS|F:136-355	3FKS|C:26-94	PF00006	PF02874	ATP synthase alpha/beta family, nucleotide-binding domain	ATP synthase alpha/beta family, beta-barrel domain	P00830	P07251	0.87868993	5
P9WPU5	P25705	atpD Rv1310 MTCY373.30	ATP5A1 ATP5A ATP5AL2 ATPM	3OE7|N:136-355	3OE7|K:26-94	PF00006	PF02874	ATP synthase alpha/beta family, nucleotide-binding domain	ATP synthase alpha/beta family, beta-barrel domain	P00830	P07251	0.87868993	3
P9WPU5	P25705	atpD Rv1310 MTCY373.30	ATP5A1 ATP5A ATP5AL2 ATPM	2XOK|E:136-355	2XOK|B:26-94	PF00006	PF02874	ATP synthase alpha/beta family, nucleotide-binding domain	ATP synthase alpha/beta family, beta-barrel domain	P00830	P07251	0.87868993	3
P9WPU5	P25705	atpD Rv1310 MTCY373.30	ATP5A1 ATP5A ATP5AL2 ATPM	2HLD|F:136-355	2HLD|C:26-94	PF00006	PF02874	ATP synthase alpha/beta family, nucleotide-binding domain	ATP synthase alpha/beta family, beta-barrel domain	P00830	P07251	0.87868993	5
P9WPU5	P25705	atpD Rv1310 MTCY373.30	ATP5A1 ATP5A ATP5AL2 ATPM	3FKS|W:136-355	3FKS|T:26-94	PF00006	PF02874	ATP synthase alpha/beta family, nucleotide-binding domain	ATP synthase alpha/beta family, beta-barrel domain	P00830	P07251	0.87868993	3
P9WPU5	P25705	atpD Rv1310 MTCY373.30	ATP5A1 ATP5A ATP5AL2 ATPM	3OE7|E:136-355	3OE7|B:26-94	PF00006	PF02874	ATP synthase alpha/beta family, nucleotide-binding domain	ATP synthase alpha/beta family, beta-barrel domain	P00830	P07251	0.87868993	3
P9WPU5	P25705	atpD Rv1310 MTCY373.30	ATP5A1 ATP5A ATP5AL2 ATPM	3FKS|O:136-355	3FKS|L:26-94	PF00006	PF02874	ATP synthase alpha/beta family, nucleotide-binding domain	ATP synthase alpha/beta family, beta-barrel domain	P00830	P07251	0.87868993	4
P9WPU5	P25705	atpD Rv1310 MTCY373.30	ATP5A1 ATP5A ATP5AL2 ATPM	3OEE|F:136-355	3OEE|C:26-94	PF00006	PF02874	ATP synthase alpha/beta family, nucleotide-binding domain	ATP synthase alpha/beta family, beta-barrel domain	P00830	P07251	0.87868993	4
P9WPU5	P25705	atpD Rv1310 MTCY373.30	ATP5A1 ATP5A ATP5AL2 ATPM	3OEE|N:136-355	3OEE|K:26-94	PF00006	PF02874	ATP synthase alpha/beta family, nucleotide-binding domain	ATP synthase alpha/beta family, beta-barrel domain	P00830	P07251	0.87868993	3
P9WPU5	P25705	atpD Rv1310 MTCY373.30	ATP5A1 ATP5A ATP5AL2 ATPM	3ZRY|F:136-355	3ZRY|C:26-94	PF00006	PF02874	ATP synthase alpha/beta family, nucleotide-binding domain	ATP synthase alpha/beta family, beta-barrel domain	P00830	P07251	0.87868993	4
P9WPU7	P25705	atpA Rv1308 MTCY373.28	ATP5A1 ATP5A ATP5AL2 ATPM	3ZIA|B:150-374	3ZIA|M:26-94	PF00006	PF02874	ATP synthase alpha/beta family, nucleotide-binding domain	ATP synthase alpha/beta family, beta-barrel domain	P07251	P07251	0.87868993	1
P9WPU7	Q9UII2	atpA Rv1308 MTCY373.28	ATPIF1 ATPI	1OHH|A:148-372	1OHH|H:4-47	PF00006	PF04568	ATP synthase alpha/beta family, nucleotide-binding domain	Mitochondrial ATPase inhibitor, IATP	P19483	P01096	0.87830291	1
P9WPU5	P25705	atpD Rv1310 MTCY373.30	ATP5A1 ATP5A ATP5AL2 ATPM	3OFN|V:128-355	3OFN|U:150-374	PF00006	PF00006	ATP synthase alpha/beta family, nucleotide-binding domain	ATP synthase alpha/beta family, nucleotide-binding domain	P00830	P07251	0.87798519	4
P9WPU5	P25705	atpD Rv1310 MTCY373.30	ATP5A1 ATP5A ATP5AL2 ATPM	3OFN|V:128-355	3OFN|S:150-374	PF00006	PF00006	ATP synthase alpha/beta family, nucleotide-binding domain	ATP synthase alpha/beta family, nucleotide-binding domain	P00830	P07251	0.87798519	4
P9WPU5	P25705	atpD Rv1310 MTCY373.30	ATP5A1 ATP5A ATP5AL2 ATPM	3OFN|V:142-355	3OFN|U:150-374	PF00006	PF00006	ATP synthase alpha/beta family, nucleotide-binding domain	ATP synthase alpha/beta family, nucleotide-binding domain	P00830	P07251	0.87798519	4
P9WPU5	P25705	atpD Rv1310 MTCY373.30	ATP5A1 ATP5A ATP5AL2 ATPM	3OFN|V:142-355	3OFN|S:150-374	PF00006	PF00006	ATP synthase alpha/beta family, nucleotide-binding domain	ATP synthase alpha/beta family, nucleotide-binding domain	P00830	P07251	0.87798519	4
P9WPU5	P25705	atpD Rv1310 MTCY373.30	ATP5A1 ATP5A ATP5AL2 ATPM	3OEE|V:136-355	3OEE|S:27-94	PF00006	PF02874	ATP synthase alpha/beta family, nucleotide-binding domain	ATP synthase alpha/beta family, beta-barrel domain	P00830	P07251	0.87774256	5
P9WPU5	P25705	atpD Rv1310 MTCY373.30	ATP5A1 ATP5A ATP5AL2 ATPM	3OE7|V:136-355	3OE7|S:27-94	PF00006	PF02874	ATP synthase alpha/beta family, nucleotide-binding domain	ATP synthase alpha/beta family, beta-barrel domain	P00830	P07251	0.87774256	5
P9WPU5	P25705	atpD Rv1310 MTCY373.30	ATP5A1 ATP5A ATP5AL2 ATPM	2HLD|V:136-355	2HLD|S:27-94	PF00006	PF02874	ATP synthase alpha/beta family, nucleotide-binding domain	ATP synthase alpha/beta family, beta-barrel domain	P00830	P07251	0.87774256	5
P9WPS3	Q93084	ctpV Rv0969 MTCY10D7.05c	ATP2A3	2VOY|F:214-326	2VOY|E:93-115	PF00122	PF00122	E1-E2 ATPase	E1-E2 ATPase	O29777	P04191	0.87749644	1
P9WPS3	O14983	ctpV Rv0969 MTCY10D7.05c	ATP2A1	2VOY|F:214-326	2VOY|E:93-115	PF00122	PF00122	E1-E2 ATPase	E1-E2 ATPase	O29777	P04191	0.87749644	1
P9WPS3	P16615	ctpV Rv0969 MTCY10D7.05c	ATP2A2 ATP2B	2VOY|F:214-326	2VOY|E:93-115	PF00122	PF00122	E1-E2 ATPase	E1-E2 ATPase	O29777	P04191	0.87749644	1
P9WPS3	O14983	ctpV Rv0969 MTCY10D7.05c	ATP2A1	2VOY|F:214-326	2VOY|G:243-278	PF00122	PF00122	E1-E2 ATPase	E1-E2 ATPase	O29777	P04191	0.87749644	1
P9WPS3	P16615	ctpV Rv0969 MTCY10D7.05c	ATP2A2 ATP2B	2VOY|F:214-326	2VOY|G:243-278	PF00122	PF00122	E1-E2 ATPase	E1-E2 ATPase	O29777	P04191	0.87749644	1
P9WGV1	Q00266	metK Rv1392 MTCY21B4.09	MAT1A AMS1 MATA1	1O90|B:253-390	1O90|A:17-116	PF02773	PF00438	S-adenosylmethionine synthetase, C-terminal domain	S-adenosylmethionine synthetase, N-terminal domain	P13444	P13444	0.87705758	9
P9WGV1	Q00266	metK Rv1392 MTCY21B4.09	MAT1A AMS1 MATA1	1QM4|A:253-390	1QM4|B:17-116	PF02773	PF00438	S-adenosylmethionine synthetase, C-terminal domain	S-adenosylmethionine synthetase, N-terminal domain	P13444	P13444	0.87705758	9
P9WGV1	Q00266	metK Rv1392 MTCY21B4.09	MAT1A AMS1 MATA1	1O92|A:253-390	1O92|B:17-116	PF02773	PF00438	S-adenosylmethionine synthetase, C-terminal domain	S-adenosylmethionine synthetase, N-terminal domain	P13444	P13444	0.87705758	9
P9WGV1	Q00266	metK Rv1392 MTCY21B4.09	MAT1A AMS1 MATA1	1O93|A:253-390	1O93|B:17-116	PF02773	PF00438	S-adenosylmethionine synthetase, C-terminal domain	S-adenosylmethionine synthetase, N-terminal domain	P13444	P13444	0.87705758	9
P9WGV1	Q00266	metK Rv1392 MTCY21B4.09	MAT1A AMS1 MATA1	1QM4|B:253-390	1QM4|A:17-116	PF02773	PF00438	S-adenosylmethionine synthetase, C-terminal domain	S-adenosylmethionine synthetase, N-terminal domain	P13444	P13444	0.87705758	9
P9WGV1	Q00266	metK Rv1392 MTCY21B4.09	MAT1A AMS1 MATA1	1O9T|A:253-390	1O9T|B:17-116	PF02773	PF00438	S-adenosylmethionine synthetase, C-terminal domain	S-adenosylmethionine synthetase, N-terminal domain	P13444	P13444	0.87705758	9
P9WGV1	Q00266	metK Rv1392 MTCY21B4.09	MAT1A AMS1 MATA1	1O93|B:253-390	1O93|A:17-116	PF02773	PF00438	S-adenosylmethionine synthetase, C-terminal domain	S-adenosylmethionine synthetase, N-terminal domain	P13444	P13444	0.87705758	9
P9WGV1	Q00266	metK Rv1392 MTCY21B4.09	MAT1A AMS1 MATA1	1O90|A:253-390	1O90|B:17-116	PF02773	PF00438	S-adenosylmethionine synthetase, C-terminal domain	S-adenosylmethionine synthetase, N-terminal domain	P13444	P13444	0.87705758	9
P9WGV1	Q00266	metK Rv1392 MTCY21B4.09	MAT1A AMS1 MATA1	1O9T|B:253-390	1O9T|A:17-116	PF02773	PF00438	S-adenosylmethionine synthetase, C-terminal domain	S-adenosylmethionine synthetase, N-terminal domain	P13444	P13444	0.87705758	9
P9WGV1	Q00266	metK Rv1392 MTCY21B4.09	MAT1A AMS1 MATA1	1O92|B:253-390	1O92|A:17-116	PF02773	PF00438	S-adenosylmethionine synthetase, C-terminal domain	S-adenosylmethionine synthetase, N-terminal domain	P13444	P13444	0.87705758	9
P9WPU5	P25705	atpD Rv1310 MTCY373.30	ATP5A1 ATP5A ATP5AL2 ATPM	4ASU|D:368-472	4ASU|A:148-372	PF00306	PF00006	ATP synthase alpha/beta chain, C terminal domain	ATP synthase alpha/beta family, nucleotide-binding domain	P00829	P19483	0.87692645	5
P9WPU5	P25705	atpD Rv1310 MTCY373.30	ATP5A1 ATP5A ATP5AL2 ATPM	3OEH|W:136-355	3OEH|T:26-94	PF00006	PF02874	ATP synthase alpha/beta family, nucleotide-binding domain	ATP synthase alpha/beta family, beta-barrel domain	P00830	P07251	0.87604566	4
P9WPU5	P25705	atpD Rv1310 MTCY373.30	ATP5A1 ATP5A ATP5AL2 ATPM	3OEH|D:136-355	3OEH|A:26-94	PF00006	PF02874	ATP synthase alpha/beta family, nucleotide-binding domain	ATP synthase alpha/beta family, beta-barrel domain	P00830	P07251	0.87604566	5
P9WPU5	P25705	atpD Rv1310 MTCY373.30	ATP5A1 ATP5A ATP5AL2 ATPM	3OEH|O:136-355	3OEH|L:26-94	PF00006	PF02874	ATP synthase alpha/beta family, nucleotide-binding domain	ATP synthase alpha/beta family, beta-barrel domain	P00830	P07251	0.87604566	4
P9WPU5	P25705	atpD Rv1310 MTCY373.30	ATP5A1 ATP5A ATP5AL2 ATPM	3OEH|F:136-355	3OEH|C:26-94	PF00006	PF02874	ATP synthase alpha/beta family, nucleotide-binding domain	ATP synthase alpha/beta family, beta-barrel domain	P00830	P07251	0.87604566	5
P9WPU5	P25705	atpD Rv1310 MTCY373.30	ATP5A1 ATP5A ATP5AL2 ATPM	3OEH|X:136-355	3OEH|U:26-94	PF00006	PF02874	ATP synthase alpha/beta family, nucleotide-binding domain	ATP synthase alpha/beta family, beta-barrel domain	P00830	P07251	0.87604566	5
P9WPU5	P25705	atpD Rv1310 MTCY373.30	ATP5A1 ATP5A ATP5AL2 ATPM	3OEH|E:136-355	3OEH|B:26-94	PF00006	PF02874	ATP synthase alpha/beta family, nucleotide-binding domain	ATP synthase alpha/beta family, beta-barrel domain	P00830	P07251	0.87604566	3
P9WPU5	P25705	atpD Rv1310 MTCY373.30	ATP5A1 ATP5A ATP5AL2 ATPM	3OEH|M:136-355	3OEH|J:26-94	PF00006	PF02874	ATP synthase alpha/beta family, nucleotide-binding domain	ATP synthase alpha/beta family, beta-barrel domain	P00830	P07251	0.87604566	5
P9WPU5	P25705	atpD Rv1310 MTCY373.30	ATP5A1 ATP5A ATP5AL2 ATPM	3OEH|N:136-355	3OEH|K:26-94	PF00006	PF02874	ATP synthase alpha/beta family, nucleotide-binding domain	ATP synthase alpha/beta family, beta-barrel domain	P00830	P07251	0.87604566	3
P9WPU5	P25705	atpD Rv1310 MTCY373.30	ATP5A1 ATP5A ATP5AL2 ATPM	3OEH|V:136-355	3OEH|S:27-94	PF00006	PF02874	ATP synthase alpha/beta family, nucleotide-binding domain	ATP synthase alpha/beta family, beta-barrel domain	P00830	P07251	0.87510114	5
P9WPU5	P25705	atpD Rv1310 MTCY373.30	ATP5A1 ATP5A ATP5AL2 ATPM	3FKS|X:136-355	3FKS|T:150-374	PF00006	PF00006	ATP synthase alpha/beta family, nucleotide-binding domain	ATP synthase alpha/beta family, nucleotide-binding domain	P00830	P07251	0.87489428	5
P9WPU5	P25705	atpD Rv1310 MTCY373.30	ATP5A1 ATP5A ATP5AL2 ATPM	3FKS|W:136-355	3FKS|T:150-374	PF00006	PF00006	ATP synthase alpha/beta family, nucleotide-binding domain	ATP synthase alpha/beta family, nucleotide-binding domain	P00830	P07251	0.87489428	3
P9WPU5	P25705	atpD Rv1310 MTCY373.30	ATP5A1 ATP5A ATP5AL2 ATPM	2V7Q|F:135-355	2V7Q|B:384-488	PF00006	PF00306	ATP synthase alpha/beta family, nucleotide-binding domain	ATP synthase alpha/beta chain, C terminal domain	P00829	Q1JQC4	0.8747714	5
P9WPU9	P06576	atpG Rv1309 MTCY373.29	ATP5B ATPMB ATPSB	1OHH|G:1-83	1OHH|F:368-474	PF00231	PF00306	ATP synthase	ATP synthase alpha/beta chain, C terminal domain	P05631	P00829	0.87464278	2
P9WPU9	P06576	atpG Rv1309 MTCY373.29	ATP5B ATPMB ATPSB	1OHH|G:1-83	1OHH|D:368-476	PF00231	PF00306	ATP synthase	ATP synthase alpha/beta chain, C terminal domain	P05631	P00829	0.87464278	2
P9WPU7	P36542	atpA Rv1308 MTCY373.28	ATP5C1 ATP5C ATP5CL1	1OHH|B:148-372	1OHH|G:77-272	PF00006	PF00231	ATP synthase alpha/beta family, nucleotide-binding domain	ATP synthase	P19483	P05631	0.87445068	2
P9WPU7	P36542	atpA Rv1308 MTCY373.28	ATP5C1 ATP5C ATP5CL1	1OHH|A:148-372	1OHH|G:77-272	PF00006	PF00231	ATP synthase alpha/beta family, nucleotide-binding domain	ATP synthase	P19483	P05631	0.87445068	2
P9WPU7	P36542	atpA Rv1308 MTCY373.28	ATP5C1 ATP5C ATP5CL1	1OHH|C:148-372	1OHH|G:77-272	PF00006	PF00231	ATP synthase alpha/beta family, nucleotide-binding domain	ATP synthase	P19483	P05631	0.87445068	1
P9WPU5	P25705	atpD Rv1310 MTCY373.30	ATP5A1 ATP5A ATP5AL2 ATPM	1EFR|D:368-475	1EFR|C:148-372	PF00306	PF00006	ATP synthase alpha/beta chain, C terminal domain	ATP synthase alpha/beta family, nucleotide-binding domain	P00829	P19483	0.87407094	6
P9WPU5	P25705	atpD Rv1310 MTCY373.30	ATP5A1 ATP5A ATP5AL2 ATPM	1EFR|D:368-475	1EFR|A:148-372	PF00306	PF00006	ATP synthase alpha/beta chain, C terminal domain	ATP synthase alpha/beta family, nucleotide-binding domain	P00829	P19483	0.87407094	5
P9WPU5	P06576	atpD Rv1310 MTCY373.30	ATP5B ATPMB ATPSB	1EFR|D:368-475	1EFR|F:368-474	PF00306	PF00306	ATP synthase alpha/beta chain, C terminal domain	ATP synthase alpha/beta chain, C terminal domain	P00829	P00829	0.87407094	1
P9WPU5	P25705	atpD Rv1310 MTCY373.30	ATP5A1 ATP5A ATP5AL2 ATPM	2V7Q|F:368-474	2V7Q|C:148-372	PF00306	PF00006	ATP synthase alpha/beta chain, C terminal domain	ATP synthase alpha/beta family, nucleotide-binding domain	P00829	Q1JQC4	0.87407094	5
P9WPU5	P25705	atpD Rv1310 MTCY373.30	ATP5A1 ATP5A ATP5AL2 ATPM	2V7Q|F:368-474	2V7Q|B:148-372	PF00306	PF00006	ATP synthase alpha/beta chain, C terminal domain	ATP synthase alpha/beta family, nucleotide-binding domain	P00829	Q1JQC4	0.87407094	5
P9WPU5	P25705	atpD Rv1310 MTCY373.30	ATP5A1 ATP5A ATP5AL2 ATPM	1H8H|D:368-475	1H8H|A:148-372	PF00306	PF00006	ATP synthase alpha/beta chain, C terminal domain	ATP synthase alpha/beta family, nucleotide-binding domain	P00829	P19483	0.87407094	5
P9WPU5	P06576	atpD Rv1310 MTCY373.30	ATP5B ATPMB ATPSB	1H8H|D:368-475	1H8H|F:368-474	PF00306	PF00306	ATP synthase alpha/beta chain, C terminal domain	ATP synthase alpha/beta chain, C terminal domain	P00829	P00829	0.87407094	1
P9WPU5	P25705	atpD Rv1310 MTCY373.30	ATP5A1 ATP5A ATP5AL2 ATPM	1H8H|D:368-475	1H8H|C:148-372	PF00306	PF00006	ATP synthase alpha/beta chain, C terminal domain	ATP synthase alpha/beta family, nucleotide-binding domain	P00829	P19483	0.87407094	6
P9WPU5	P25705	atpD Rv1310 MTCY373.30	ATP5A1 ATP5A ATP5AL2 ATPM	1E1R|D:368-475	1E1R|A:148-372	PF00306	PF00006	ATP synthase alpha/beta chain, C terminal domain	ATP synthase alpha/beta family, nucleotide-binding domain	P00829	P19483	0.87407094	5
P9WPU5	P06576	atpD Rv1310 MTCY373.30	ATP5B ATPMB ATPSB	1E1R|D:368-475	1E1R|F:368-474	PF00306	PF00306	ATP synthase alpha/beta chain, C terminal domain	ATP synthase alpha/beta chain, C terminal domain	P00829	P00829	0.87407094	1
P9WPU5	P25705	atpD Rv1310 MTCY373.30	ATP5A1 ATP5A ATP5AL2 ATPM	1E1R|D:368-475	1E1R|C:148-372	PF00306	PF00006	ATP synthase alpha/beta chain, C terminal domain	ATP synthase alpha/beta family, nucleotide-binding domain	P00829	P19483	0.87407094	6
P9WPU5	P25705	atpD Rv1310 MTCY373.30	ATP5A1 ATP5A ATP5AL2 ATPM	2XND|E:368-474	2XND|B:148-372	PF00306	PF00006	ATP synthase alpha/beta chain, C terminal domain	ATP synthase alpha/beta family, nucleotide-binding domain	P00829	P19483	0.87407094	4
P9WPU5	P36542	atpD Rv1310 MTCY373.30	ATP5C1 ATP5C ATP5CL1	2JJ1|D:368-475	2JJ1|G:1-47	PF00306	PF00231	ATP synthase alpha/beta chain, C terminal domain	ATP synthase	P00829	P05631	0.87407094	2
P9WPU5	P25705	atpD Rv1310 MTCY373.30	ATP5A1 ATP5A ATP5AL2 ATPM	2JJ1|D:368-475	2JJ1|A:148-372	PF00306	PF00006	ATP synthase alpha/beta chain, C terminal domain	ATP synthase alpha/beta family, nucleotide-binding domain	P00829	P19483	0.87407094	5
P9WPU5	P06576	atpD Rv1310 MTCY373.30	ATP5B ATPMB ATPSB	2JJ1|D:368-475	2JJ1|F:368-474	PF00306	PF00306	ATP synthase alpha/beta chain, C terminal domain	ATP synthase alpha/beta chain, C terminal domain	P00829	P00829	0.87407094	1
P9WPU5	P25705	atpD Rv1310 MTCY373.30	ATP5A1 ATP5A ATP5AL2 ATPM	2JJ1|D:368-475	2JJ1|C:148-372	PF00306	PF00006	ATP synthase alpha/beta chain, C terminal domain	ATP synthase alpha/beta family, nucleotide-binding domain	P00829	P19483	0.87407094	6
P9WPU5	P25705	atpD Rv1310 MTCY373.30	ATP5A1 ATP5A ATP5AL2 ATPM	1E1Q|D:368-475	1E1Q|A:148-372	PF00306	PF00006	ATP synthase alpha/beta chain, C terminal domain	ATP synthase alpha/beta family, nucleotide-binding domain	P00829	P19483	0.87407094	5
P9WPU5	P25705	atpD Rv1310 MTCY373.30	ATP5A1 ATP5A ATP5AL2 ATPM	1E1Q|D:368-475	1E1Q|C:148-372	PF00306	PF00006	ATP synthase alpha/beta chain, C terminal domain	ATP synthase alpha/beta family, nucleotide-binding domain	P00829	P19483	0.87407094	6
P9WPU5	P06576	atpD Rv1310 MTCY373.30	ATP5B ATPMB ATPSB	1E1Q|D:368-475	1E1Q|F:368-474	PF00306	PF00306	ATP synthase alpha/beta chain, C terminal domain	ATP synthase alpha/beta chain, C terminal domain	P00829	P00829	0.87407094	1
P9WPU5	P06576	atpD Rv1310 MTCY373.30	ATP5B ATPMB ATPSB	1H8E|F:368-474	1H8E|D:368-475	PF00306	PF00306	ATP synthase alpha/beta chain, C terminal domain	ATP synthase alpha/beta chain, C terminal domain	P00829	P00829	0.87407094	1
P9WPU5	P25705	atpD Rv1310 MTCY373.30	ATP5A1 ATP5A ATP5AL2 ATPM	1H8E|F:368-474	1H8E|B:148-372	PF00306	PF00006	ATP synthase alpha/beta chain, C terminal domain	ATP synthase alpha/beta family, nucleotide-binding domain	P00829	P19483	0.87407094	4
P9WPU5	P25705	atpD Rv1310 MTCY373.30	ATP5A1 ATP5A ATP5AL2 ATPM	1H8E|F:368-474	1H8E|C:148-372	PF00306	PF00006	ATP synthase alpha/beta chain, C terminal domain	ATP synthase alpha/beta family, nucleotide-binding domain	P00829	P19483	0.87407094	4
P9WPU5	P06576	atpD Rv1310 MTCY373.30	ATP5B ATPMB ATPSB	2W6E|D:368-475	2W6E|F:368-474	PF00306	PF00306	ATP synthase alpha/beta chain, C terminal domain	ATP synthase alpha/beta chain, C terminal domain	P00829	P00829	0.87407094	1
P9WPU5	P25705	atpD Rv1310 MTCY373.30	ATP5A1 ATP5A ATP5AL2 ATPM	2W6E|D:368-475	2W6E|C:148-372	PF00306	PF00006	ATP synthase alpha/beta chain, C terminal domain	ATP synthase alpha/beta family, nucleotide-binding domain	P00829	P19483	0.87407094	6
P9WPU5	P25705	atpD Rv1310 MTCY373.30	ATP5A1 ATP5A ATP5AL2 ATPM	2W6E|D:368-475	2W6E|A:148-372	PF00306	PF00006	ATP synthase alpha/beta chain, C terminal domain	ATP synthase alpha/beta family, nucleotide-binding domain	P00829	P19483	0.87407094	5
P9WPU5	P25705	atpD Rv1310 MTCY373.30	ATP5A1 ATP5A ATP5AL2 ATPM	4ASU|F:368-474	4ASU|C:148-372	PF00306	PF00006	ATP synthase alpha/beta chain, C terminal domain	ATP synthase alpha/beta family, nucleotide-binding domain	P00829	P19483	0.87407094	3
P9WPU5	P36542	atpD Rv1310 MTCY373.30	ATP5C1 ATP5C ATP5CL1	2JJ1|L:368-474	2JJ1|N:1-47	PF00306	PF00231	ATP synthase alpha/beta chain, C terminal domain	ATP synthase	P00829	P05631	0.87407094	2
P9WPU5	P06576	atpD Rv1310 MTCY373.30	ATP5B ATPMB ATPSB	2W6F|F:368-474	2W6F|D:368-475	PF00306	PF00306	ATP synthase alpha/beta chain, C terminal domain	ATP synthase alpha/beta chain, C terminal domain	P00829	P00829	0.87407094	1
P9WPU5	P25705	atpD Rv1310 MTCY373.30	ATP5A1 ATP5A ATP5AL2 ATPM	2W6F|F:368-474	2W6F|C:148-372	PF00306	PF00006	ATP synthase alpha/beta chain, C terminal domain	ATP synthase alpha/beta family, nucleotide-binding domain	P00829	P19483	0.87407094	4
P9WPU5	P25705	atpD Rv1310 MTCY373.30	ATP5A1 ATP5A ATP5AL2 ATPM	2W6F|F:368-474	2W6F|B:148-372	PF00306	PF00006	ATP synthase alpha/beta chain, C terminal domain	ATP synthase alpha/beta family, nucleotide-binding domain	P00829	P19483	0.87407094	4
P9WPU5	P25705	atpD Rv1310 MTCY373.30	ATP5A1 ATP5A ATP5AL2 ATPM	2WSS|E:368-474	2WSS|B:148-372	PF00306	PF00006	ATP synthase alpha/beta chain, C terminal domain	ATP synthase alpha/beta family, nucleotide-binding domain	P00829	P19483	0.87407094	4
P9WPU5	P36542	atpD Rv1310 MTCY373.30	ATP5C1 ATP5C ATP5CL1	2JJ2|L:368-474	2JJ2|N:1-47	PF00306	PF00231	ATP synthase alpha/beta chain, C terminal domain	ATP synthase	P00829	P05631	0.87407094	2
P9WPU5	P25705	atpD Rv1310 MTCY373.30	ATP5A1 ATP5A ATP5AL2 ATPM	2JJ2|L:368-474	2JJ2|I:148-372	PF00306	PF00006	ATP synthase alpha/beta chain, C terminal domain	ATP synthase alpha/beta family, nucleotide-binding domain	P00829	P19483	0.87407094	4
P9WPU5	P25705	atpD Rv1310 MTCY373.30	ATP5A1 ATP5A ATP5AL2 ATPM	2JIZ|F:368-474	2JIZ|C:148-372	PF00306	PF00006	ATP synthase alpha/beta chain, C terminal domain	ATP synthase alpha/beta family, nucleotide-binding domain	P00829	P19483	0.87407094	5
P9WPU5	P36542	atpD Rv1310 MTCY373.30	ATP5C1 ATP5C ATP5CL1	2JIZ|F:368-474	2JIZ|G:170-272	PF00306	PF00231	ATP synthase alpha/beta chain, C terminal domain	ATP synthase	P00829	P05631	0.87407094	2
P9WPU5	P25705	atpD Rv1310 MTCY373.30	ATP5A1 ATP5A ATP5AL2 ATPM	2JIZ|F:368-474	2JIZ|B:148-372	PF00306	PF00006	ATP synthase alpha/beta chain, C terminal domain	ATP synthase alpha/beta family, nucleotide-binding domain	P00829	P19483	0.87407094	5
P9WPU5	P06576	atpD Rv1310 MTCY373.30	ATP5B ATPMB ATPSB	2JIZ|F:368-474	2JIZ|D:368-475	PF00306	PF00306	ATP synthase alpha/beta chain, C terminal domain	ATP synthase alpha/beta chain, C terminal domain	P00829	P00829	0.87407094	1
P9WPU5	P25705	atpD Rv1310 MTCY373.30	ATP5A1 ATP5A ATP5AL2 ATPM	1COW|F:368-474	1COW|B:148-372	PF00306	PF00006	ATP synthase alpha/beta chain, C terminal domain	ATP synthase alpha/beta family, nucleotide-binding domain	P00829	P19483	0.87407094	4
P9WPU5	P06576	atpD Rv1310 MTCY373.30	ATP5B ATPMB ATPSB	1COW|F:368-474	1COW|D:368-475	PF00306	PF00306	ATP synthase alpha/beta chain, C terminal domain	ATP synthase alpha/beta chain, C terminal domain	P00829	P00829	0.87407094	1
P9WPU5	P25705	atpD Rv1310 MTCY373.30	ATP5A1 ATP5A ATP5AL2 ATPM	1COW|F:368-474	1COW|C:148-372	PF00306	PF00006	ATP synthase alpha/beta chain, C terminal domain	ATP synthase alpha/beta family, nucleotide-binding domain	P00829	P19483	0.87407094	4
P9WPU5	P25705	atpD Rv1310 MTCY373.30	ATP5A1 ATP5A ATP5AL2 ATPM	1OHH|F:368-474	1OHH|B:148-372	PF00306	PF00006	ATP synthase alpha/beta chain, C terminal domain	ATP synthase alpha/beta family, nucleotide-binding domain	P00829	P19483	0.87407094	3
P9WPU5	P25705	atpD Rv1310 MTCY373.30	ATP5A1 ATP5A ATP5AL2 ATPM	1OHH|F:368-474	1OHH|C:148-372	PF00306	PF00006	ATP synthase alpha/beta chain, C terminal domain	ATP synthase alpha/beta family, nucleotide-binding domain	P00829	P19483	0.87407094	5
P9WPU5	P06576	atpD Rv1310 MTCY373.30	ATP5B ATPMB ATPSB	1E1Q|F:368-474	1E1Q|D:368-475	PF00306	PF00306	ATP synthase alpha/beta chain, C terminal domain	ATP synthase alpha/beta chain, C terminal domain	P00829	P00829	0.87407094	1
P9WPU5	P25705	atpD Rv1310 MTCY373.30	ATP5A1 ATP5A ATP5AL2 ATPM	1E1Q|F:368-474	1E1Q|C:148-372	PF00306	PF00006	ATP synthase alpha/beta chain, C terminal domain	ATP synthase alpha/beta family, nucleotide-binding domain	P00829	P19483	0.87407094	4
P9WPU5	P25705	atpD Rv1310 MTCY373.30	ATP5A1 ATP5A ATP5AL2 ATPM	2WSS|O:368-474	2WSS|L:148-372	PF00306	PF00006	ATP synthase alpha/beta chain, C terminal domain	ATP synthase alpha/beta family, nucleotide-binding domain	P00829	P19483	0.87407094	4
P9WPU5	P06576	atpD Rv1310 MTCY373.30	ATP5B ATPMB ATPSB	2WSS|O:368-474	2WSS|M:368-475	PF00306	PF00306	ATP synthase alpha/beta chain, C terminal domain	ATP synthase alpha/beta chain, C terminal domain	P00829	P00829	0.87407094	1
P9WPU5	P06576	atpD Rv1310 MTCY373.30	ATP5B ATPMB ATPSB	2WSS|F:368-474	2WSS|D:368-475	PF00306	PF00306	ATP synthase alpha/beta chain, C terminal domain	ATP synthase alpha/beta chain, C terminal domain	P00829	P00829	0.87407094	1
P9WPU5	P25705	atpD Rv1310 MTCY373.30	ATP5A1 ATP5A ATP5AL2 ATPM	2WSS|F:368-474	2WSS|B:148-372	PF00306	PF00006	ATP synthase alpha/beta chain, C terminal domain	ATP synthase alpha/beta family, nucleotide-binding domain	P00829	P19483	0.87407094	5
P9WPU5	P25705	atpD Rv1310 MTCY373.30	ATP5A1 ATP5A ATP5AL2 ATPM	2WSS|F:368-474	2WSS|C:148-372	PF00306	PF00006	ATP synthase alpha/beta chain, C terminal domain	ATP synthase alpha/beta family, nucleotide-binding domain	P00829	P19483	0.87407094	4
P9WPU5	P25705	atpD Rv1310 MTCY373.30	ATP5A1 ATP5A ATP5AL2 ATPM	1E79|D:368-475	1E79|C:148-372	PF00306	PF00006	ATP synthase alpha/beta chain, C terminal domain	ATP synthase alpha/beta family, nucleotide-binding domain	P00829	P19483	0.87407094	6
P9WPU5	P06576	atpD Rv1310 MTCY373.30	ATP5B ATPMB ATPSB	1E79|D:368-475	1E79|F:368-474	PF00306	PF00306	ATP synthase alpha/beta chain, C terminal domain	ATP synthase alpha/beta chain, C terminal domain	P00829	P00829	0.87407094	1
P9WPU5	P25705	atpD Rv1310 MTCY373.30	ATP5A1 ATP5A ATP5AL2 ATPM	1E79|D:368-475	1E79|A:148-372	PF00306	PF00006	ATP synthase alpha/beta chain, C terminal domain	ATP synthase alpha/beta family, nucleotide-binding domain	P00829	P19483	0.87407094	5
P9WPU5	P25705	atpD Rv1310 MTCY373.30	ATP5A1 ATP5A ATP5AL2 ATPM	2JIZ|D:368-475	2JIZ|C:148-372	PF00306	PF00006	ATP synthase alpha/beta chain, C terminal domain	ATP synthase alpha/beta family, nucleotide-binding domain	P00829	P19483	0.87407094	6
P9WPU5	P36542	atpD Rv1310 MTCY373.30	ATP5C1 ATP5C ATP5CL1	2JIZ|D:368-475	2JIZ|G:1-67	PF00306	PF00231	ATP synthase alpha/beta chain, C terminal domain	ATP synthase	P00829	P05631	0.87407094	2
P9WPU5	P25705	atpD Rv1310 MTCY373.30	ATP5A1 ATP5A ATP5AL2 ATPM	2JIZ|D:368-475	2JIZ|A:148-372	PF00306	PF00006	ATP synthase alpha/beta chain, C terminal domain	ATP synthase alpha/beta family, nucleotide-binding domain	P00829	P19483	0.87407094	5
P9WPU5	P06576	atpD Rv1310 MTCY373.30	ATP5B ATPMB ATPSB	2JIZ|D:368-475	2JIZ|F:368-474	PF00306	PF00306	ATP synthase alpha/beta chain, C terminal domain	ATP synthase alpha/beta chain, C terminal domain	P00829	P00829	0.87407094	1
P9WPU5	P36542	atpD Rv1310 MTCY373.30	ATP5C1 ATP5C ATP5CL1	2W6J|D:368-475	2W6J|G:1-67	PF00306	PF00231	ATP synthase alpha/beta chain, C terminal domain	ATP synthase	P00829	P05631	0.87407094	2
P9WPU5	P25705	atpD Rv1310 MTCY373.30	ATP5A1 ATP5A ATP5AL2 ATPM	2W6J|D:368-475	2W6J|A:148-372	PF00306	PF00006	ATP synthase alpha/beta chain, C terminal domain	ATP synthase alpha/beta family, nucleotide-binding domain	P00829	P19483	0.87407094	5
P9WPU5	P06576	atpD Rv1310 MTCY373.30	ATP5B ATPMB ATPSB	2W6J|D:368-475	2W6J|F:368-474	PF00306	PF00306	ATP synthase alpha/beta chain, C terminal domain	ATP synthase alpha/beta chain, C terminal domain	P00829	P00829	0.87407094	1
P9WPU5	P25705	atpD Rv1310 MTCY373.30	ATP5A1 ATP5A ATP5AL2 ATPM	2W6J|D:368-475	2W6J|C:148-372	PF00306	PF00006	ATP synthase alpha/beta chain, C terminal domain	ATP synthase alpha/beta family, nucleotide-binding domain	P00829	P19483	0.87407094	6
P9WPU5	P06576	atpD Rv1310 MTCY373.30	ATP5B ATPMB ATPSB	1W0J|F:368-474	1W0J|D:368-475	PF00306	PF00306	ATP synthase alpha/beta chain, C terminal domain	ATP synthase alpha/beta chain, C terminal domain	P00829	P00829	0.87407094	1
P9WPU5	P36542	atpD Rv1310 MTCY373.30	ATP5C1 ATP5C ATP5CL1	1W0J|F:368-474	1W0J|G:170-272	PF00306	PF00231	ATP synthase alpha/beta chain, C terminal domain	ATP synthase	P00829	P05631	0.87407094	2
P9WPU5	P25705	atpD Rv1310 MTCY373.30	ATP5A1 ATP5A ATP5AL2 ATPM	1W0J|F:368-474	1W0J|C:148-372	PF00306	PF00006	ATP synthase alpha/beta chain, C terminal domain	ATP synthase alpha/beta family, nucleotide-binding domain	P00829	P19483	0.87407094	5
P9WPU5	P25705	atpD Rv1310 MTCY373.30	ATP5A1 ATP5A ATP5AL2 ATPM	1W0J|F:368-474	1W0J|B:148-372	PF00306	PF00006	ATP synthase alpha/beta chain, C terminal domain	ATP synthase alpha/beta family, nucleotide-binding domain	P00829	P19483	0.87407094	5
P9WPU5	P06576	atpD Rv1310 MTCY373.30	ATP5B ATPMB ATPSB	2W6G|F:368-474	2W6G|D:368-475	PF00306	PF00306	ATP synthase alpha/beta chain, C terminal domain	ATP synthase alpha/beta chain, C terminal domain	P00829	P00829	0.87407094	1
P9WPU5	P36542	atpD Rv1310 MTCY373.30	ATP5C1 ATP5C ATP5CL1	2W6G|F:368-474	2W6G|G:87-272	PF00306	PF00231	ATP synthase alpha/beta chain, C terminal domain	ATP synthase	P00829	P05631	0.87407094	2
P9WPU5	P25705	atpD Rv1310 MTCY373.30	ATP5A1 ATP5A ATP5AL2 ATPM	2W6G|F:368-474	2W6G|B:148-372	PF00306	PF00006	ATP synthase alpha/beta chain, C terminal domain	ATP synthase alpha/beta family, nucleotide-binding domain	P00829	P19483	0.87407094	5
P9WPU5	P25705	atpD Rv1310 MTCY373.30	ATP5A1 ATP5A ATP5AL2 ATPM	2W6G|F:368-474	2W6G|C:148-372	PF00306	PF00006	ATP synthase alpha/beta chain, C terminal domain	ATP synthase alpha/beta family, nucleotide-binding domain	P00829	P19483	0.87407094	4
P9WPU5	P25705	atpD Rv1310 MTCY373.30	ATP5A1 ATP5A ATP5AL2 ATPM	1OHH|D:368-477	1OHH|A:148-372	PF00306	PF00006	ATP synthase alpha/beta chain, C terminal domain	ATP synthase alpha/beta family, nucleotide-binding domain	P00829	P19483	0.87407094	5
P9WPU5	P25705	atpD Rv1310 MTCY373.30	ATP5A1 ATP5A ATP5AL2 ATPM	1OHH|D:368-476	1OHH|A:148-372	PF00306	PF00006	ATP synthase alpha/beta chain, C terminal domain	ATP synthase alpha/beta family, nucleotide-binding domain	P00829	P19483	0.87407094	5
P9WPU5	P06576	atpD Rv1310 MTCY373.30	ATP5B ATPMB ATPSB	1E1R|F:368-474	1E1R|D:368-475	PF00306	PF00306	ATP synthase alpha/beta chain, C terminal domain	ATP synthase alpha/beta chain, C terminal domain	P00829	P00829	0.87407094	1
P9WPU5	P25705	atpD Rv1310 MTCY373.30	ATP5A1 ATP5A ATP5AL2 ATPM	1E1R|F:368-474	1E1R|B:148-372	PF00306	PF00006	ATP synthase alpha/beta chain, C terminal domain	ATP synthase alpha/beta family, nucleotide-binding domain	P00829	P19483	0.87407094	3
P9WPU5	P25705	atpD Rv1310 MTCY373.30	ATP5A1 ATP5A ATP5AL2 ATPM	1E1R|F:368-474	1E1R|C:148-372	PF00306	PF00006	ATP synthase alpha/beta chain, C terminal domain	ATP synthase alpha/beta family, nucleotide-binding domain	P00829	P19483	0.87407094	4
P9WPU5	P06576	atpD Rv1310 MTCY373.30	ATP5B ATPMB ATPSB	2JJ2|K:368-475	2JJ2|M:368-474	PF00306	PF00306	ATP synthase alpha/beta chain, C terminal domain	ATP synthase alpha/beta chain, C terminal domain	P00829	P00829	0.87407094	1
P9WPU5	P25705	atpD Rv1310 MTCY373.30	ATP5A1 ATP5A ATP5AL2 ATPM	2JJ2|K:368-475	2JJ2|H:148-372	PF00306	PF00006	ATP synthase alpha/beta chain, C terminal domain	ATP synthase alpha/beta family, nucleotide-binding domain	P00829	P19483	0.87407094	5
P9WPU5	P25705	atpD Rv1310 MTCY373.30	ATP5A1 ATP5A ATP5AL2 ATPM	2JJ2|K:368-475	2JJ2|J:148-372	PF00306	PF00006	ATP synthase alpha/beta chain, C terminal domain	ATP synthase alpha/beta family, nucleotide-binding domain	P00829	P19483	0.87407094	6
P9WPU5	P36542	atpD Rv1310 MTCY373.30	ATP5C1 ATP5C ATP5CL1	2JJ2|K:368-475	2JJ2|N:1-47	PF00306	PF00231	ATP synthase alpha/beta chain, C terminal domain	ATP synthase	P00829	P05631	0.87407094	2
P9WPU5	P25705	atpD Rv1310 MTCY373.30	ATP5A1 ATP5A ATP5AL2 ATPM	2CK3|D:368-475	2CK3|C:148-372	PF00306	PF00006	ATP synthase alpha/beta chain, C terminal domain	ATP synthase alpha/beta family, nucleotide-binding domain	P00829	P19483	0.87407094	6
P9WPU5	P36542	atpD Rv1310 MTCY373.30	ATP5C1 ATP5C ATP5CL1	2CK3|D:368-475	2CK3|G:1-67	PF00306	PF00231	ATP synthase alpha/beta chain, C terminal domain	ATP synthase	P00829	P05631	0.87407094	2
P9WPU5	P25705	atpD Rv1310 MTCY373.30	ATP5A1 ATP5A ATP5AL2 ATPM	1H8H|F:368-474	1H8H|C:148-372	PF00306	PF00006	ATP synthase alpha/beta chain, C terminal domain	ATP synthase alpha/beta family, nucleotide-binding domain	P00829	P19483	0.87407094	4
P9WPU5	P06576	atpD Rv1310 MTCY373.30	ATP5B ATPMB ATPSB	1H8H|F:368-474	1H8H|D:368-475	PF00306	PF00306	ATP synthase alpha/beta chain, C terminal domain	ATP synthase alpha/beta chain, C terminal domain	P00829	P00829	0.87407094	1
P9WPU5	P06576	atpD Rv1310 MTCY373.30	ATP5B ATPMB ATPSB	1BMF|D:368-475	1BMF|F:368-474	PF00306	PF00306	ATP synthase alpha/beta chain, C terminal domain	ATP synthase alpha/beta chain, C terminal domain	P00829	P00829	0.87407094	1
P9WPU5	P25705	atpD Rv1310 MTCY373.30	ATP5A1 ATP5A ATP5AL2 ATPM	1BMF|D:368-475	1BMF|C:148-372	PF00306	PF00006	ATP synthase alpha/beta chain, C terminal domain	ATP synthase alpha/beta family, nucleotide-binding domain	P00829	P19483	0.87407094	6
P9WPU5	P25705	atpD Rv1310 MTCY373.30	ATP5A1 ATP5A ATP5AL2 ATPM	1BMF|D:368-475	1BMF|A:148-372	PF00306	PF00006	ATP synthase alpha/beta chain, C terminal domain	ATP synthase alpha/beta family, nucleotide-binding domain	P00829	P19483	0.87407094	5
P9WPU5	P36542	atpD Rv1310 MTCY373.30	ATP5C1 ATP5C ATP5CL1	2JJ2|E:368-474	2JJ2|G:1-47	PF00306	PF00231	ATP synthase alpha/beta chain, C terminal domain	ATP synthase	P00829	P05631	0.87407094	2
P9WPU5	P06576	atpD Rv1310 MTCY373.30	ATP5B ATPMB ATPSB	2W6G|D:368-475	2W6G|F:368-474	PF00306	PF00306	ATP synthase alpha/beta chain, C terminal domain	ATP synthase alpha/beta chain, C terminal domain	P00829	P00829	0.87407094	1
P9WPU5	P25705	atpD Rv1310 MTCY373.30	ATP5A1 ATP5A ATP5AL2 ATPM	2W6G|D:368-475	2W6G|C:148-372	PF00306	PF00006	ATP synthase alpha/beta chain, C terminal domain	ATP synthase alpha/beta family, nucleotide-binding domain	P00829	P19483	0.87407094	6
P9WPU5	P36542	atpD Rv1310 MTCY373.30	ATP5C1 ATP5C ATP5CL1	2W6G|D:368-475	2W6G|G:1-47	PF00306	PF00231	ATP synthase alpha/beta chain, C terminal domain	ATP synthase	P00829	P05631	0.87407094	2
P9WPU5	P25705	atpD Rv1310 MTCY373.30	ATP5A1 ATP5A ATP5AL2 ATPM	2W6G|D:368-475	2W6G|A:148-372	PF00306	PF00006	ATP synthase alpha/beta chain, C terminal domain	ATP synthase alpha/beta family, nucleotide-binding domain	P00829	P19483	0.87407094	5
P9WPU5	P36542	atpD Rv1310 MTCY373.30	ATP5C1 ATP5C ATP5CL1	2JJ1|K:368-475	2JJ1|N:1-47	PF00306	PF00231	ATP synthase alpha/beta chain, C terminal domain	ATP synthase	P00829	P05631	0.87407094	2
P9WPU5	P06576	atpD Rv1310 MTCY373.30	ATP5B ATPMB ATPSB	2JJ1|K:368-475	2JJ1|M:368-474	PF00306	PF00306	ATP synthase alpha/beta chain, C terminal domain	ATP synthase alpha/beta chain, C terminal domain	P00829	P00829	0.87407094	1
P9WPU5	P25705	atpD Rv1310 MTCY373.30	ATP5A1 ATP5A ATP5AL2 ATPM	2JJ1|K:368-475	2JJ1|H:148-372	PF00306	PF00006	ATP synthase alpha/beta chain, C terminal domain	ATP synthase alpha/beta family, nucleotide-binding domain	P00829	P19483	0.87407094	5
P9WPU5	P25705	atpD Rv1310 MTCY373.30	ATP5A1 ATP5A ATP5AL2 ATPM	2JJ1|K:368-475	2JJ1|J:148-372	PF00306	PF00006	ATP synthase alpha/beta chain, C terminal domain	ATP synthase alpha/beta family, nucleotide-binding domain	P00829	P19483	0.87407094	6
P9WPU5	P25705	atpD Rv1310 MTCY373.30	ATP5A1 ATP5A ATP5AL2 ATPM	2CK3|F:368-474	2CK3|B:148-372	PF00306	PF00006	ATP synthase alpha/beta chain, C terminal domain	ATP synthase alpha/beta family, nucleotide-binding domain	P00829	P19483	0.87407094	5
P9WPU5	P25705	atpD Rv1310 MTCY373.30	ATP5A1 ATP5A ATP5AL2 ATPM	2CK3|F:368-474	2CK3|C:148-372	PF00306	PF00006	ATP synthase alpha/beta chain, C terminal domain	ATP synthase alpha/beta family, nucleotide-binding domain	P00829	P19483	0.87407094	5
P9WPU5	P06576	atpD Rv1310 MTCY373.30	ATP5B ATPMB ATPSB	2CK3|F:368-474	2CK3|D:368-475	PF00306	PF00306	ATP synthase alpha/beta chain, C terminal domain	ATP synthase alpha/beta chain, C terminal domain	P00829	P00829	0.87407094	1
P9WPU5	P06576	atpD Rv1310 MTCY373.30	ATP5B ATPMB ATPSB	1E79|F:368-474	1E79|D:368-475	PF00306	PF00306	ATP synthase alpha/beta chain, C terminal domain	ATP synthase alpha/beta chain, C terminal domain	P00829	P00829	0.87407094	1
P9WPU5	P25705	atpD Rv1310 MTCY373.30	ATP5A1 ATP5A ATP5AL2 ATPM	1E79|F:368-474	1E79|C:148-372	PF00306	PF00006	ATP synthase alpha/beta chain, C terminal domain	ATP synthase alpha/beta family, nucleotide-binding domain	P00829	P19483	0.87407094	5
P9WPU5	P36542	atpD Rv1310 MTCY373.30	ATP5C1 ATP5C ATP5CL1	2JJ1|E:368-474	2JJ1|G:1-47	PF00306	PF00231	ATP synthase alpha/beta chain, C terminal domain	ATP synthase	P00829	P05631	0.87407094	2
P9WPU5	P36542	atpD Rv1310 MTCY373.30	ATP5C1 ATP5C ATP5CL1	1W0J|D:368-475	1W0J|G:1-67	PF00306	PF00231	ATP synthase alpha/beta chain, C terminal domain	ATP synthase	P00829	P05631	0.87407094	2
P9WPU5	P25705	atpD Rv1310 MTCY373.30	ATP5A1 ATP5A ATP5AL2 ATPM	1W0J|D:368-475	1W0J|A:148-372	PF00306	PF00006	ATP synthase alpha/beta chain, C terminal domain	ATP synthase alpha/beta family, nucleotide-binding domain	P00829	P19483	0.87407094	5
P9WPU5	P25705	atpD Rv1310 MTCY373.30	ATP5A1 ATP5A ATP5AL2 ATPM	1W0J|D:368-475	1W0J|C:148-372	PF00306	PF00006	ATP synthase alpha/beta chain, C terminal domain	ATP synthase alpha/beta family, nucleotide-binding domain	P00829	P19483	0.87407094	6
P9WPU5	P06576	atpD Rv1310 MTCY373.30	ATP5B ATPMB ATPSB	1W0J|D:368-475	1W0J|F:368-474	PF00306	PF00306	ATP synthase alpha/beta chain, C terminal domain	ATP synthase alpha/beta chain, C terminal domain	P00829	P00829	0.87407094	1
P9WPU5	P36542	atpD Rv1310 MTCY373.30	ATP5C1 ATP5C ATP5CL1	2JIZ|M:368-474	2JIZ|N:170-272	PF00306	PF00231	ATP synthase alpha/beta chain, C terminal domain	ATP synthase	P00829	P05631	0.87407094	2
P9WPU5	P06576	atpD Rv1310 MTCY373.30	ATP5B ATPMB ATPSB	2JIZ|M:368-474	2JIZ|K:368-475	PF00306	PF00306	ATP synthase alpha/beta chain, C terminal domain	ATP synthase alpha/beta chain, C terminal domain	P00829	P00829	0.87407094	1
P9WPU5	P25705	atpD Rv1310 MTCY373.30	ATP5A1 ATP5A ATP5AL2 ATPM	2JIZ|M:368-474	2JIZ|J:148-372	PF00306	PF00006	ATP synthase alpha/beta chain, C terminal domain	ATP synthase alpha/beta family, nucleotide-binding domain	P00829	P19483	0.87407094	5
P9WPU5	P25705	atpD Rv1310 MTCY373.30	ATP5A1 ATP5A ATP5AL2 ATPM	2JIZ|M:368-474	2JIZ|I:148-372	PF00306	PF00006	ATP synthase alpha/beta chain, C terminal domain	ATP synthase alpha/beta family, nucleotide-binding domain	P00829	P19483	0.87407094	5
P9WPU5	P25705	atpD Rv1310 MTCY373.30	ATP5A1 ATP5A ATP5AL2 ATPM	1NBM|D:368-475	1NBM|A:148-372	PF00306	PF00006	ATP synthase alpha/beta chain, C terminal domain	ATP synthase alpha/beta family, nucleotide-binding domain	P00829	P19483	0.87407094	5
P9WPU5	P25705	atpD Rv1310 MTCY373.30	ATP5A1 ATP5A ATP5AL2 ATPM	1NBM|D:368-475	1NBM|C:148-372	PF00306	PF00006	ATP synthase alpha/beta chain, C terminal domain	ATP synthase alpha/beta family, nucleotide-binding domain	P00829	P19483	0.87407094	6
P9WPU5	P06576	atpD Rv1310 MTCY373.30	ATP5B ATPMB ATPSB	1NBM|D:368-475	1NBM|F:368-474	PF00306	PF00306	ATP synthase alpha/beta chain, C terminal domain	ATP synthase alpha/beta chain, C terminal domain	P00829	P00829	0.87407094	1
P9WPU5	P25705	atpD Rv1310 MTCY373.30	ATP5A1 ATP5A ATP5AL2 ATPM	2W6H|F:368-474	2W6H|B:148-372	PF00306	PF00006	ATP synthase alpha/beta chain, C terminal domain	ATP synthase alpha/beta family, nucleotide-binding domain	P00829	P19483	0.87407094	5
P9WPU5	P25705	atpD Rv1310 MTCY373.30	ATP5A1 ATP5A ATP5AL2 ATPM	2W6H|F:368-474	2W6H|C:148-372	PF00306	PF00006	ATP synthase alpha/beta chain, C terminal domain	ATP synthase alpha/beta family, nucleotide-binding domain	P00829	P19483	0.87407094	4
P9WPU5	P06576	atpD Rv1310 MTCY373.30	ATP5B ATPMB ATPSB	2W6H|F:368-474	2W6H|D:368-475	PF00306	PF00306	ATP synthase alpha/beta chain, C terminal domain	ATP synthase alpha/beta chain, C terminal domain	P00829	P00829	0.87407094	1
P9WPU5	P25705	atpD Rv1310 MTCY373.30	ATP5A1 ATP5A ATP5AL2 ATPM	2WSS|D:368-475	2WSS|A:148-372	PF00306	PF00006	ATP synthase alpha/beta chain, C terminal domain	ATP synthase alpha/beta family, nucleotide-binding domain	P00829	P19483	0.87407094	5
P9WPU5	P06576	atpD Rv1310 MTCY373.30	ATP5B ATPMB ATPSB	2WSS|D:368-475	2WSS|F:368-474	PF00306	PF00306	ATP synthase alpha/beta chain, C terminal domain	ATP synthase alpha/beta chain, C terminal domain	P00829	P00829	0.87407094	1
P9WPU5	P25705	atpD Rv1310 MTCY373.30	ATP5A1 ATP5A ATP5AL2 ATPM	2WSS|D:368-475	2WSS|C:148-372	PF00306	PF00006	ATP synthase alpha/beta chain, C terminal domain	ATP synthase alpha/beta family, nucleotide-binding domain	P00829	P19483	0.87407094	6
P9WPU5	P25705	atpD Rv1310 MTCY373.30	ATP5A1 ATP5A ATP5AL2 ATPM	1E79|E:368-474	1E79|B:148-372	PF00306	PF00006	ATP synthase alpha/beta chain, C terminal domain	ATP synthase alpha/beta family, nucleotide-binding domain	P00829	P19483	0.87407094	4
P9WPU5	P06576	atpD Rv1310 MTCY373.30	ATP5B ATPMB ATPSB	2JDI|F:368-474	2JDI|D:368-475	PF00306	PF00306	ATP synthase alpha/beta chain, C terminal domain	ATP synthase alpha/beta chain, C terminal domain	P00829	P00829	0.87407094	1
P9WPU5	P25705	atpD Rv1310 MTCY373.30	ATP5A1 ATP5A ATP5AL2 ATPM	2JDI|F:368-474	2JDI|C:148-372	PF00306	PF00006	ATP synthase alpha/beta chain, C terminal domain	ATP synthase alpha/beta family, nucleotide-binding domain	P00829	P19483	0.87407094	5
P9WPU5	P25705	atpD Rv1310 MTCY373.30	ATP5A1 ATP5A ATP5AL2 ATPM	2JDI|F:368-474	2JDI|B:148-372	PF00306	PF00006	ATP synthase alpha/beta chain, C terminal domain	ATP synthase alpha/beta family, nucleotide-binding domain	P00829	P19483	0.87407094	5
P9WPU5	P25705	atpD Rv1310 MTCY373.30	ATP5A1 ATP5A ATP5AL2 ATPM	2JJ2|M:368-474	2JJ2|I:148-372	PF00306	PF00006	ATP synthase alpha/beta chain, C terminal domain	ATP synthase alpha/beta family, nucleotide-binding domain	P00829	P19483	0.87407094	5
P9WPU5	P25705	atpD Rv1310 MTCY373.30	ATP5A1 ATP5A ATP5AL2 ATPM	2JJ2|M:368-474	2JJ2|J:148-372	PF00306	PF00006	ATP synthase alpha/beta chain, C terminal domain	ATP synthase alpha/beta family, nucleotide-binding domain	P00829	P19483	0.87407094	5
P9WPU5	P06576	atpD Rv1310 MTCY373.30	ATP5B ATPMB ATPSB	2JJ2|M:368-474	2JJ2|K:368-475	PF00306	PF00306	ATP synthase alpha/beta chain, C terminal domain	ATP synthase alpha/beta chain, C terminal domain	P00829	P00829	0.87407094	1
P9WPU5	P25705	atpD Rv1310 MTCY373.30	ATP5A1 ATP5A ATP5AL2 ATPM	2W6J|F:368-474	2W6J|B:148-372	PF00306	PF00006	ATP synthase alpha/beta chain, C terminal domain	ATP synthase alpha/beta family, nucleotide-binding domain	P00829	P19483	0.87407094	5
P9WPU5	P06576	atpD Rv1310 MTCY373.30	ATP5B ATPMB ATPSB	2W6J|F:368-474	2W6J|D:368-475	PF00306	PF00306	ATP synthase alpha/beta chain, C terminal domain	ATP synthase alpha/beta chain, C terminal domain	P00829	P00829	0.87407094	1
P9WPU5	P25705	atpD Rv1310 MTCY373.30	ATP5A1 ATP5A ATP5AL2 ATPM	2W6J|F:368-474	2W6J|C:148-372	PF00306	PF00006	ATP synthase alpha/beta chain, C terminal domain	ATP synthase alpha/beta family, nucleotide-binding domain	P00829	P19483	0.87407094	4
P9WPU5	P25705	atpD Rv1310 MTCY373.30	ATP5A1 ATP5A ATP5AL2 ATPM	2XND|D:368-475	2XND|A:148-372	PF00306	PF00006	ATP synthase alpha/beta chain, C terminal domain	ATP synthase alpha/beta family, nucleotide-binding domain	P00829	P19483	0.87407094	5
P9WPU5	P25705	atpD Rv1310 MTCY373.30	ATP5A1 ATP5A ATP5AL2 ATPM	2XND|D:368-475	2XND|C:148-372	PF00306	PF00006	ATP synthase alpha/beta chain, C terminal domain	ATP synthase alpha/beta family, nucleotide-binding domain	P00829	P19483	0.87407094	6
P9WPU5	P06576	atpD Rv1310 MTCY373.30	ATP5B ATPMB ATPSB	2XND|D:368-475	2XND|F:368-474	PF00306	PF00306	ATP synthase alpha/beta chain, C terminal domain	ATP synthase alpha/beta chain, C terminal domain	P00829	P00829	0.87407094	1
P9WPU5	P25705	atpD Rv1310 MTCY373.30	ATP5A1 ATP5A ATP5AL2 ATPM	1W0K|D:368-475	1W0K|C:148-372	PF00306	PF00006	ATP synthase alpha/beta chain, C terminal domain	ATP synthase alpha/beta family, nucleotide-binding domain	P00829	P19483	0.87407094	6
P9WPU5	P06576	atpD Rv1310 MTCY373.30	ATP5B ATPMB ATPSB	1W0K|D:368-475	1W0K|F:368-474	PF00306	PF00306	ATP synthase alpha/beta chain, C terminal domain	ATP synthase alpha/beta chain, C terminal domain	P00829	P00829	0.87407094	1
P9WPU5	P25705	atpD Rv1310 MTCY373.30	ATP5A1 ATP5A ATP5AL2 ATPM	1W0K|D:368-475	1W0K|A:148-372	PF00306	PF00006	ATP synthase alpha/beta chain, C terminal domain	ATP synthase alpha/beta family, nucleotide-binding domain	P00829	P19483	0.87407094	5
P9WPU5	P06576	atpD Rv1310 MTCY373.30	ATP5B ATPMB ATPSB	2JJ1|F:368-474	2JJ1|D:368-475	PF00306	PF00306	ATP synthase alpha/beta chain, C terminal domain	ATP synthase alpha/beta chain, C terminal domain	P00829	P00829	0.87407094	1
P9WPU5	P25705	atpD Rv1310 MTCY373.30	ATP5A1 ATP5A ATP5AL2 ATPM	2JJ1|F:368-474	2JJ1|B:148-372	PF00306	PF00006	ATP synthase alpha/beta chain, C terminal domain	ATP synthase alpha/beta family, nucleotide-binding domain	P00829	P19483	0.87407094	5
P9WPU5	P25705	atpD Rv1310 MTCY373.30	ATP5A1 ATP5A ATP5AL2 ATPM	2JJ1|F:368-474	2JJ1|C:148-372	PF00306	PF00006	ATP synthase alpha/beta chain, C terminal domain	ATP synthase alpha/beta family, nucleotide-binding domain	P00829	P19483	0.87407094	5
P9WPU5	P36542	atpD Rv1310 MTCY373.30	ATP5C1 ATP5C ATP5CL1	2JIZ|E:368-474	2JIZ|G:1-67	PF00306	PF00231	ATP synthase alpha/beta chain, C terminal domain	ATP synthase	P00829	P05631	0.87407094	2
P9WPU5	P25705	atpD Rv1310 MTCY373.30	ATP5A1 ATP5A ATP5AL2 ATPM	2JIZ|E:368-474	2JIZ|B:148-372	PF00306	PF00006	ATP synthase alpha/beta chain, C terminal domain	ATP synthase alpha/beta family, nucleotide-binding domain	P00829	P19483	0.87407094	4
P9WPU5	P06576	atpD Rv1310 MTCY373.30	ATP5B ATPMB ATPSB	1EFR|F:368-474	1EFR|D:368-475	PF00306	PF00306	ATP synthase alpha/beta chain, C terminal domain	ATP synthase alpha/beta chain, C terminal domain	P00829	P00829	0.87407094	1
P9WPU5	P25705	atpD Rv1310 MTCY373.30	ATP5A1 ATP5A ATP5AL2 ATPM	1EFR|F:368-474	1EFR|C:148-372	PF00306	PF00006	ATP synthase alpha/beta chain, C terminal domain	ATP synthase alpha/beta family, nucleotide-binding domain	P00829	P19483	0.87407094	4
P9WPU5	P25705	atpD Rv1310 MTCY373.30	ATP5A1 ATP5A ATP5AL2 ATPM	1EFR|F:368-474	1EFR|B:148-372	PF00306	PF00006	ATP synthase alpha/beta chain, C terminal domain	ATP synthase alpha/beta family, nucleotide-binding domain	P00829	P19483	0.87407094	4
P9WPU5	P25705	atpD Rv1310 MTCY373.30	ATP5A1 ATP5A ATP5AL2 ATPM	2V7Q|D:368-477	2V7Q|A:148-372	PF00306	PF00006	ATP synthase alpha/beta chain, C terminal domain	ATP synthase alpha/beta family, nucleotide-binding domain	P00829	Q1JQC4	0.87407094	5
P9WPU5	P25705	atpD Rv1310 MTCY373.30	ATP5A1 ATP5A ATP5AL2 ATPM	2V7Q|D:368-476	2V7Q|A:148-372	PF00306	PF00006	ATP synthase alpha/beta chain, C terminal domain	ATP synthase alpha/beta family, nucleotide-binding domain	P00829	Q1JQC4	0.87407094	5
P9WPU5	P36542	atpD Rv1310 MTCY373.30	ATP5C1 ATP5C ATP5CL1	2JDI|D:368-475	2JDI|G:1-67	PF00306	PF00231	ATP synthase alpha/beta chain, C terminal domain	ATP synthase	P00829	P05631	0.87407094	2
P9WPU5	P06576	atpD Rv1310 MTCY373.30	ATP5B ATPMB ATPSB	2JDI|D:368-475	2JDI|F:368-474	PF00306	PF00306	ATP synthase alpha/beta chain, C terminal domain	ATP synthase alpha/beta chain, C terminal domain	P00829	P00829	0.87407094	1
P9WPU5	P25705	atpD Rv1310 MTCY373.30	ATP5A1 ATP5A ATP5AL2 ATPM	2JDI|D:368-475	2JDI|C:148-372	PF00306	PF00006	ATP synthase alpha/beta chain, C terminal domain	ATP synthase alpha/beta family, nucleotide-binding domain	P00829	P19483	0.87407094	6
P9WPU5	P25705	atpD Rv1310 MTCY373.30	ATP5A1 ATP5A ATP5AL2 ATPM	1W0K|F:368-474	1W0K|C:148-372	PF00306	PF00006	ATP synthase alpha/beta chain, C terminal domain	ATP synthase alpha/beta family, nucleotide-binding domain	P00829	P19483	0.87407094	4
P9WPU5	P06576	atpD Rv1310 MTCY373.30	ATP5B ATPMB ATPSB	1W0K|F:368-474	1W0K|D:368-475	PF00306	PF00306	ATP synthase alpha/beta chain, C terminal domain	ATP synthase alpha/beta chain, C terminal domain	P00829	P00829	0.87407094	1
P9WPU5	P36542	atpD Rv1310 MTCY373.30	ATP5C1 ATP5C ATP5CL1	4ASU|D:368-475	4ASU|G:1-67	PF00306	PF00231	ATP synthase alpha/beta chain, C terminal domain	ATP synthase	P00829	P05631	0.87407094	2
P9WPU5	P25705	atpD Rv1310 MTCY373.30	ATP5A1 ATP5A ATP5AL2 ATPM	4ASU|D:368-475	4ASU|A:148-372	PF00306	PF00006	ATP synthase alpha/beta chain, C terminal domain	ATP synthase alpha/beta family, nucleotide-binding domain	P00829	P19483	0.87407094	5
P9WPU5	P36542	atpD Rv1310 MTCY373.30	ATP5C1 ATP5C ATP5CL1	2W6G|E:368-474	2W6G|G:1-47	PF00306	PF00231	ATP synthase alpha/beta chain, C terminal domain	ATP synthase	P00829	P05631	0.87407094	2
P9WPU5	P25705	atpD Rv1310 MTCY373.30	ATP5A1 ATP5A ATP5AL2 ATPM	2W6I|D:368-475	2W6I|C:148-372	PF00306	PF00006	ATP synthase alpha/beta chain, C terminal domain	ATP synthase alpha/beta family, nucleotide-binding domain	P00829	P19483	0.87407094	6
P9WPU5	P25705	atpD Rv1310 MTCY373.30	ATP5A1 ATP5A ATP5AL2 ATPM	2W6I|D:368-475	2W6I|A:148-372	PF00306	PF00006	ATP synthase alpha/beta chain, C terminal domain	ATP synthase alpha/beta family, nucleotide-binding domain	P00829	P19483	0.87407094	5
P9WPU5	P06576	atpD Rv1310 MTCY373.30	ATP5B ATPMB ATPSB	2W6I|D:368-475	2W6I|F:368-474	PF00306	PF00306	ATP synthase alpha/beta chain, C terminal domain	ATP synthase alpha/beta chain, C terminal domain	P00829	P00829	0.87407094	1
P9WPU5	P25705	atpD Rv1310 MTCY373.30	ATP5A1 ATP5A ATP5AL2 ATPM	2W6F|D:368-475	2W6F|A:148-372	PF00306	PF00006	ATP synthase alpha/beta chain, C terminal domain	ATP synthase alpha/beta family, nucleotide-binding domain	P00829	P19483	0.87407094	5
P9WPU5	P06576	atpD Rv1310 MTCY373.30	ATP5B ATPMB ATPSB	2W6F|D:368-475	2W6F|F:368-474	PF00306	PF00306	ATP synthase alpha/beta chain, C terminal domain	ATP synthase alpha/beta chain, C terminal domain	P00829	P00829	0.87407094	1
P9WPU5	P25705	atpD Rv1310 MTCY373.30	ATP5A1 ATP5A ATP5AL2 ATPM	2W6F|D:368-475	2W6F|C:148-372	PF00306	PF00006	ATP synthase alpha/beta chain, C terminal domain	ATP synthase alpha/beta family, nucleotide-binding domain	P00829	P19483	0.87407094	6
P9WPU5	P25705	atpD Rv1310 MTCY373.30	ATP5A1 ATP5A ATP5AL2 ATPM	1W0K|E:368-474	1W0K|B:148-372	PF00306	PF00006	ATP synthase alpha/beta chain, C terminal domain	ATP synthase alpha/beta family, nucleotide-binding domain	P00829	P19483	0.87407094	4
P9WPU5	P25705	atpD Rv1310 MTCY373.30	ATP5A1 ATP5A ATP5AL2 ATPM	2XND|F:368-474	2XND|C:148-372	PF00306	PF00006	ATP synthase alpha/beta chain, C terminal domain	ATP synthase alpha/beta family, nucleotide-binding domain	P00829	P19483	0.87407094	5
P9WPU5	P06576	atpD Rv1310 MTCY373.30	ATP5B ATPMB ATPSB	2XND|F:368-474	2XND|D:368-475	PF00306	PF00306	ATP synthase alpha/beta chain, C terminal domain	ATP synthase alpha/beta chain, C terminal domain	P00829	P00829	0.87407094	1
P9WPU5	P25705	atpD Rv1310 MTCY373.30	ATP5A1 ATP5A ATP5AL2 ATPM	2W6H|D:368-475	2W6H|C:148-372	PF00306	PF00006	ATP synthase alpha/beta chain, C terminal domain	ATP synthase alpha/beta family, nucleotide-binding domain	P00829	P19483	0.87407094	6
P9WPU5	P06576	atpD Rv1310 MTCY373.30	ATP5B ATPMB ATPSB	2W6H|D:368-475	2W6H|F:368-474	PF00306	PF00306	ATP synthase alpha/beta chain, C terminal domain	ATP synthase alpha/beta chain, C terminal domain	P00829	P00829	0.87407094	1
P9WPU5	P25705	atpD Rv1310 MTCY373.30	ATP5A1 ATP5A ATP5AL2 ATPM	2W6H|D:368-475	2W6H|A:148-372	PF00306	PF00006	ATP synthase alpha/beta chain, C terminal domain	ATP synthase alpha/beta family, nucleotide-binding domain	P00829	P19483	0.87407094	5
P9WPU5	P25705	atpD Rv1310 MTCY373.30	ATP5A1 ATP5A ATP5AL2 ATPM	2JJ1|M:368-474	2JJ1|I:148-372	PF00306	PF00006	ATP synthase alpha/beta chain, C terminal domain	ATP synthase alpha/beta family, nucleotide-binding domain	P00829	P19483	0.87407094	5
P9WPU5	P25705	atpD Rv1310 MTCY373.30	ATP5A1 ATP5A ATP5AL2 ATPM	2JJ1|M:368-474	2JJ1|J:148-372	PF00306	PF00006	ATP synthase alpha/beta chain, C terminal domain	ATP synthase alpha/beta family, nucleotide-binding domain	P00829	P19483	0.87407094	5
P9WPU5	P06576	atpD Rv1310 MTCY373.30	ATP5B ATPMB ATPSB	2JJ1|M:368-474	2JJ1|K:368-475	PF00306	PF00306	ATP synthase alpha/beta chain, C terminal domain	ATP synthase alpha/beta chain, C terminal domain	P00829	P00829	0.87407094	1
P9WPU5	P36542	atpD Rv1310 MTCY373.30	ATP5C1 ATP5C ATP5CL1	2JJ2|D:368-475	2JJ2|G:1-47	PF00306	PF00231	ATP synthase alpha/beta chain, C terminal domain	ATP synthase	P00829	P05631	0.87407094	2
P9WPU5	P25705	atpD Rv1310 MTCY373.30	ATP5A1 ATP5A ATP5AL2 ATPM	2JJ2|D:368-475	2JJ2|A:148-372	PF00306	PF00006	ATP synthase alpha/beta chain, C terminal domain	ATP synthase alpha/beta family, nucleotide-binding domain	P00829	P19483	0.87407094	5
P9WPU5	P06576	atpD Rv1310 MTCY373.30	ATP5B ATPMB ATPSB	2JJ2|D:368-475	2JJ2|F:368-474	PF00306	PF00306	ATP synthase alpha/beta chain, C terminal domain	ATP synthase alpha/beta chain, C terminal domain	P00829	P00829	0.87407094	1
P9WPU5	P25705	atpD Rv1310 MTCY373.30	ATP5A1 ATP5A ATP5AL2 ATPM	2JJ2|D:368-475	2JJ2|C:148-372	PF00306	PF00006	ATP synthase alpha/beta chain, C terminal domain	ATP synthase alpha/beta family, nucleotide-binding domain	P00829	P19483	0.87407094	6
P9WPU5	P25705	atpD Rv1310 MTCY373.30	ATP5A1 ATP5A ATP5AL2 ATPM	1COW|D:368-475	1COW|A:148-372	PF00306	PF00006	ATP synthase alpha/beta chain, C terminal domain	ATP synthase alpha/beta family, nucleotide-binding domain	P00829	P19483	0.87407094	5
P9WPU5	P06576	atpD Rv1310 MTCY373.30	ATP5B ATPMB ATPSB	1COW|D:368-475	1COW|F:368-474	PF00306	PF00306	ATP synthase alpha/beta chain, C terminal domain	ATP synthase alpha/beta chain, C terminal domain	P00829	P00829	0.87407094	1
P9WPU5	P25705	atpD Rv1310 MTCY373.30	ATP5A1 ATP5A ATP5AL2 ATPM	1COW|D:368-475	1COW|C:148-372	PF00306	PF00006	ATP synthase alpha/beta chain, C terminal domain	ATP synthase alpha/beta family, nucleotide-binding domain	P00829	P19483	0.87407094	6
P9WPU5	P06576	atpD Rv1310 MTCY373.30	ATP5B ATPMB ATPSB	2W6I|F:368-474	2W6I|D:368-475	PF00306	PF00306	ATP synthase alpha/beta chain, C terminal domain	ATP synthase alpha/beta chain, C terminal domain	P00829	P00829	0.87407094	1
P9WPU5	P25705	atpD Rv1310 MTCY373.30	ATP5A1 ATP5A ATP5AL2 ATPM	2W6I|F:368-474	2W6I|C:148-372	PF00306	PF00006	ATP synthase alpha/beta chain, C terminal domain	ATP synthase alpha/beta family, nucleotide-binding domain	P00829	P19483	0.87407094	4
P9WPU5	P25705	atpD Rv1310 MTCY373.30	ATP5A1 ATP5A ATP5AL2 ATPM	2W6I|F:368-474	2W6I|B:148-372	PF00306	PF00006	ATP synthase alpha/beta chain, C terminal domain	ATP synthase alpha/beta family, nucleotide-binding domain	P00829	P19483	0.87407094	5
P9WPU5	P25705	atpD Rv1310 MTCY373.30	ATP5A1 ATP5A ATP5AL2 ATPM	2WSS|M:368-475	2WSS|J:148-372	PF00306	PF00006	ATP synthase alpha/beta chain, C terminal domain	ATP synthase alpha/beta family, nucleotide-binding domain	P00829	P19483	0.87407094	5
P9WPU5	P25705	atpD Rv1310 MTCY373.30	ATP5A1 ATP5A ATP5AL2 ATPM	2WSS|M:368-475	2WSS|L:148-372	PF00306	PF00006	ATP synthase alpha/beta chain, C terminal domain	ATP synthase alpha/beta family, nucleotide-binding domain	P00829	P19483	0.87407094	6
P9WPU5	P06576	atpD Rv1310 MTCY373.30	ATP5B ATPMB ATPSB	2WSS|M:368-475	2WSS|O:368-474	PF00306	PF00306	ATP synthase alpha/beta chain, C terminal domain	ATP synthase alpha/beta chain, C terminal domain	P00829	P00829	0.87407094	1
P9WPU5	P25705	atpD Rv1310 MTCY373.30	ATP5A1 ATP5A ATP5AL2 ATPM	1H8E|D:368-475	1H8E|C:148-372	PF00306	PF00006	ATP synthase alpha/beta chain, C terminal domain	ATP synthase alpha/beta family, nucleotide-binding domain	P00829	P19483	0.87407094	6
P9WPU5	P25705	atpD Rv1310 MTCY373.30	ATP5A1 ATP5A ATP5AL2 ATPM	1H8E|D:368-475	1H8E|A:148-372	PF00306	PF00006	ATP synthase alpha/beta chain, C terminal domain	ATP synthase alpha/beta family, nucleotide-binding domain	P00829	P19483	0.87407094	4
P9WPU5	P06576	atpD Rv1310 MTCY373.30	ATP5B ATPMB ATPSB	1H8E|D:368-475	1H8E|F:368-474	PF00306	PF00306	ATP synthase alpha/beta chain, C terminal domain	ATP synthase alpha/beta chain, C terminal domain	P00829	P00829	0.87407094	1
P9WPU5	P06576	atpD Rv1310 MTCY373.30	ATP5B ATPMB ATPSB	2W6E|F:368-474	2W6E|D:368-475	PF00306	PF00306	ATP synthase alpha/beta chain, C terminal domain	ATP synthase alpha/beta chain, C terminal domain	P00829	P00829	0.87407094	1
P9WPU5	P25705	atpD Rv1310 MTCY373.30	ATP5A1 ATP5A ATP5AL2 ATPM	2W6E|F:368-474	2W6E|C:148-372	PF00306	PF00006	ATP synthase alpha/beta chain, C terminal domain	ATP synthase alpha/beta family, nucleotide-binding domain	P00829	P19483	0.87407094	4
P9WPU5	P25705	atpD Rv1310 MTCY373.30	ATP5A1 ATP5A ATP5AL2 ATPM	2W6E|F:368-474	2W6E|B:148-372	PF00306	PF00006	ATP synthase alpha/beta chain, C terminal domain	ATP synthase alpha/beta family, nucleotide-binding domain	P00829	P19483	0.87407094	4
P9WPU5	P36542	atpD Rv1310 MTCY373.30	ATP5C1 ATP5C ATP5CL1	2JIZ|L:368-474	2JIZ|N:1-67	PF00306	PF00231	ATP synthase alpha/beta chain, C terminal domain	ATP synthase	P00829	P05631	0.87407094	2
P9WPU5	P25705	atpD Rv1310 MTCY373.30	ATP5A1 ATP5A ATP5AL2 ATPM	1W0J|E:368-474	1W0J|B:148-372	PF00306	PF00006	ATP synthase alpha/beta chain, C terminal domain	ATP synthase alpha/beta family, nucleotide-binding domain	P00829	P19483	0.87407094	4
P9WPU5	P36542	atpD Rv1310 MTCY373.30	ATP5C1 ATP5C ATP5CL1	1W0J|E:368-474	1W0J|G:1-67	PF00306	PF00231	ATP synthase alpha/beta chain, C terminal domain	ATP synthase	P00829	P05631	0.87407094	2
P9WPU5	P25705	atpD Rv1310 MTCY373.30	ATP5A1 ATP5A ATP5AL2 ATPM	1BMF|F:368-474	1BMF|B:148-372	PF00306	PF00006	ATP synthase alpha/beta chain, C terminal domain	ATP synthase alpha/beta family, nucleotide-binding domain	P00829	P19483	0.87407094	5
P9WPU5	P25705	atpD Rv1310 MTCY373.30	ATP5A1 ATP5A ATP5AL2 ATPM	1BMF|F:368-474	1BMF|C:148-372	PF00306	PF00006	ATP synthase alpha/beta chain, C terminal domain	ATP synthase alpha/beta family, nucleotide-binding domain	P00829	P19483	0.87407094	4
P9WPU5	P06576	atpD Rv1310 MTCY373.30	ATP5B ATPMB ATPSB	1BMF|F:368-474	1BMF|D:368-475	PF00306	PF00306	ATP synthase alpha/beta chain, C terminal domain	ATP synthase alpha/beta chain, C terminal domain	P00829	P00829	0.87407094	1
P9WPU5	P06576	atpD Rv1310 MTCY373.30	ATP5B ATPMB ATPSB	2JJ2|F:368-474	2JJ2|D:368-475	PF00306	PF00306	ATP synthase alpha/beta chain, C terminal domain	ATP synthase alpha/beta chain, C terminal domain	P00829	P00829	0.87407094	1
P9WPU5	P25705	atpD Rv1310 MTCY373.30	ATP5A1 ATP5A ATP5AL2 ATPM	2JJ2|F:368-474	2JJ2|B:148-372	PF00306	PF00006	ATP synthase alpha/beta chain, C terminal domain	ATP synthase alpha/beta family, nucleotide-binding domain	P00829	P19483	0.87407094	5
P9WPU5	P25705	atpD Rv1310 MTCY373.30	ATP5A1 ATP5A ATP5AL2 ATPM	2JJ2|F:368-474	2JJ2|C:148-372	PF00306	PF00006	ATP synthase alpha/beta chain, C terminal domain	ATP synthase alpha/beta family, nucleotide-binding domain	P00829	P19483	0.87407094	5
P9WPU5	P25705	atpD Rv1310 MTCY373.30	ATP5A1 ATP5A ATP5AL2 ATPM	2WSS|N:368-474	2WSS|K:148-372	PF00306	PF00006	ATP synthase alpha/beta chain, C terminal domain	ATP synthase alpha/beta family, nucleotide-binding domain	P00829	P19483	0.87407094	4
P9WPU5	P06576	atpD Rv1310 MTCY373.30	ATP5B ATPMB ATPSB	1NBM|F:368-474	1NBM|D:368-475	PF00306	PF00306	ATP synthase alpha/beta chain, C terminal domain	ATP synthase alpha/beta chain, C terminal domain	P00829	P00829	0.87407094	1
P9WPU5	P25705	atpD Rv1310 MTCY373.30	ATP5A1 ATP5A ATP5AL2 ATPM	1NBM|F:368-474	1NBM|C:148-372	PF00306	PF00006	ATP synthase alpha/beta chain, C terminal domain	ATP synthase alpha/beta family, nucleotide-binding domain	P00829	P19483	0.87407094	4
P9WPU5	P25705	atpD Rv1310 MTCY373.30	ATP5A1 ATP5A ATP5AL2 ATPM	1NBM|F:368-474	1NBM|B:148-372	PF00306	PF00006	ATP synthase alpha/beta chain, C terminal domain	ATP synthase alpha/beta family, nucleotide-binding domain	P00829	P19483	0.87407094	3
P9WPU5	P36542	atpD Rv1310 MTCY373.30	ATP5C1 ATP5C ATP5CL1	2JIZ|K:368-475	2JIZ|N:1-67	PF00306	PF00231	ATP synthase alpha/beta chain, C terminal domain	ATP synthase	P00829	P05631	0.87407094	2
P9WPU5	P25705	atpD Rv1310 MTCY373.30	ATP5A1 ATP5A ATP5AL2 ATPM	2JIZ|K:368-475	2JIZ|H:148-372	PF00306	PF00006	ATP synthase alpha/beta chain, C terminal domain	ATP synthase alpha/beta family, nucleotide-binding domain	P00829	P19483	0.87407094	5
P9WPU5	P25705	atpD Rv1310 MTCY373.30	ATP5A1 ATP5A ATP5AL2 ATPM	2JIZ|K:368-475	2JIZ|J:148-372	PF00306	PF00006	ATP synthase alpha/beta chain, C terminal domain	ATP synthase alpha/beta family, nucleotide-binding domain	P00829	P19483	0.87407094	6
P9WPU5	P06576	atpD Rv1310 MTCY373.30	ATP5B ATPMB ATPSB	2JIZ|K:368-475	2JIZ|M:368-474	PF00306	PF00306	ATP synthase alpha/beta chain, C terminal domain	ATP synthase alpha/beta chain, C terminal domain	P00829	P00829	0.87407094	1
P9WPU7	P06576	atpA Rv1308 MTCY373.28	ATP5B ATPMB ATPSB	3FKS|S:150-374	3FKS|V:136-342	PF00006	PF00006	ATP synthase alpha/beta family, nucleotide-binding domain	ATP synthase alpha/beta family, nucleotide-binding domain	P07251	P00830	0.8736521	5
P9WNN1	P49411	tuf Rv0685 MTCY210.02	TUFM	3MMP|A:1036-1201	3MMP|C:1009-1066	PF00009	PF00009	Elongation factor Tu GTP binding domain	Elongation factor Tu GTP binding domain	P0CE48	P0CE48	0.87329892	4
P9WNN1	P49411	tuf Rv0685 MTCY210.02	TUFM	3MMP|C:1036-1201	3MMP|A:1009-1066	PF00009	PF00009	Elongation factor Tu GTP binding domain	Elongation factor Tu GTP binding domain	P0CE48	P0CE48	0.87329892	4
P96825	P51659	Rv0148	HSD17B4 EDH17B4	1ZBQ|D:10-183	1ZBQ|C:10-183	PF00106	PF00106	short chain dehydrogenase	short chain dehydrogenase	P51659	P51659	0.87315405	1
P96825	E7ER27	Rv0148	HSD17B4	1ZBQ|D:10-183	1ZBQ|C:10-183	PF00106	PF00106	short chain dehydrogenase	short chain dehydrogenase	P51659	P51659	0.87315405	1
P9WPU5	P25705	atpD Rv1310 MTCY373.30	ATP5A1 ATP5A ATP5AL2 ATPM	4ASU|D:368-472	4ASU|A:384-483	PF00306	PF00306	ATP synthase alpha/beta chain, C terminal domain	ATP synthase alpha/beta chain, C terminal domain	P00829	P19483	0.8725308	5
P9WPU5	P25705	atpD Rv1310 MTCY373.30	ATP5A1 ATP5A ATP5AL2 ATPM	2JDI|D:368-475	2JDI|A:148-372	PF00306	PF00006	ATP synthase alpha/beta chain, C terminal domain	ATP synthase alpha/beta family, nucleotide-binding domain	P00829	P19483	0.87232104	5
P9WNN1	P49411	tuf Rv0685 MTCY210.02	TUFM	2HDN|J:59-201	2HDN|I:9-40	PF00009	PF00009	Elongation factor Tu GTP binding domain	Elongation factor Tu GTP binding domain	P0A6N1	P0A6N1	0.87185664	1
P9WNN1	P49411	tuf Rv0685 MTCY210.02	TUFM	2HDN|D:59-201	2HDN|C:9-40	PF00009	PF00009	Elongation factor Tu GTP binding domain	Elongation factor Tu GTP binding domain	P0A6N1	P0A6N1	0.87185664	1
P9WNN1	P49411	tuf Rv0685 MTCY210.02	TUFM	2HDN|L:59-201	2HDN|K:9-40	PF00009	PF00009	Elongation factor Tu GTP binding domain	Elongation factor Tu GTP binding domain	P0A6N1	P0A6N1	0.87185664	1
P9WNN1	P49411	tuf Rv0685 MTCY210.02	TUFM	2HDN|F:59-201	2HDN|E:9-40	PF00009	PF00009	Elongation factor Tu GTP binding domain	Elongation factor Tu GTP binding domain	P0A6N1	P0A6N1	0.87185664	1
P9WNN1	P49411	tuf Rv0685 MTCY210.02	TUFM	2HDN|B:59-201	2HDN|A:9-40	PF00009	PF00009	Elongation factor Tu GTP binding domain	Elongation factor Tu GTP binding domain	P0A6N1	P0A6N1	0.87185664	1
P9WNN1	P49411	tuf Rv0685 MTCY210.02	TUFM	2HDN|H:59-201	2HDN|G:9-40	PF00009	PF00009	Elongation factor Tu GTP binding domain	Elongation factor Tu GTP binding domain	P0A6N1	P0A6N1	0.87185664	1
P9WPU5	P25705	atpD Rv1310 MTCY373.30	ATP5A1 ATP5A ATP5AL2 ATPM	3OFN|M:136-355	3OFN|J:26-94	PF00006	PF02874	ATP synthase alpha/beta family, nucleotide-binding domain	ATP synthase alpha/beta family, beta-barrel domain	P00830	P07251	0.87155952	5
P9WPU5	P25705	atpD Rv1310 MTCY373.30	ATP5A1 ATP5A ATP5AL2 ATPM	3OFN|O:136-355	3OFN|L:26-94	PF00006	PF02874	ATP synthase alpha/beta family, nucleotide-binding domain	ATP synthase alpha/beta family, beta-barrel domain	P00830	P07251	0.87155952	4
P9WPU5	P25705	atpD Rv1310 MTCY373.30	ATP5A1 ATP5A ATP5AL2 ATPM	3OFN|E:136-355	3OFN|B:26-94	PF00006	PF02874	ATP synthase alpha/beta family, nucleotide-binding domain	ATP synthase alpha/beta family, beta-barrel domain	P00830	P07251	0.87155952	3
P9WPU5	P25705	atpD Rv1310 MTCY373.30	ATP5A1 ATP5A ATP5AL2 ATPM	3OFN|D:136-355	3OFN|A:26-94	PF00006	PF02874	ATP synthase alpha/beta family, nucleotide-binding domain	ATP synthase alpha/beta family, beta-barrel domain	P00830	P07251	0.87155952	5
P9WPU5	P25705	atpD Rv1310 MTCY373.30	ATP5A1 ATP5A ATP5AL2 ATPM	3OFN|X:136-355	3OFN|U:26-94	PF00006	PF02874	ATP synthase alpha/beta family, nucleotide-binding domain	ATP synthase alpha/beta family, beta-barrel domain	P00830	P07251	0.87155952	5
P9WPU5	P25705	atpD Rv1310 MTCY373.30	ATP5A1 ATP5A ATP5AL2 ATPM	3OFN|F:136-355	3OFN|C:26-94	PF00006	PF02874	ATP synthase alpha/beta family, nucleotide-binding domain	ATP synthase alpha/beta family, beta-barrel domain	P00830	P07251	0.87155952	5
P9WPU5	P25705	atpD Rv1310 MTCY373.30	ATP5A1 ATP5A ATP5AL2 ATPM	3OFN|W:136-355	3OFN|T:26-94	PF00006	PF02874	ATP synthase alpha/beta family, nucleotide-binding domain	ATP synthase alpha/beta family, beta-barrel domain	P00830	P07251	0.87155952	4
P9WPU5	P25705	atpD Rv1310 MTCY373.30	ATP5A1 ATP5A ATP5AL2 ATPM	3OFN|N:136-355	3OFN|K:26-94	PF00006	PF02874	ATP synthase alpha/beta family, nucleotide-binding domain	ATP synthase alpha/beta family, beta-barrel domain	P00830	P07251	0.87155952	3
P9WPU7	P06576	atpA Rv1308 MTCY373.28	ATP5B ATPMB ATPSB	3FKS|U:150-374	3FKS|V:136-342	PF00006	PF00006	ATP synthase alpha/beta family, nucleotide-binding domain	ATP synthase alpha/beta family, nucleotide-binding domain	P07251	P00830	0.87155952	5
P96825	P51659	Rv0148	HSD17B4 EDH17B4	1ZBQ|B:10-183	1ZBQ|A:10-183	PF00106	PF00106	short chain dehydrogenase	short chain dehydrogenase	P51659	P51659	0.87095522	1
P96825	E7ER27	Rv0148	HSD17B4	1ZBQ|B:10-183	1ZBQ|A:10-183	PF00106	PF00106	short chain dehydrogenase	short chain dehydrogenase	P51659	P51659	0.87095522	1
P9WGV1	Q00266	metK Rv1392 MTCY21B4.09	MAT1A AMS1 MATA1	1O90|B:253-390	1O90|A:129-251	PF02773	PF02772	S-adenosylmethionine synthetase, C-terminal domain	S-adenosylmethionine synthetase, central domain	P13444	P13444	0.87083408	9
P9WGV1	Q00266	metK Rv1392 MTCY21B4.09	MAT1A AMS1 MATA1	1QM4|A:253-390	1QM4|B:129-251	PF02773	PF02772	S-adenosylmethionine synthetase, C-terminal domain	S-adenosylmethionine synthetase, central domain	P13444	P13444	0.87083408	9
P9WGV1	Q00266	metK Rv1392 MTCY21B4.09	MAT1A AMS1 MATA1	1O92|A:253-390	1O92|B:129-251	PF02773	PF02772	S-adenosylmethionine synthetase, C-terminal domain	S-adenosylmethionine synthetase, central domain	P13444	P13444	0.87083408	9
P9WGV1	Q00266	metK Rv1392 MTCY21B4.09	MAT1A AMS1 MATA1	1O93|A:253-390	1O93|B:129-251	PF02773	PF02772	S-adenosylmethionine synthetase, C-terminal domain	S-adenosylmethionine synthetase, central domain	P13444	P13444	0.87083408	9
P9WGV1	Q00266	metK Rv1392 MTCY21B4.09	MAT1A AMS1 MATA1	1QM4|B:253-390	1QM4|A:129-251	PF02773	PF02772	S-adenosylmethionine synthetase, C-terminal domain	S-adenosylmethionine synthetase, central domain	P13444	P13444	0.87083408	9
P9WGV1	Q00266	metK Rv1392 MTCY21B4.09	MAT1A AMS1 MATA1	1O9T|A:253-390	1O9T|B:129-251	PF02773	PF02772	S-adenosylmethionine synthetase, C-terminal domain	S-adenosylmethionine synthetase, central domain	P13444	P13444	0.87083408	9
P9WGV1	Q00266	metK Rv1392 MTCY21B4.09	MAT1A AMS1 MATA1	1O93|B:253-390	1O93|A:129-251	PF02773	PF02772	S-adenosylmethionine synthetase, C-terminal domain	S-adenosylmethionine synthetase, central domain	P13444	P13444	0.87083408	9
P9WGV1	Q00266	metK Rv1392 MTCY21B4.09	MAT1A AMS1 MATA1	1O90|A:253-390	1O90|B:129-251	PF02773	PF02772	S-adenosylmethionine synthetase, C-terminal domain	S-adenosylmethionine synthetase, central domain	P13444	P13444	0.87083408	9
P9WGV1	Q00266	metK Rv1392 MTCY21B4.09	MAT1A AMS1 MATA1	1O9T|B:253-390	1O9T|A:129-251	PF02773	PF02772	S-adenosylmethionine synthetase, C-terminal domain	S-adenosylmethionine synthetase, central domain	P13444	P13444	0.87083408	9
P9WGV1	Q00266	metK Rv1392 MTCY21B4.09	MAT1A AMS1 MATA1	1O92|B:253-390	1O92|A:129-251	PF02773	PF02772	S-adenosylmethionine synthetase, C-terminal domain	S-adenosylmethionine synthetase, central domain	P13444	P13444	0.87083408	9
P9WPU5	P25705	atpD Rv1310 MTCY373.30	ATP5A1 ATP5A ATP5AL2 ATPM	3FKS|V:136-355	3FKS|S:150-374	PF00006	PF00006	ATP synthase alpha/beta family, nucleotide-binding domain	ATP synthase alpha/beta family, nucleotide-binding domain	P00830	P07251	0.87040221	5
P9WPU5	P25705	atpD Rv1310 MTCY373.30	ATP5A1 ATP5A ATP5AL2 ATPM	2CK3|D:368-475	2CK3|A:148-372	PF00306	PF00006	ATP synthase alpha/beta chain, C terminal domain	ATP synthase alpha/beta family, nucleotide-binding domain	P00829	P19483	0.87012873	5
P9WPU5	P06576	atpD Rv1310 MTCY373.30	ATP5B ATPMB ATPSB	2CK3|D:368-475	2CK3|F:368-474	PF00306	PF00306	ATP synthase alpha/beta chain, C terminal domain	ATP synthase alpha/beta chain, C terminal domain	P00829	P00829	0.87012873	1
P9WPU7	P06576	atpA Rv1308 MTCY373.28	ATP5B ATPMB ATPSB	3FKS|S:150-374	3FKS|V:136-355	PF00006	PF00006	ATP synthase alpha/beta family, nucleotide-binding domain	ATP synthase alpha/beta family, nucleotide-binding domain	P07251	P00830	0.86981607	5
P9WGV1	Q00266	metK Rv1392 MTCY21B4.09	MAT1A AMS1 MATA1	3S82|B:253-392	3S82|A:253-392	PF02773	PF02773	S-adenosylmethionine synthetase, C-terminal domain	S-adenosylmethionine synthetase, C-terminal domain	A0QI26	A0QI26	0.86935378	9
P9WGV1	Q00266	metK Rv1392 MTCY21B4.09	MAT1A AMS1 MATA1	3S82|A:253-392	3S82|B:253-392	PF02773	PF02773	S-adenosylmethionine synthetase, C-terminal domain	S-adenosylmethionine synthetase, C-terminal domain	A0QI26	A0QI26	0.86935378	9
P9WGV1	Q00266	metK Rv1392 MTCY21B4.09	MAT1A AMS1 MATA1	3TDE|B:5-134	3TDE|A:253-392	PF00438	PF02773	S-adenosylmethionine synthetase, N-terminal domain	S-adenosylmethionine synthetase, C-terminal domain	P77899	P77899	0.86912024	9
P9WGV1	Q00266	metK Rv1392 MTCY21B4.09	MAT1A AMS1 MATA1	3TDE|B:5-104	3TDE|C:253-392	PF00438	PF02773	S-adenosylmethionine synthetase, N-terminal domain	S-adenosylmethionine synthetase, C-terminal domain	P77899	P77899	0.86912024	3
P9WGV1	Q00266	metK Rv1392 MTCY21B4.09	MAT1A AMS1 MATA1	3TDE|B:5-104	3TDE|A:253-392	PF00438	PF02773	S-adenosylmethionine synthetase, N-terminal domain	S-adenosylmethionine synthetase, C-terminal domain	P77899	P77899	0.86912024	9
P9WPU5	P18859	atpD Rv1310 MTCY373.30	ATP5J ATP5A ATPM	2WSS|F:135-355	2WSS|V:5-66	PF00006	PF05511	ATP synthase alpha/beta family, nucleotide-binding domain	Mitochondrial ATP synthase coupling factor 6	P00829	P02721	0.86881356	1
P9WPU5	A8MUH2	atpD Rv1310 MTCY373.30	ATP5J	2WSS|F:135-355	2WSS|V:5-66	PF00006	PF05511	ATP synthase alpha/beta family, nucleotide-binding domain	Mitochondrial ATP synthase coupling factor 6	P00829	P02721	0.86881356	1
P9WPU5	P25705	atpD Rv1310 MTCY373.30	ATP5A1 ATP5A ATP5AL2 ATPM	3FKS|V:136-355	3FKS|U:150-374	PF00006	PF00006	ATP synthase alpha/beta family, nucleotide-binding domain	ATP synthase alpha/beta family, nucleotide-binding domain	P00830	P07251	0.86810138	5
P9WPU7	P06576	atpA Rv1308 MTCY373.28	ATP5B ATPMB ATPSB	3FKS|U:150-374	3FKS|V:136-355	PF00006	PF00006	ATP synthase alpha/beta family, nucleotide-binding domain	ATP synthase alpha/beta family, nucleotide-binding domain	P07251	P00830	0.86773268	5
P9WGV1	Q00266	metK Rv1392 MTCY21B4.09	MAT1A AMS1 MATA1	3TDE|D:253-392	3TDE|C:253-392	PF02773	PF02773	S-adenosylmethionine synthetase, C-terminal domain	S-adenosylmethionine synthetase, C-terminal domain	P77899	P77899	0.86736267	9
P9WPU7	P06576	atpA Rv1308 MTCY373.28	ATP5B ATPMB ATPSB	2QE7|B:148-364	2QE7|F:130-344	PF00006	PF00006	ATP synthase alpha/beta family, nucleotide-binding domain	ATP synthase alpha/beta family, nucleotide-binding domain	Q71CG5	Q71CG3	0.86703056	2
P9WPU7	P06576	atpA Rv1308 MTCY373.28	ATP5B ATPMB ATPSB	2QE7|B:148-364	2QE7|E:130-344	PF00006	PF00006	ATP synthase alpha/beta family, nucleotide-binding domain	ATP synthase alpha/beta family, nucleotide-binding domain	Q71CG5	Q71CG3	0.86703056	4
P9WPU7	P06576	atpA Rv1308 MTCY373.28	ATP5B ATPMB ATPSB	2QE7|C:148-364	2QE7|F:130-344	PF00006	PF00006	ATP synthase alpha/beta family, nucleotide-binding domain	ATP synthase alpha/beta family, nucleotide-binding domain	Q71CG5	Q71CG3	0.86703056	4
P9WPU7	P06576	atpA Rv1308 MTCY373.28	ATP5B ATPMB ATPSB	2QE7|C:148-364	2QE7|D:130-344	PF00006	PF00006	ATP synthase alpha/beta family, nucleotide-binding domain	ATP synthase alpha/beta family, nucleotide-binding domain	Q71CG5	Q71CG3	0.86703056	2
P9WPU7	P06576	atpA Rv1308 MTCY373.28	ATP5B ATPMB ATPSB	2QE7|A:148-364	2QE7|E:130-344	PF00006	PF00006	ATP synthase alpha/beta family, nucleotide-binding domain	ATP synthase alpha/beta family, nucleotide-binding domain	Q71CG5	Q71CG3	0.86703056	2
P9WPU7	P06576	atpA Rv1308 MTCY373.28	ATP5B ATPMB ATPSB	2QE7|A:148-364	2QE7|D:130-344	PF00006	PF00006	ATP synthase alpha/beta family, nucleotide-binding domain	ATP synthase alpha/beta family, nucleotide-binding domain	Q71CG5	Q71CG3	0.86703056	5
O05842	Q6YN16	Rv3224 RVBD_3224 LH57_17635 P425_03362	HSDL2 C9orf99	3KVO|B:11-187	3KVO|A:11-187	PF00106	PF00106	short chain dehydrogenase	short chain dehydrogenase	Q6YN16	Q6YN16	0.86697174	1
P9WPU5	P36542	atpD Rv1310 MTCY373.30	ATP5C1 ATP5C ATP5CL1	1H8E|F:135-355	1H8E|G:1-272	PF00006	PF00231	ATP synthase alpha/beta family, nucleotide-binding domain	ATP synthase	P00829	P05631	0.86691695	2
P9WPU5	P36542	atpD Rv1310 MTCY373.30	ATP5C1 ATP5C ATP5CL1	1H8E|E:135-355	1H8E|G:1-272	PF00006	PF00231	ATP synthase alpha/beta family, nucleotide-binding domain	ATP synthase	P00829	P05631	0.86691695	2
P9WPU5	P36542	atpD Rv1310 MTCY373.30	ATP5C1 ATP5C ATP5CL1	1H8E|D:135-355	1H8E|G:1-272	PF00006	PF00231	ATP synthase alpha/beta family, nucleotide-binding domain	ATP synthase	P00829	P05631	0.86691695	2
P96825	P51659	Rv0148	HSD17B4 EDH17B4	1ZBQ|F:10-183	1ZBQ|E:10-183	PF00106	PF00106	short chain dehydrogenase	short chain dehydrogenase	P51659	P51659	0.86687023	1
P96825	E7ER27	Rv0148	HSD17B4	1ZBQ|F:10-183	1ZBQ|E:10-183	PF00106	PF00106	short chain dehydrogenase	short chain dehydrogenase	P51659	P51659	0.86687023	1
P96825	P51659	Rv0148	HSD17B4 EDH17B4	1ZBQ|C:10-183	1ZBQ|D:10-183	PF00106	PF00106	short chain dehydrogenase	short chain dehydrogenase	P51659	P51659	0.86687023	1
P96825	E7ER27	Rv0148	HSD17B4	1ZBQ|C:10-183	1ZBQ|D:10-183	PF00106	PF00106	short chain dehydrogenase	short chain dehydrogenase	P51659	P51659	0.86687023	1
P9WNN1	P49411	tuf Rv0685 MTCY210.02	TUFM	1D2E|D:55-249	1D2E|A:272-341	PF00009	PF03144	Elongation factor Tu GTP binding domain	Elongation factor Tu domain 2	P49410	P49410	0.86679409	3
P9WNN1	P49411	tuf Rv0685 MTCY210.02	TUFM	1D2E|B:55-249	1D2E|C:272-341	PF00009	PF03144	Elongation factor Tu GTP binding domain	Elongation factor Tu domain 2	P49410	P49410	0.86679409	3
P9WNN1	P49411	tuf Rv0685 MTCY210.02	TUFM	1D2E|C:55-249	1D2E|A:272-341	PF00009	PF03144	Elongation factor Tu GTP binding domain	Elongation factor Tu domain 2	P49410	P49410	0.86679409	1
P9WNN1	P49411	tuf Rv0685 MTCY210.02	TUFM	1D2E|C:55-249	1D2E|B:272-341	PF00009	PF03144	Elongation factor Tu GTP binding domain	Elongation factor Tu domain 2	P49410	P49410	0.86679409	3
P9WPU5	P18859	atpD Rv1310 MTCY373.30	ATP5J ATP5A ATPM	4B2Q|D:136-355	4B2Q|V:5-66	PF00006	PF05511	ATP synthase alpha/beta family, nucleotide-binding domain	Mitochondrial ATP synthase coupling factor 6	P00830	P02721	0.86677333	1
P9WPU5	A8MUH2	atpD Rv1310 MTCY373.30	ATP5J	4B2Q|D:136-355	4B2Q|V:5-66	PF00006	PF05511	ATP synthase alpha/beta family, nucleotide-binding domain	Mitochondrial ATP synthase coupling factor 6	P00830	P02721	0.86677333	1
P9WPU5	P36542	atpD Rv1310 MTCY373.30	ATP5C1 ATP5C ATP5CL1	2WSS|D:368-475	2WSS|G:1-60	PF00306	PF00231	ATP synthase alpha/beta chain, C terminal domain	ATP synthase	P00829	P05631	0.86660949	3
P9WPU5	P36542	atpD Rv1310 MTCY373.30	ATP5C1 ATP5C ATP5CL1	2WSS|M:368-475	2WSS|P:1-60	PF00306	PF00231	ATP synthase alpha/beta chain, C terminal domain	ATP synthase	P00829	P05631	0.86660949	3
P9WPU5	P36542	atpD Rv1310 MTCY373.30	ATP5C1 ATP5C ATP5CL1	2WSS|N:368-474	2WSS|P:1-60	PF00306	PF00231	ATP synthase alpha/beta chain, C terminal domain	ATP synthase	P00829	P05631	0.86660949	2
P9WPU9	P25705	atpG Rv1309 MTCY373.29	ATP5A1 ATP5A ATP5AL2 ATPM	1OHH|G:1-83	1OHH|A:384-488	PF00231	PF00306	ATP synthase	ATP synthase alpha/beta chain, C terminal domain	P05631	P19483	0.86629383	2
P9WGV1	Q00266	metK Rv1392 MTCY21B4.09	MAT1A AMS1 MATA1	3TDE|D:133-251	3TDE|C:253-392	PF02772	PF02773	S-adenosylmethionine synthetase, central domain	S-adenosylmethionine synthetase, C-terminal domain	P77899	P77899	0.86604215	9
P9WGV1	Q00266	metK Rv1392 MTCY21B4.09	MAT1A AMS1 MATA1	3TDE|D:103-251	3TDE|C:253-392	PF02772	PF02773	S-adenosylmethionine synthetase, central domain	S-adenosylmethionine synthetase, C-terminal domain	P77899	P77899	0.86604215	9
P95280	Q5T4U5	fadE17 Rv1934c RVBD_1934c LH57_10525 P425_01999	ACADM hCG_22915	1T9G|B:132-183	1T9G|A:242-391	PF02770	PF00441	Acyl-CoA dehydrogenase, middle domain	Acyl-CoA dehydrogenase, C-terminal domain	P11310	P11310	0.8660254	3
P95280	P11310	fadE17 Rv1934c RVBD_1934c LH57_10525 P425_01999	ACADM	1T9G|B:132-183	1T9G|A:242-391	PF02770	PF00441	Acyl-CoA dehydrogenase, middle domain	Acyl-CoA dehydrogenase, C-terminal domain	P11310	P11310	0.8660254	3
P95280	B7Z9I1	fadE17 Rv1934c RVBD_1934c LH57_10525 P425_01999	ACADM	1T9G|B:132-183	1T9G|A:242-391	PF02770	PF00441	Acyl-CoA dehydrogenase, middle domain	Acyl-CoA dehydrogenase, C-terminal domain	P11310	P11310	0.8660254	3
P9WQG1	Q5T4U5	fadE25 acd Rv3274c MTCY71.14c	ACADM hCG_22915	1T9G|B:132-183	1T9G|A:242-391	PF02770	PF00441	Acyl-CoA dehydrogenase, middle domain	Acyl-CoA dehydrogenase, C-terminal domain	P11310	P11310	0.8660254	3
P9WQG1	P11310	fadE25 acd Rv3274c MTCY71.14c	ACADM	1T9G|B:132-183	1T9G|A:242-391	PF02770	PF00441	Acyl-CoA dehydrogenase, middle domain	Acyl-CoA dehydrogenase, C-terminal domain	P11310	P11310	0.8660254	3
P9WQG1	B7Z9I1	fadE25 acd Rv3274c MTCY71.14c	ACADM	1T9G|B:132-183	1T9G|A:242-391	PF02770	PF00441	Acyl-CoA dehydrogenase, middle domain	Acyl-CoA dehydrogenase, C-terminal domain	P11310	P11310	0.8660254	3
P9WPU9	P06576	atpG Rv1309 MTCY373.29	ATP5B ATPMB ATPSB	2JDI|G:1-67	2JDI|D:368-475	PF00231	PF00306	ATP synthase	ATP synthase alpha/beta chain, C terminal domain	P05631	P00829	0.8660254	2
P9WPU9	P06576	atpG Rv1309 MTCY373.29	ATP5B ATPMB ATPSB	4ASU|G:1-67	4ASU|D:368-475	PF00231	PF00306	ATP synthase	ATP synthase alpha/beta chain, C terminal domain	P05631	P00829	0.8660254	2
P95280	Q5T4U5	fadE17 Rv1934c RVBD_1934c LH57_10525 P425_01999	ACADM hCG_22915	1T9G|C:132-183	1T9G|D:242-391	PF02770	PF00441	Acyl-CoA dehydrogenase, middle domain	Acyl-CoA dehydrogenase, C-terminal domain	P11310	P11310	0.8660254	3
P95280	P11310	fadE17 Rv1934c RVBD_1934c LH57_10525 P425_01999	ACADM	1T9G|C:132-183	1T9G|D:242-391	PF02770	PF00441	Acyl-CoA dehydrogenase, middle domain	Acyl-CoA dehydrogenase, C-terminal domain	P11310	P11310	0.8660254	3
P95280	B7Z9I1	fadE17 Rv1934c RVBD_1934c LH57_10525 P425_01999	ACADM	1T9G|C:132-183	1T9G|D:242-391	PF02770	PF00441	Acyl-CoA dehydrogenase, middle domain	Acyl-CoA dehydrogenase, C-terminal domain	P11310	P11310	0.8660254	3
P9WQG1	Q5T4U5	fadE25 acd Rv3274c MTCY71.14c	ACADM hCG_22915	1T9G|C:132-183	1T9G|D:242-391	PF02770	PF00441	Acyl-CoA dehydrogenase, middle domain	Acyl-CoA dehydrogenase, C-terminal domain	P11310	P11310	0.8660254	3
P9WQG1	P11310	fadE25 acd Rv3274c MTCY71.14c	ACADM	1T9G|C:132-183	1T9G|D:242-391	PF02770	PF00441	Acyl-CoA dehydrogenase, middle domain	Acyl-CoA dehydrogenase, C-terminal domain	P11310	P11310	0.8660254	3
P9WQG1	B7Z9I1	fadE25 acd Rv3274c MTCY71.14c	ACADM	1T9G|C:132-183	1T9G|D:242-391	PF02770	PF00441	Acyl-CoA dehydrogenase, middle domain	Acyl-CoA dehydrogenase, C-terminal domain	P11310	P11310	0.8660254	3
P9WPU9	P06576	atpG Rv1309 MTCY373.29	ATP5B ATPMB ATPSB	2CK3|G:1-67	2CK3|D:368-475	PF00231	PF00306	ATP synthase	ATP synthase alpha/beta chain, C terminal domain	P05631	P00829	0.8660254	2
P9WPU9	P06576	atpG Rv1309 MTCY373.29	ATP5B ATPMB ATPSB	2JJ2|N:1-47	2JJ2|K:368-475	PF00231	PF00306	ATP synthase	ATP synthase alpha/beta chain, C terminal domain	P05631	P00829	0.8660254	2
P9WPU9	P06576	atpG Rv1309 MTCY373.29	ATP5B ATPMB ATPSB	2JJ2|N:1-47	2JJ2|L:368-474	PF00231	PF00306	ATP synthase	ATP synthase alpha/beta chain, C terminal domain	P05631	P00829	0.8660254	2
P95280	Q5T4U5	fadE17 Rv1934c RVBD_1934c LH57_10525 P425_01999	ACADM hCG_22915	2A1T|B:132-183	2A1T|A:242-391	PF02770	PF00441	Acyl-CoA dehydrogenase, middle domain	Acyl-CoA dehydrogenase, C-terminal domain	P11310	P11310	0.8660254	3
P95280	P11310	fadE17 Rv1934c RVBD_1934c LH57_10525 P425_01999	ACADM	2A1T|B:132-183	2A1T|A:242-391	PF02770	PF00441	Acyl-CoA dehydrogenase, middle domain	Acyl-CoA dehydrogenase, C-terminal domain	P11310	P11310	0.8660254	3
P95280	B7Z9I1	fadE17 Rv1934c RVBD_1934c LH57_10525 P425_01999	ACADM	2A1T|B:132-183	2A1T|A:242-391	PF02770	PF00441	Acyl-CoA dehydrogenase, middle domain	Acyl-CoA dehydrogenase, C-terminal domain	P11310	P11310	0.8660254	3
P9WQG1	Q5T4U5	fadE25 acd Rv3274c MTCY71.14c	ACADM hCG_22915	2A1T|B:132-183	2A1T|A:242-391	PF02770	PF00441	Acyl-CoA dehydrogenase, middle domain	Acyl-CoA dehydrogenase, C-terminal domain	P11310	P11310	0.8660254	3
P9WQG1	P11310	fadE25 acd Rv3274c MTCY71.14c	ACADM	2A1T|B:132-183	2A1T|A:242-391	PF02770	PF00441	Acyl-CoA dehydrogenase, middle domain	Acyl-CoA dehydrogenase, C-terminal domain	P11310	P11310	0.8660254	3
P9WQG1	B7Z9I1	fadE25 acd Rv3274c MTCY71.14c	ACADM	2A1T|B:132-183	2A1T|A:242-391	PF02770	PF00441	Acyl-CoA dehydrogenase, middle domain	Acyl-CoA dehydrogenase, C-terminal domain	P11310	P11310	0.8660254	3
P9WPU9	P06576	atpG Rv1309 MTCY373.29	ATP5B ATPMB ATPSB	2JJ1|G:1-47	2JJ1|D:368-475	PF00231	PF00306	ATP synthase	ATP synthase alpha/beta chain, C terminal domain	P05631	P00829	0.8660254	2
P9WPU9	P06576	atpG Rv1309 MTCY373.29	ATP5B ATPMB ATPSB	2JJ1|G:1-47	2JJ1|E:368-474	PF00231	PF00306	ATP synthase	ATP synthase alpha/beta chain, C terminal domain	P05631	P00829	0.8660254	2
P95280	Q5T4U5	fadE17 Rv1934c RVBD_1934c LH57_10525 P425_01999	ACADM hCG_22915	1T9G|D:132-183	1T9G|C:242-391	PF02770	PF00441	Acyl-CoA dehydrogenase, middle domain	Acyl-CoA dehydrogenase, C-terminal domain	P11310	P11310	0.8660254	3
P95280	P11310	fadE17 Rv1934c RVBD_1934c LH57_10525 P425_01999	ACADM	1T9G|D:132-183	1T9G|C:242-391	PF02770	PF00441	Acyl-CoA dehydrogenase, middle domain	Acyl-CoA dehydrogenase, C-terminal domain	P11310	P11310	0.8660254	3
P95280	B7Z9I1	fadE17 Rv1934c RVBD_1934c LH57_10525 P425_01999	ACADM	1T9G|D:132-183	1T9G|C:242-391	PF02770	PF00441	Acyl-CoA dehydrogenase, middle domain	Acyl-CoA dehydrogenase, C-terminal domain	P11310	P11310	0.8660254	3
P9WQG1	Q5T4U5	fadE25 acd Rv3274c MTCY71.14c	ACADM hCG_22915	1T9G|D:132-183	1T9G|C:242-391	PF02770	PF00441	Acyl-CoA dehydrogenase, middle domain	Acyl-CoA dehydrogenase, C-terminal domain	P11310	P11310	0.8660254	3
P9WQG1	P11310	fadE25 acd Rv3274c MTCY71.14c	ACADM	1T9G|D:132-183	1T9G|C:242-391	PF02770	PF00441	Acyl-CoA dehydrogenase, middle domain	Acyl-CoA dehydrogenase, C-terminal domain	P11310	P11310	0.8660254	3
P9WQG1	B7Z9I1	fadE25 acd Rv3274c MTCY71.14c	ACADM	1T9G|D:132-183	1T9G|C:242-391	PF02770	PF00441	Acyl-CoA dehydrogenase, middle domain	Acyl-CoA dehydrogenase, C-terminal domain	P11310	P11310	0.8660254	3
P95280	Q5T4U5	fadE17 Rv1934c RVBD_1934c LH57_10525 P425_01999	ACADM hCG_22915	2A1T|D:132-183	2A1T|C:242-391	PF02770	PF00441	Acyl-CoA dehydrogenase, middle domain	Acyl-CoA dehydrogenase, C-terminal domain	P11310	P11310	0.8660254	3
P95280	P11310	fadE17 Rv1934c RVBD_1934c LH57_10525 P425_01999	ACADM	2A1T|D:132-183	2A1T|C:242-391	PF02770	PF00441	Acyl-CoA dehydrogenase, middle domain	Acyl-CoA dehydrogenase, C-terminal domain	P11310	P11310	0.8660254	3
P95280	B7Z9I1	fadE17 Rv1934c RVBD_1934c LH57_10525 P425_01999	ACADM	2A1T|D:132-183	2A1T|C:242-391	PF02770	PF00441	Acyl-CoA dehydrogenase, middle domain	Acyl-CoA dehydrogenase, C-terminal domain	P11310	P11310	0.8660254	3
P9WQG1	Q5T4U5	fadE25 acd Rv3274c MTCY71.14c	ACADM hCG_22915	2A1T|D:132-183	2A1T|C:242-391	PF02770	PF00441	Acyl-CoA dehydrogenase, middle domain	Acyl-CoA dehydrogenase, C-terminal domain	P11310	P11310	0.8660254	3
P9WQG1	P11310	fadE25 acd Rv3274c MTCY71.14c	ACADM	2A1T|D:132-183	2A1T|C:242-391	PF02770	PF00441	Acyl-CoA dehydrogenase, middle domain	Acyl-CoA dehydrogenase, C-terminal domain	P11310	P11310	0.8660254	3
P9WQG1	B7Z9I1	fadE25 acd Rv3274c MTCY71.14c	ACADM	2A1T|D:132-183	2A1T|C:242-391	PF02770	PF00441	Acyl-CoA dehydrogenase, middle domain	Acyl-CoA dehydrogenase, C-terminal domain	P11310	P11310	0.8660254	3
P9WPU9	P06576	atpG Rv1309 MTCY373.29	ATP5B ATPMB ATPSB	2JIZ|N:1-67	2JIZ|K:368-475	PF00231	PF00306	ATP synthase	ATP synthase alpha/beta chain, C terminal domain	P05631	P00829	0.8660254	2
P9WPU9	P06576	atpG Rv1309 MTCY373.29	ATP5B ATPMB ATPSB	2JIZ|N:1-67	2JIZ|L:368-474	PF00231	PF00306	ATP synthase	ATP synthase alpha/beta chain, C terminal domain	P05631	P00829	0.8660254	2
P9WPU9	P06576	atpG Rv1309 MTCY373.29	ATP5B ATPMB ATPSB	2W6G|G:1-47	2W6G|E:368-474	PF00231	PF00306	ATP synthase	ATP synthase alpha/beta chain, C terminal domain	P05631	P00829	0.8660254	2
P9WPU9	P06576	atpG Rv1309 MTCY373.29	ATP5B ATPMB ATPSB	2W6G|G:1-47	2W6G|D:368-475	PF00231	PF00306	ATP synthase	ATP synthase alpha/beta chain, C terminal domain	P05631	P00829	0.8660254	2
P95280	Q5T4U5	fadE17 Rv1934c RVBD_1934c LH57_10525 P425_01999	ACADM hCG_22915	1EGE|C:132-183	1EGE|D:242-391	PF02770	PF00441	Acyl-CoA dehydrogenase, middle domain	Acyl-CoA dehydrogenase, C-terminal domain	P11310	P11310	0.8660254	3
P95280	P11310	fadE17 Rv1934c RVBD_1934c LH57_10525 P425_01999	ACADM	1EGE|C:132-183	1EGE|D:242-391	PF02770	PF00441	Acyl-CoA dehydrogenase, middle domain	Acyl-CoA dehydrogenase, C-terminal domain	P11310	P11310	0.8660254	3
P95280	B7Z9I1	fadE17 Rv1934c RVBD_1934c LH57_10525 P425_01999	ACADM	1EGE|C:132-183	1EGE|D:242-391	PF02770	PF00441	Acyl-CoA dehydrogenase, middle domain	Acyl-CoA dehydrogenase, C-terminal domain	P11310	P11310	0.8660254	3
P9WQG1	Q5T4U5	fadE25 acd Rv3274c MTCY71.14c	ACADM hCG_22915	1EGE|C:132-183	1EGE|D:242-391	PF02770	PF00441	Acyl-CoA dehydrogenase, middle domain	Acyl-CoA dehydrogenase, C-terminal domain	P11310	P11310	0.8660254	3
P9WQG1	P11310	fadE25 acd Rv3274c MTCY71.14c	ACADM	1EGE|C:132-183	1EGE|D:242-391	PF02770	PF00441	Acyl-CoA dehydrogenase, middle domain	Acyl-CoA dehydrogenase, C-terminal domain	P11310	P11310	0.8660254	3
P9WQG1	B7Z9I1	fadE25 acd Rv3274c MTCY71.14c	ACADM	1EGE|C:132-183	1EGE|D:242-391	PF02770	PF00441	Acyl-CoA dehydrogenase, middle domain	Acyl-CoA dehydrogenase, C-terminal domain	P11310	P11310	0.8660254	3
P95280	Q5T4U5	fadE17 Rv1934c RVBD_1934c LH57_10525 P425_01999	ACADM hCG_22915	1EGE|A:132-183	1EGE|B:242-391	PF02770	PF00441	Acyl-CoA dehydrogenase, middle domain	Acyl-CoA dehydrogenase, C-terminal domain	P11310	P11310	0.8660254	3
P95280	P11310	fadE17 Rv1934c RVBD_1934c LH57_10525 P425_01999	ACADM	1EGE|A:132-183	1EGE|B:242-391	PF02770	PF00441	Acyl-CoA dehydrogenase, middle domain	Acyl-CoA dehydrogenase, C-terminal domain	P11310	P11310	0.8660254	3
P95280	B7Z9I1	fadE17 Rv1934c RVBD_1934c LH57_10525 P425_01999	ACADM	1EGE|A:132-183	1EGE|B:242-391	PF02770	PF00441	Acyl-CoA dehydrogenase, middle domain	Acyl-CoA dehydrogenase, C-terminal domain	P11310	P11310	0.8660254	3
P9WQG1	Q5T4U5	fadE25 acd Rv3274c MTCY71.14c	ACADM hCG_22915	1EGE|A:132-183	1EGE|B:242-391	PF02770	PF00441	Acyl-CoA dehydrogenase, middle domain	Acyl-CoA dehydrogenase, C-terminal domain	P11310	P11310	0.8660254	3
P9WQG1	P11310	fadE25 acd Rv3274c MTCY71.14c	ACADM	1EGE|A:132-183	1EGE|B:242-391	PF02770	PF00441	Acyl-CoA dehydrogenase, middle domain	Acyl-CoA dehydrogenase, C-terminal domain	P11310	P11310	0.8660254	3
P9WQG1	B7Z9I1	fadE25 acd Rv3274c MTCY71.14c	ACADM	1EGE|A:132-183	1EGE|B:242-391	PF02770	PF00441	Acyl-CoA dehydrogenase, middle domain	Acyl-CoA dehydrogenase, C-terminal domain	P11310	P11310	0.8660254	3
P9WPU9	P06576	atpG Rv1309 MTCY373.29	ATP5B ATPMB ATPSB	1W0J|G:1-67	1W0J|D:368-475	PF00231	PF00306	ATP synthase	ATP synthase alpha/beta chain, C terminal domain	P05631	P00829	0.8660254	2
P9WPU9	P06576	atpG Rv1309 MTCY373.29	ATP5B ATPMB ATPSB	1W0J|G:1-67	1W0J|E:368-474	PF00231	PF00306	ATP synthase	ATP synthase alpha/beta chain, C terminal domain	P05631	P00829	0.8660254	2
P9WPU9	P06576	atpG Rv1309 MTCY373.29	ATP5B ATPMB ATPSB	2JIZ|G:1-67	2JIZ|E:368-474	PF00231	PF00306	ATP synthase	ATP synthase alpha/beta chain, C terminal domain	P05631	P00829	0.8660254	2
P9WPU9	P06576	atpG Rv1309 MTCY373.29	ATP5B ATPMB ATPSB	2JIZ|G:1-67	2JIZ|D:368-475	PF00231	PF00306	ATP synthase	ATP synthase alpha/beta chain, C terminal domain	P05631	P00829	0.8660254	2
P95280	Q5T4U5	fadE17 Rv1934c RVBD_1934c LH57_10525 P425_01999	ACADM hCG_22915	2A1T|A:132-183	2A1T|B:242-391	PF02770	PF00441	Acyl-CoA dehydrogenase, middle domain	Acyl-CoA dehydrogenase, C-terminal domain	P11310	P11310	0.8660254	3
P95280	P11310	fadE17 Rv1934c RVBD_1934c LH57_10525 P425_01999	ACADM	2A1T|A:132-183	2A1T|B:242-391	PF02770	PF00441	Acyl-CoA dehydrogenase, middle domain	Acyl-CoA dehydrogenase, C-terminal domain	P11310	P11310	0.8660254	3
P95280	B7Z9I1	fadE17 Rv1934c RVBD_1934c LH57_10525 P425_01999	ACADM	2A1T|A:132-183	2A1T|B:242-391	PF02770	PF00441	Acyl-CoA dehydrogenase, middle domain	Acyl-CoA dehydrogenase, C-terminal domain	P11310	P11310	0.8660254	3
P9WQG1	Q5T4U5	fadE25 acd Rv3274c MTCY71.14c	ACADM hCG_22915	2A1T|A:132-183	2A1T|B:242-391	PF02770	PF00441	Acyl-CoA dehydrogenase, middle domain	Acyl-CoA dehydrogenase, C-terminal domain	P11310	P11310	0.8660254	3
P9WQG1	P11310	fadE25 acd Rv3274c MTCY71.14c	ACADM	2A1T|A:132-183	2A1T|B:242-391	PF02770	PF00441	Acyl-CoA dehydrogenase, middle domain	Acyl-CoA dehydrogenase, C-terminal domain	P11310	P11310	0.8660254	3
P9WQG1	B7Z9I1	fadE25 acd Rv3274c MTCY71.14c	ACADM	2A1T|A:132-183	2A1T|B:242-391	PF02770	PF00441	Acyl-CoA dehydrogenase, middle domain	Acyl-CoA dehydrogenase, C-terminal domain	P11310	P11310	0.8660254	3
P95280	Q5T4U5	fadE17 Rv1934c RVBD_1934c LH57_10525 P425_01999	ACADM hCG_22915	1EGE|D:132-183	1EGE|C:242-391	PF02770	PF00441	Acyl-CoA dehydrogenase, middle domain	Acyl-CoA dehydrogenase, C-terminal domain	P11310	P11310	0.8660254	3
P95280	P11310	fadE17 Rv1934c RVBD_1934c LH57_10525 P425_01999	ACADM	1EGE|D:132-183	1EGE|C:242-391	PF02770	PF00441	Acyl-CoA dehydrogenase, middle domain	Acyl-CoA dehydrogenase, C-terminal domain	P11310	P11310	0.8660254	3
P95280	B7Z9I1	fadE17 Rv1934c RVBD_1934c LH57_10525 P425_01999	ACADM	1EGE|D:132-183	1EGE|C:242-391	PF02770	PF00441	Acyl-CoA dehydrogenase, middle domain	Acyl-CoA dehydrogenase, C-terminal domain	P11310	P11310	0.8660254	3
P9WQG1	Q5T4U5	fadE25 acd Rv3274c MTCY71.14c	ACADM hCG_22915	1EGE|D:132-183	1EGE|C:242-391	PF02770	PF00441	Acyl-CoA dehydrogenase, middle domain	Acyl-CoA dehydrogenase, C-terminal domain	P11310	P11310	0.8660254	3
P9WQG1	P11310	fadE25 acd Rv3274c MTCY71.14c	ACADM	1EGE|D:132-183	1EGE|C:242-391	PF02770	PF00441	Acyl-CoA dehydrogenase, middle domain	Acyl-CoA dehydrogenase, C-terminal domain	P11310	P11310	0.8660254	3
P9WQG1	B7Z9I1	fadE25 acd Rv3274c MTCY71.14c	ACADM	1EGE|D:132-183	1EGE|C:242-391	PF02770	PF00441	Acyl-CoA dehydrogenase, middle domain	Acyl-CoA dehydrogenase, C-terminal domain	P11310	P11310	0.8660254	3
P9WPU9	P06576	atpG Rv1309 MTCY373.29	ATP5B ATPMB ATPSB	2JJ1|N:1-47	2JJ1|L:368-474	PF00231	PF00306	ATP synthase	ATP synthase alpha/beta chain, C terminal domain	P05631	P00829	0.8660254	2
P9WPU9	P06576	atpG Rv1309 MTCY373.29	ATP5B ATPMB ATPSB	2JJ1|N:1-47	2JJ1|K:368-475	PF00231	PF00306	ATP synthase	ATP synthase alpha/beta chain, C terminal domain	P05631	P00829	0.8660254	2
P9WPU9	P06576	atpG Rv1309 MTCY373.29	ATP5B ATPMB ATPSB	2W6J|G:1-67	2W6J|D:368-475	PF00231	PF00306	ATP synthase	ATP synthase alpha/beta chain, C terminal domain	P05631	P00829	0.8660254	2
P95280	Q5T4U5	fadE17 Rv1934c RVBD_1934c LH57_10525 P425_01999	ACADM hCG_22915	2A1T|C:132-183	2A1T|D:242-391	PF02770	PF00441	Acyl-CoA dehydrogenase, middle domain	Acyl-CoA dehydrogenase, C-terminal domain	P11310	P11310	0.8660254	3
P95280	P11310	fadE17 Rv1934c RVBD_1934c LH57_10525 P425_01999	ACADM	2A1T|C:132-183	2A1T|D:242-391	PF02770	PF00441	Acyl-CoA dehydrogenase, middle domain	Acyl-CoA dehydrogenase, C-terminal domain	P11310	P11310	0.8660254	3
P95280	B7Z9I1	fadE17 Rv1934c RVBD_1934c LH57_10525 P425_01999	ACADM	2A1T|C:132-183	2A1T|D:242-391	PF02770	PF00441	Acyl-CoA dehydrogenase, middle domain	Acyl-CoA dehydrogenase, C-terminal domain	P11310	P11310	0.8660254	3
P95280	P13804	fadE17 Rv1934c RVBD_1934c LH57_10525 P425_01999	ETFA	2A1T|C:132-183	2A1T|R:209-294	PF02770	PF00766	Acyl-CoA dehydrogenase, middle domain	Electron transfer flavoprotein FAD-binding domain	P11310	P13804	0.8660254	1
P95280	H0YK49	fadE17 Rv1934c RVBD_1934c LH57_10525 P425_01999	ETFA	2A1T|C:132-183	2A1T|R:209-294	PF02770	PF00766	Acyl-CoA dehydrogenase, middle domain	Electron transfer flavoprotein FAD-binding domain	P11310	P13804	0.8660254	1
P9WQG1	Q5T4U5	fadE25 acd Rv3274c MTCY71.14c	ACADM hCG_22915	2A1T|C:132-183	2A1T|D:242-391	PF02770	PF00441	Acyl-CoA dehydrogenase, middle domain	Acyl-CoA dehydrogenase, C-terminal domain	P11310	P11310	0.8660254	3
P9WQG1	P11310	fadE25 acd Rv3274c MTCY71.14c	ACADM	2A1T|C:132-183	2A1T|D:242-391	PF02770	PF00441	Acyl-CoA dehydrogenase, middle domain	Acyl-CoA dehydrogenase, C-terminal domain	P11310	P11310	0.8660254	3
P9WQG1	B7Z9I1	fadE25 acd Rv3274c MTCY71.14c	ACADM	2A1T|C:132-183	2A1T|D:242-391	PF02770	PF00441	Acyl-CoA dehydrogenase, middle domain	Acyl-CoA dehydrogenase, C-terminal domain	P11310	P11310	0.8660254	3
P9WQG1	P13804	fadE25 acd Rv3274c MTCY71.14c	ETFA	2A1T|C:132-183	2A1T|R:209-294	PF02770	PF00766	Acyl-CoA dehydrogenase, middle domain	Electron transfer flavoprotein FAD-binding domain	P11310	P13804	0.8660254	1
P9WQG1	H0YK49	fadE25 acd Rv3274c MTCY71.14c	ETFA	2A1T|C:132-183	2A1T|R:209-294	PF02770	PF00766	Acyl-CoA dehydrogenase, middle domain	Electron transfer flavoprotein FAD-binding domain	P11310	P13804	0.8660254	1
P95280	Q5T4U5	fadE17 Rv1934c RVBD_1934c LH57_10525 P425_01999	ACADM hCG_22915	1EGE|B:132-183	1EGE|A:242-391	PF02770	PF00441	Acyl-CoA dehydrogenase, middle domain	Acyl-CoA dehydrogenase, C-terminal domain	P11310	P11310	0.8660254	3
P95280	P11310	fadE17 Rv1934c RVBD_1934c LH57_10525 P425_01999	ACADM	1EGE|B:132-183	1EGE|A:242-391	PF02770	PF00441	Acyl-CoA dehydrogenase, middle domain	Acyl-CoA dehydrogenase, C-terminal domain	P11310	P11310	0.8660254	3
P95280	B7Z9I1	fadE17 Rv1934c RVBD_1934c LH57_10525 P425_01999	ACADM	1EGE|B:132-183	1EGE|A:242-391	PF02770	PF00441	Acyl-CoA dehydrogenase, middle domain	Acyl-CoA dehydrogenase, C-terminal domain	P11310	P11310	0.8660254	3
P9WQG1	Q5T4U5	fadE25 acd Rv3274c MTCY71.14c	ACADM hCG_22915	1EGE|B:132-183	1EGE|A:242-391	PF02770	PF00441	Acyl-CoA dehydrogenase, middle domain	Acyl-CoA dehydrogenase, C-terminal domain	P11310	P11310	0.8660254	3
P9WQG1	P11310	fadE25 acd Rv3274c MTCY71.14c	ACADM	1EGE|B:132-183	1EGE|A:242-391	PF02770	PF00441	Acyl-CoA dehydrogenase, middle domain	Acyl-CoA dehydrogenase, C-terminal domain	P11310	P11310	0.8660254	3
P9WQG1	B7Z9I1	fadE25 acd Rv3274c MTCY71.14c	ACADM	1EGE|B:132-183	1EGE|A:242-391	PF02770	PF00441	Acyl-CoA dehydrogenase, middle domain	Acyl-CoA dehydrogenase, C-terminal domain	P11310	P11310	0.8660254	3
P95280	Q5T4U5	fadE17 Rv1934c RVBD_1934c LH57_10525 P425_01999	ACADM hCG_22915	1T9G|A:132-183	1T9G|B:242-391	PF02770	PF00441	Acyl-CoA dehydrogenase, middle domain	Acyl-CoA dehydrogenase, C-terminal domain	P11310	P11310	0.8660254	3
P95280	P11310	fadE17 Rv1934c RVBD_1934c LH57_10525 P425_01999	ACADM	1T9G|A:132-183	1T9G|B:242-391	PF02770	PF00441	Acyl-CoA dehydrogenase, middle domain	Acyl-CoA dehydrogenase, C-terminal domain	P11310	P11310	0.8660254	3
P95280	B7Z9I1	fadE17 Rv1934c RVBD_1934c LH57_10525 P425_01999	ACADM	1T9G|A:132-183	1T9G|B:242-391	PF02770	PF00441	Acyl-CoA dehydrogenase, middle domain	Acyl-CoA dehydrogenase, C-terminal domain	P11310	P11310	0.8660254	3
P9WQG1	Q5T4U5	fadE25 acd Rv3274c MTCY71.14c	ACADM hCG_22915	1T9G|A:132-183	1T9G|B:242-391	PF02770	PF00441	Acyl-CoA dehydrogenase, middle domain	Acyl-CoA dehydrogenase, C-terminal domain	P11310	P11310	0.8660254	3
P9WQG1	P11310	fadE25 acd Rv3274c MTCY71.14c	ACADM	1T9G|A:132-183	1T9G|B:242-391	PF02770	PF00441	Acyl-CoA dehydrogenase, middle domain	Acyl-CoA dehydrogenase, C-terminal domain	P11310	P11310	0.8660254	3
P9WQG1	B7Z9I1	fadE25 acd Rv3274c MTCY71.14c	ACADM	1T9G|A:132-183	1T9G|B:242-391	PF02770	PF00441	Acyl-CoA dehydrogenase, middle domain	Acyl-CoA dehydrogenase, C-terminal domain	P11310	P11310	0.8660254	3
P9WPU9	P06576	atpG Rv1309 MTCY373.29	ATP5B ATPMB ATPSB	2JJ2|G:1-47	2JJ2|E:368-474	PF00231	PF00306	ATP synthase	ATP synthase alpha/beta chain, C terminal domain	P05631	P00829	0.8660254	2
P9WPU9	P06576	atpG Rv1309 MTCY373.29	ATP5B ATPMB ATPSB	2JJ2|G:1-47	2JJ2|D:368-475	PF00231	PF00306	ATP synthase	ATP synthase alpha/beta chain, C terminal domain	P05631	P00829	0.8660254	2
P9WPU5	P25705	atpD Rv1310 MTCY373.30	ATP5A1 ATP5A ATP5AL2 ATPM	1EFR|D:368-475	1EFR|C:384-488	PF00306	PF00306	ATP synthase alpha/beta chain, C terminal domain	ATP synthase alpha/beta chain, C terminal domain	P00829	P19483	0.86572744	6
P9WPU5	P25705	atpD Rv1310 MTCY373.30	ATP5A1 ATP5A ATP5AL2 ATPM	1EFR|D:368-475	1EFR|A:384-488	PF00306	PF00306	ATP synthase alpha/beta chain, C terminal domain	ATP synthase alpha/beta chain, C terminal domain	P00829	P19483	0.86572744	5
P9WPU5	P25705	atpD Rv1310 MTCY373.30	ATP5A1 ATP5A ATP5AL2 ATPM	1H8H|D:368-475	1H8H|A:384-488	PF00306	PF00306	ATP synthase alpha/beta chain, C terminal domain	ATP synthase alpha/beta chain, C terminal domain	P00829	P19483	0.86572744	5
P9WPU5	P25705	atpD Rv1310 MTCY373.30	ATP5A1 ATP5A ATP5AL2 ATPM	1H8H|D:368-475	1H8H|C:384-488	PF00306	PF00306	ATP synthase alpha/beta chain, C terminal domain	ATP synthase alpha/beta chain, C terminal domain	P00829	P19483	0.86572744	6
P9WPU5	P25705	atpD Rv1310 MTCY373.30	ATP5A1 ATP5A ATP5AL2 ATPM	1E1R|D:368-475	1E1R|A:384-488	PF00306	PF00306	ATP synthase alpha/beta chain, C terminal domain	ATP synthase alpha/beta chain, C terminal domain	P00829	P19483	0.86572744	5
P9WPU5	P25705	atpD Rv1310 MTCY373.30	ATP5A1 ATP5A ATP5AL2 ATPM	1E1R|D:368-475	1E1R|C:384-488	PF00306	PF00306	ATP synthase alpha/beta chain, C terminal domain	ATP synthase alpha/beta chain, C terminal domain	P00829	P19483	0.86572744	6
P9WPU5	P25705	atpD Rv1310 MTCY373.30	ATP5A1 ATP5A ATP5AL2 ATPM	1E1Q|D:368-475	1E1Q|C:384-488	PF00306	PF00306	ATP synthase alpha/beta chain, C terminal domain	ATP synthase alpha/beta chain, C terminal domain	P00829	P19483	0.86572744	6
P9WPU5	P25705	atpD Rv1310 MTCY373.30	ATP5A1 ATP5A ATP5AL2 ATPM	1E1Q|D:368-475	1E1Q|A:384-488	PF00306	PF00306	ATP synthase alpha/beta chain, C terminal domain	ATP synthase alpha/beta chain, C terminal domain	P00829	P19483	0.86572744	5
P9WPU5	P25705	atpD Rv1310 MTCY373.30	ATP5A1 ATP5A ATP5AL2 ATPM	1E79|D:368-475	1E79|A:384-488	PF00306	PF00306	ATP synthase alpha/beta chain, C terminal domain	ATP synthase alpha/beta chain, C terminal domain	P00829	P19483	0.86572744	5
P9WPU5	P25705	atpD Rv1310 MTCY373.30	ATP5A1 ATP5A ATP5AL2 ATPM	1E79|D:368-475	1E79|C:384-488	PF00306	PF00306	ATP synthase alpha/beta chain, C terminal domain	ATP synthase alpha/beta chain, C terminal domain	P00829	P19483	0.86572744	6
P9WPU5	P25705	atpD Rv1310 MTCY373.30	ATP5A1 ATP5A ATP5AL2 ATPM	1W0J|F:368-474	1W0J|C:384-488	PF00306	PF00306	ATP synthase alpha/beta chain, C terminal domain	ATP synthase alpha/beta chain, C terminal domain	P00829	P19483	0.86572744	5
P9WPU5	P25705	atpD Rv1310 MTCY373.30	ATP5A1 ATP5A ATP5AL2 ATPM	1OHH|D:368-477	1OHH|A:384-488	PF00306	PF00306	ATP synthase alpha/beta chain, C terminal domain	ATP synthase alpha/beta chain, C terminal domain	P00829	P19483	0.86572744	5
P9WPU5	P25705	atpD Rv1310 MTCY373.30	ATP5A1 ATP5A ATP5AL2 ATPM	2CK3|D:368-475	2CK3|C:384-488	PF00306	PF00306	ATP synthase alpha/beta chain, C terminal domain	ATP synthase alpha/beta chain, C terminal domain	P00829	P19483	0.86572744	6
P9WPU5	P25705	atpD Rv1310 MTCY373.30	ATP5A1 ATP5A ATP5AL2 ATPM	1BMF|D:368-475	1BMF|C:384-488	PF00306	PF00306	ATP synthase alpha/beta chain, C terminal domain	ATP synthase alpha/beta chain, C terminal domain	P00829	P19483	0.86572744	6
P9WPU5	P25705	atpD Rv1310 MTCY373.30	ATP5A1 ATP5A ATP5AL2 ATPM	1BMF|D:368-475	1BMF|A:384-488	PF00306	PF00306	ATP synthase alpha/beta chain, C terminal domain	ATP synthase alpha/beta chain, C terminal domain	P00829	P19483	0.86572744	5
P9WPU5	P25705	atpD Rv1310 MTCY373.30	ATP5A1 ATP5A ATP5AL2 ATPM	2CK3|F:368-474	2CK3|C:384-488	PF00306	PF00306	ATP synthase alpha/beta chain, C terminal domain	ATP synthase alpha/beta chain, C terminal domain	P00829	P19483	0.86572744	5
P9WPU5	P25705	atpD Rv1310 MTCY373.30	ATP5A1 ATP5A ATP5AL2 ATPM	1E79|F:368-474	1E79|C:384-488	PF00306	PF00306	ATP synthase alpha/beta chain, C terminal domain	ATP synthase alpha/beta chain, C terminal domain	P00829	P19483	0.86572744	5
P9WPU5	P25705	atpD Rv1310 MTCY373.30	ATP5A1 ATP5A ATP5AL2 ATPM	1W0J|D:368-475	1W0J|A:384-488	PF00306	PF00306	ATP synthase alpha/beta chain, C terminal domain	ATP synthase alpha/beta chain, C terminal domain	P00829	P19483	0.86572744	5
P9WPU5	P25705	atpD Rv1310 MTCY373.30	ATP5A1 ATP5A ATP5AL2 ATPM	1W0J|D:368-475	1W0J|C:384-488	PF00306	PF00306	ATP synthase alpha/beta chain, C terminal domain	ATP synthase alpha/beta chain, C terminal domain	P00829	P19483	0.86572744	6
P9WPU5	P25705	atpD Rv1310 MTCY373.30	ATP5A1 ATP5A ATP5AL2 ATPM	1NBM|D:368-475	1NBM|A:384-488	PF00306	PF00306	ATP synthase alpha/beta chain, C terminal domain	ATP synthase alpha/beta chain, C terminal domain	P00829	P19483	0.86572744	5
P9WPU5	P25705	atpD Rv1310 MTCY373.30	ATP5A1 ATP5A ATP5AL2 ATPM	1NBM|D:368-475	1NBM|C:384-488	PF00306	PF00306	ATP synthase alpha/beta chain, C terminal domain	ATP synthase alpha/beta chain, C terminal domain	P00829	P19483	0.86572744	6
P9WPU5	P25705	atpD Rv1310 MTCY373.30	ATP5A1 ATP5A ATP5AL2 ATPM	2WSS|D:368-475	2WSS|A:384-488	PF00306	PF00306	ATP synthase alpha/beta chain, C terminal domain	ATP synthase alpha/beta chain, C terminal domain	P00829	P19483	0.86572744	5
P9WPU5	P25705	atpD Rv1310 MTCY373.30	ATP5A1 ATP5A ATP5AL2 ATPM	2WSS|D:368-475	2WSS|C:384-488	PF00306	PF00306	ATP synthase alpha/beta chain, C terminal domain	ATP synthase alpha/beta chain, C terminal domain	P00829	P19483	0.86572744	6
P9WPU5	P25705	atpD Rv1310 MTCY373.30	ATP5A1 ATP5A ATP5AL2 ATPM	2JDI|F:368-474	2JDI|C:384-488	PF00306	PF00306	ATP synthase alpha/beta chain, C terminal domain	ATP synthase alpha/beta chain, C terminal domain	P00829	P19483	0.86572744	5
P9WPU5	P25705	atpD Rv1310 MTCY373.30	ATP5A1 ATP5A ATP5AL2 ATPM	2XND|D:368-475	2XND|C:384-488	PF00306	PF00306	ATP synthase alpha/beta chain, C terminal domain	ATP synthase alpha/beta chain, C terminal domain	P00829	P19483	0.86572744	6
P9WPU5	P25705	atpD Rv1310 MTCY373.30	ATP5A1 ATP5A ATP5AL2 ATPM	2XND|D:368-475	2XND|A:384-488	PF00306	PF00306	ATP synthase alpha/beta chain, C terminal domain	ATP synthase alpha/beta chain, C terminal domain	P00829	P19483	0.86572744	5
P9WPU5	P25705	atpD Rv1310 MTCY373.30	ATP5A1 ATP5A ATP5AL2 ATPM	1W0K|D:368-475	1W0K|C:384-488	PF00306	PF00306	ATP synthase alpha/beta chain, C terminal domain	ATP synthase alpha/beta chain, C terminal domain	P00829	P19483	0.86572744	6
P9WPU5	P25705	atpD Rv1310 MTCY373.30	ATP5A1 ATP5A ATP5AL2 ATPM	1W0K|D:368-475	1W0K|A:384-488	PF00306	PF00306	ATP synthase alpha/beta chain, C terminal domain	ATP synthase alpha/beta chain, C terminal domain	P00829	P19483	0.86572744	5
P9WPU5	P25705	atpD Rv1310 MTCY373.30	ATP5A1 ATP5A ATP5AL2 ATPM	2JDI|D:368-475	2JDI|C:384-488	PF00306	PF00306	ATP synthase alpha/beta chain, C terminal domain	ATP synthase alpha/beta chain, C terminal domain	P00829	P19483	0.86572744	6
P9WPU5	P25705	atpD Rv1310 MTCY373.30	ATP5A1 ATP5A ATP5AL2 ATPM	2JDI|D:368-475	2JDI|A:384-488	PF00306	PF00306	ATP synthase alpha/beta chain, C terminal domain	ATP synthase alpha/beta chain, C terminal domain	P00829	P19483	0.86572744	5
P9WPU5	P25705	atpD Rv1310 MTCY373.30	ATP5A1 ATP5A ATP5AL2 ATPM	2XND|F:368-474	2XND|C:384-488	PF00306	PF00306	ATP synthase alpha/beta chain, C terminal domain	ATP synthase alpha/beta chain, C terminal domain	P00829	P19483	0.86572744	5
P9WPU5	P25705	atpD Rv1310 MTCY373.30	ATP5A1 ATP5A ATP5AL2 ATPM	1COW|D:368-475	1COW|A:384-488	PF00306	PF00306	ATP synthase alpha/beta chain, C terminal domain	ATP synthase alpha/beta chain, C terminal domain	P00829	P19483	0.86572744	5
P9WPU5	P25705	atpD Rv1310 MTCY373.30	ATP5A1 ATP5A ATP5AL2 ATPM	1COW|D:368-475	1COW|C:384-488	PF00306	PF00306	ATP synthase alpha/beta chain, C terminal domain	ATP synthase alpha/beta chain, C terminal domain	P00829	P19483	0.86572744	6
P9WPU5	P25705	atpD Rv1310 MTCY373.30	ATP5A1 ATP5A ATP5AL2 ATPM	2WSS|M:368-475	2WSS|J:384-488	PF00306	PF00306	ATP synthase alpha/beta chain, C terminal domain	ATP synthase alpha/beta chain, C terminal domain	P00829	P19483	0.86572744	5
P9WPU5	P25705	atpD Rv1310 MTCY373.30	ATP5A1 ATP5A ATP5AL2 ATPM	2WSS|M:368-475	2WSS|L:384-488	PF00306	PF00306	ATP synthase alpha/beta chain, C terminal domain	ATP synthase alpha/beta chain, C terminal domain	P00829	P19483	0.86572744	6
P9WPU5	P25705	atpD Rv1310 MTCY373.30	ATP5A1 ATP5A ATP5AL2 ATPM	1BMF|F:368-474	1BMF|B:384-488	PF00306	PF00306	ATP synthase alpha/beta chain, C terminal domain	ATP synthase alpha/beta chain, C terminal domain	P00829	P19483	0.86572744	5
P9WPS3	O14983	ctpV Rv0969 MTCY10D7.05c	ATP2A1	2VOY|F:214-326	2VOY|B:36-72	PF00122	PF00690	E1-E2 ATPase	Cation transporter/ATPase, N-terminus	O29777	P04191	0.86556918	1
[truncated: 38,570 more rows]
