# Supplementary material for: Using structural knowledge in the protein data bank to inform the search for potential host-microbe protein interactions in sequence space: application to Mycobacterium tuberculosis
Source: BMC Bioinformatics. 2017 Apr 4;18:201. doi: 10.1186/s12859-017-1550-y (PMC5379762; doi:10.1186/s12859-017-1550-y)
Supplement: Supplementary file 5 — Prioritized list of human-MTB protein pairs obtained by comparison with the interlog-derived template set, and sorted according to their joint similarity scores (>0.7 only). Colum headers: 1: Uniprot accession of MTB protein. 2: Uniprot accession of human protein. 3: Alternate symbols for MTB protein. 4: Alternate symbols for human protein. 5: Template sequence (SwissProt ID|Pfam ID|sequence) mapping to MTB protein. 6: Template sequence (SwissProt ID|Pfam ID|sequence) mapping to human protein. 7: Pfam domain name of template mapping to MTB protein. 8. Pfam domain name of template mapping to human protein. 9: Joint similarity score from comparison with the template DDI. 10: Total number of DDIs between the two interacting proteins to which the template DDI belongs. (TXT 204 kb) [file 12859_2017_1550_MOESM5_ESM.txt]

P9WPU5	P25705	atpD Rv1310 MTCY373.30	ATP5A1 ATP5A ATP5AL2 ATPM	ATPB_HUMAN|PF00006:185-405	ATPA_HUMAN|PF02874:67-135	ATP synthase alpha/beta family, nucleotide-binding domain	ATP synthase alpha/beta family, beta-barrel domain	0.9246621	8
P9WPU5	P25705	atpD Rv1310 MTCY373.30	ATP5A1 ATP5A ATP5AL2 ATPM	ATPB_HUMAN|PF00006:185-405	ATPA_HUMAN|PF00306:427-529	ATP synthase alpha/beta family, nucleotide-binding domain	ATP synthase alpha/beta chain, C terminal domain	0.9246621	8
P9WPU5	P36542	atpD Rv1310 MTCY373.30	ATP5C1 ATP5C ATP5CL1	ATPB_HUMAN|PF00006:185-405	ATPG_HUMAN|PF00231:26-297	ATP synthase alpha/beta family, nucleotide-binding domain	ATP synthase	0.9246621	2
P9WPU5	P25705	atpD Rv1310 MTCY373.30	ATP5A1 ATP5A ATP5AL2 ATPM	ATPB_HUMAN|PF00006:185-405	ATPA_HUMAN|PF00006:191-415	ATP synthase alpha/beta family, nucleotide-binding domain	ATP synthase alpha/beta family, nucleotide-binding domain	0.9246621	8
P9WPU7	P06576	atpA Rv1308 MTCY373.28	ATP5B ATPMB ATPSB	ATPA_HUMAN|PF00006:191-415	ATPB_HUMAN|PF00306:418-528	ATP synthase alpha/beta family, nucleotide-binding domain	ATP synthase alpha/beta chain, C terminal domain	0.91869473	8
P9WPU7	P06576	atpA Rv1308 MTCY373.28	ATP5B ATPMB ATPSB	ATPA_HUMAN|PF00006:191-415	ATPB_HUMAN|PF02874:63-129	ATP synthase alpha/beta family, nucleotide-binding domain	ATP synthase alpha/beta family, beta-barrel domain	0.91869473	8
P9WPU7	P36542	atpA Rv1308 MTCY373.28	ATP5C1 ATP5C ATP5CL1	ATPA_HUMAN|PF00006:191-415	ATPG_HUMAN|PF00231:26-297	ATP synthase alpha/beta family, nucleotide-binding domain	ATP synthase	0.91869473	2
P9WPU7	P06576	atpA Rv1308 MTCY373.28	ATP5B ATPMB ATPSB	ATPA_HUMAN|PF00006:191-415	ATPB_HUMAN|PF00006:185-405	ATP synthase alpha/beta family, nucleotide-binding domain	ATP synthase alpha/beta family, nucleotide-binding domain	0.91869473	8
P9WPU7	P06576	atpA Rv1308 MTCY373.28	ATP5B ATPMB ATPSB	ATPA_YEAST|PF00006:185-409	ATPB_YEAST|PF00006:169-388	ATP synthase alpha/beta family, nucleotide-binding domain	ATP synthase alpha/beta family, nucleotide-binding domain	0.89117899	7
P9WPU5	P25705	atpD Rv1310 MTCY373.30	ATP5A1 ATP5A ATP5AL2 ATPM	ATPB_YEAST|PF00006:169-388	ATPA_YEAST|PF00006:185-409	ATP synthase alpha/beta family, nucleotide-binding domain	ATP synthase alpha/beta family, nucleotide-binding domain	0.88763957	7
P9WPU5	P25705	atpD Rv1310 MTCY373.30	ATP5A1 ATP5A ATP5AL2 ATPM	ATPB_YEAST|PF00006:169-388	ATPA_YEAST|PF02874:61-129	ATP synthase alpha/beta family, nucleotide-binding domain	ATP synthase alpha/beta family, beta-barrel domain	0.87868993	7
P9WGV1	Q00266	metK Rv1392 MTCY21B4.09	MAT1A AMS1 MATA1	METK1_HUMAN|PF02773:252-389	METK1_HUMAN|PF02772:128-250	S-adenosylmethionine synthetase, C-terminal domain	S-adenosylmethionine synthetase, central domain	0.87749644	9
P9WGV1	Q00266	metK Rv1392 MTCY21B4.09	MAT1A AMS1 MATA1	METK1_HUMAN|PF02773:252-389	METK1_HUMAN|PF02773:252-389	S-adenosylmethionine synthetase, C-terminal domain	S-adenosylmethionine synthetase, C-terminal domain	0.87749644	9
P9WGV1	Q00266	metK Rv1392 MTCY21B4.09	MAT1A AMS1 MATA1	METK1_HUMAN|PF02773:252-389	METK1_HUMAN|PF00438:16-115	S-adenosylmethionine synthetase, C-terminal domain	S-adenosylmethionine synthetase, N-terminal domain	0.87749644	9
P9WPU5	P25705	atpD Rv1310 MTCY373.30	ATP5A1 ATP5A ATP5AL2 ATPM	ATPB_HUMAN|PF00306:418-528	ATPA_HUMAN|PF00306:427-529	ATP synthase alpha/beta chain, C terminal domain	ATP synthase alpha/beta chain, C terminal domain	0.87407094	8
P9WPU5	P25705	atpD Rv1310 MTCY373.30	ATP5A1 ATP5A ATP5AL2 ATPM	ATPB_HUMAN|PF00306:418-528	ATPA_HUMAN|PF02874:67-135	ATP synthase alpha/beta chain, C terminal domain	ATP synthase alpha/beta family, beta-barrel domain	0.87407094	8
P9WPU5	P36542	atpD Rv1310 MTCY373.30	ATP5C1 ATP5C ATP5CL1	ATPB_HUMAN|PF00306:418-528	ATPG_HUMAN|PF00231:26-297	ATP synthase alpha/beta chain, C terminal domain	ATP synthase	0.87407094	2
P9WPU5	P25705	atpD Rv1310 MTCY373.30	ATP5A1 ATP5A ATP5AL2 ATPM	ATPB_HUMAN|PF00306:418-528	ATPA_HUMAN|PF00006:191-415	ATP synthase alpha/beta chain, C terminal domain	ATP synthase alpha/beta family, nucleotide-binding domain	0.87407094	8
P96825	P51659	Rv0148	HSD17B4 EDH17B4	DHB4_HUMAN|PF00106:10-183	DHB4_HUMAN|PF00106:10-183	short chain dehydrogenase	short chain dehydrogenase	0.87235314	1
P96825	E7ER27	Rv0148	HSD17B4	DHB4_HUMAN|PF00106:10-183	DHB4_HUMAN|PF00106:10-183	short chain dehydrogenase	short chain dehydrogenase	0.87235314	1
P9WGV1	P31153	metK Rv1392 MTCY21B4.09	MAT2A AMS2 MATA2	METK2_HUMAN|PF02773:252-389	METK2_HUMAN|PF00438:16-115	S-adenosylmethionine synthetase, C-terminal domain	S-adenosylmethionine synthetase, N-terminal domain	0.86890736	9
P9WGV1	P31153	metK Rv1392 MTCY21B4.09	MAT2A AMS2 MATA2	METK2_HUMAN|PF02773:252-389	METK2_HUMAN|PF02773:252-389	S-adenosylmethionine synthetase, C-terminal domain	S-adenosylmethionine synthetase, C-terminal domain	0.86890736	9
P9WGV1	P31153	metK Rv1392 MTCY21B4.09	MAT2A AMS2 MATA2	METK2_HUMAN|PF02773:252-389	METK2_HUMAN|PF02772:128-250	S-adenosylmethionine synthetase, C-terminal domain	S-adenosylmethionine synthetase, central domain	0.86890736	9
P95280	Q5T4U5	fadE17 Rv1934c RVBD_1934c LH57_10525 P425_01999	ACADM hCG_22915	ACADM_HUMAN|PF02770:157-208	ACADM_HUMAN|PF00441:267-416	Acyl-CoA dehydrogenase, middle domain	Acyl-CoA dehydrogenase, C-terminal domain	0.8660254	7
P95280	P11310	fadE17 Rv1934c RVBD_1934c LH57_10525 P425_01999	ACADM	ACADM_HUMAN|PF02770:157-208	ACADM_HUMAN|PF00441:267-416	Acyl-CoA dehydrogenase, middle domain	Acyl-CoA dehydrogenase, C-terminal domain	0.8660254	7
P95280	B7Z9I1	fadE17 Rv1934c RVBD_1934c LH57_10525 P425_01999	ACADM	ACADM_HUMAN|PF02770:157-208	ACADM_HUMAN|PF02771:42-153	Acyl-CoA dehydrogenase, middle domain	Acyl-CoA dehydrogenase, N-terminal domain	0.8660254	7
P9WQG1	P11310	fadE25 acd Rv3274c MTCY71.14c	ACADM	ACADM_HUMAN|PF02770:157-208	ACADM_HUMAN|PF00441:267-416	Acyl-CoA dehydrogenase, middle domain	Acyl-CoA dehydrogenase, C-terminal domain	0.8660254	7
P95280	P11310	fadE17 Rv1934c RVBD_1934c LH57_10525 P425_01999	ACADM	ACADM_HUMAN|PF02770:157-208	ACADM_HUMAN|PF02771:42-153	Acyl-CoA dehydrogenase, middle domain	Acyl-CoA dehydrogenase, N-terminal domain	0.8660254	7
P95280	B7Z9I1	fadE17 Rv1934c RVBD_1934c LH57_10525 P425_01999	ACADM	ACADM_HUMAN|PF02770:157-208	ACADM_HUMAN|PF00441:267-416	Acyl-CoA dehydrogenase, middle domain	Acyl-CoA dehydrogenase, C-terminal domain	0.8660254	7
P9WQG1	B7Z9I1	fadE25 acd Rv3274c MTCY71.14c	ACADM	ACADM_HUMAN|PF02770:157-208	ACADM_HUMAN|PF02771:42-153	Acyl-CoA dehydrogenase, middle domain	Acyl-CoA dehydrogenase, N-terminal domain	0.8660254	7
P9WQG1	P11310	fadE25 acd Rv3274c MTCY71.14c	ACADM	ACADM_HUMAN|PF02770:157-208	ACADM_HUMAN|PF02771:42-153	Acyl-CoA dehydrogenase, middle domain	Acyl-CoA dehydrogenase, N-terminal domain	0.8660254	7
P9WQG1	Q5T4U5	fadE25 acd Rv3274c MTCY71.14c	ACADM hCG_22915	ACADM_HUMAN|PF02770:157-208	ACADM_HUMAN|PF00441:267-416	Acyl-CoA dehydrogenase, middle domain	Acyl-CoA dehydrogenase, C-terminal domain	0.8660254	7
P9WQG1	B7Z9I1	fadE25 acd Rv3274c MTCY71.14c	ACADM	ACADM_HUMAN|PF02770:157-208	ACADM_HUMAN|PF00441:267-416	Acyl-CoA dehydrogenase, middle domain	Acyl-CoA dehydrogenase, C-terminal domain	0.8660254	7
P9WGV1	P31153	metK Rv1392 MTCY21B4.09	MAT2A AMS2 MATA2	METK1_HUMAN|PF02773:252-389	METK1_HUMAN|PF02772:128-250	S-adenosylmethionine synthetase, C-terminal domain	S-adenosylmethionine synthetase, central domain	0.86289629	9
P9WPU5	P06576	atpD Rv1310 MTCY373.30	ATP5B ATPMB ATPSB	ATPB_ECOLI|PF00006:129-342	ATPB_ECOLI|PF00006:129-342	ATP synthase alpha/beta family, nucleotide-binding domain	ATP synthase alpha/beta family, nucleotide-binding domain	0.86176795	6
P9WNN1	F8VPA7	tuf Rv0685 MTCY210.02	TSFM	EFTU_BOVIN|PF00009:55-249	EFTS_BOVIN|PF00627:58-95	Elongation factor Tu GTP binding domain	UBA/TS-N domain	0.86150334	1
P9WNN1	F8VS27	tuf Rv0685 MTCY210.02	TSFM	EFTU_BOVIN|PF00009:55-249	EFTS_BOVIN|PF00627:58-95	Elongation factor Tu GTP binding domain	UBA/TS-N domain	0.86150334	1
P9WNN1	P43897	tuf Rv0685 MTCY210.02	TSFM	EFTU_BOVIN|PF00009:55-249	EFTS_BOVIN|PF00627:58-95	Elongation factor Tu GTP binding domain	UBA/TS-N domain	0.86150334	1
P9WNN1	F8WCK2	tuf Rv0685 MTCY210.02	TSFM	EFTU_BOVIN|PF00009:55-249	EFTS_BOVIN|PF00627:58-95	Elongation factor Tu GTP binding domain	UBA/TS-N domain	0.86061838	1
P9WPU7	P06576	atpA Rv1308 MTCY373.28	ATP5B ATPMB ATPSB	ATPA_YEAST|PF00006:185-409	ATPB_YEAST|PF02874:46-113	ATP synthase alpha/beta family, nucleotide-binding domain	ATP synthase alpha/beta family, beta-barrel domain	0.85869203	7
P9WGV1	P31153	metK Rv1392 MTCY21B4.09	MAT2A AMS2 MATA2	METK2_YEAST|PF02773:241-378	METK2_YEAST|PF00438:5-104	S-adenosylmethionine synthetase, C-terminal domain	S-adenosylmethionine synthetase, N-terminal domain	0.85831055	9
P9WGV1	P31153	metK Rv1392 MTCY21B4.09	MAT2A AMS2 MATA2	METK1_YEAST|PF02773:239-376	METK2_YEAST|PF00438:5-104	S-adenosylmethionine synthetase, C-terminal domain	S-adenosylmethionine synthetase, N-terminal domain	0.85831055	9
P9WPU5	P06576	atpD Rv1310 MTCY373.30	ATP5B ATPMB ATPSB	ATPB_YEAST|PF00006:169-388	ATPB_YEAST|PF02874:46-113	ATP synthase alpha/beta family, nucleotide-binding domain	ATP synthase alpha/beta family, beta-barrel domain	0.85663528	5
P9WGV1	P31153	metK Rv1392 MTCY21B4.09	MAT2A AMS2 MATA2	METK1_HUMAN|PF02773:252-389	METK1_HUMAN|PF02773:252-389	S-adenosylmethionine synthetase, C-terminal domain	S-adenosylmethionine synthetase, C-terminal domain	0.85482747	9
P9WGV1	Q00266	metK Rv1392 MTCY21B4.09	MAT1A AMS1 MATA1	METK2_HUMAN|PF02773:252-389	METK2_HUMAN|PF02772:128-250	S-adenosylmethionine synthetase, C-terminal domain	S-adenosylmethionine synthetase, central domain	0.85445012	9
P9WGV3	P23526	ahcY sahH Rv3248c MTCY20B11.23c	AHCY SAHH	SAHH_HUMAN|PF00670:191-352	SAHH_HUMAN|PF05221:5-431	S-adenosyl-L-homocysteine hydrolase, NAD binding domain	S-adenosyl-L-homocysteine hydrolase	0.85440037	4
P9WGV3	P23526	ahcY sahH Rv3248c MTCY20B11.23c	AHCY SAHH	SAHH_HUMAN|PF00670:191-352	SAHH_HUMAN|PF00670:191-352	S-adenosyl-L-homocysteine hydrolase, NAD binding domain	S-adenosyl-L-homocysteine hydrolase, NAD binding domain	0.85440037	4
P9WGV1	P31153	metK Rv1392 MTCY21B4.09	MAT2A AMS2 MATA2	METK1_YEAST|PF02773:239-376	METK1_YEAST|PF00438:3-102	S-adenosylmethionine synthetase, C-terminal domain	S-adenosylmethionine synthetase, N-terminal domain	0.85414285	9
P9WGV1	P31153	metK Rv1392 MTCY21B4.09	MAT2A AMS2 MATA2	METK2_YEAST|PF02773:241-378	METK1_YEAST|PF00438:3-102	S-adenosylmethionine synthetase, C-terminal domain	S-adenosylmethionine synthetase, N-terminal domain	0.85414285	9
P9WGV1	Q00266	metK Rv1392 MTCY21B4.09	MAT1A AMS1 MATA1	METK2_YEAST|PF02773:241-378	METK2_YEAST|PF00438:5-104	S-adenosylmethionine synthetase, C-terminal domain	S-adenosylmethionine synthetase, N-terminal domain	0.85321392	9
P9WGV1	Q00266	metK Rv1392 MTCY21B4.09	MAT1A AMS1 MATA1	METK1_YEAST|PF02773:239-376	METK2_YEAST|PF00438:5-104	S-adenosylmethionine synthetase, C-terminal domain	S-adenosylmethionine synthetase, N-terminal domain	0.85321392	9
P9WNN9	P30084	echA8 Rv1070c MTV017.23c	ECHS1	ECHM_HUMAN|PF00378:40-282	ECHM_HUMAN|PF00378:40-282	Enoyl-CoA hydratase/isomerase family	Enoyl-CoA hydratase/isomerase family	0.85146932	1
P9WGV1	P31153	metK Rv1392 MTCY21B4.09	MAT2A AMS2 MATA2	METK1_HUMAN|PF02773:252-389	METK1_HUMAN|PF00438:16-115	S-adenosylmethionine synthetase, C-terminal domain	S-adenosylmethionine synthetase, N-terminal domain	0.85076436	9
P9WPU5	P06576	atpD Rv1310 MTCY373.30	ATP5B ATPMB ATPSB	ATPB_ECOLI|PF00006:129-342	ATPB_ECOLI|PF00306:355-460	ATP synthase alpha/beta family, nucleotide-binding domain	ATP synthase alpha/beta chain, C terminal domain	0.84996235	6
P9WGV1	Q00266	metK Rv1392 MTCY21B4.09	MAT1A AMS1 MATA1	METK1_YEAST|PF02773:239-376	METK1_YEAST|PF00438:3-102	S-adenosylmethionine synthetase, C-terminal domain	S-adenosylmethionine synthetase, N-terminal domain	0.84948808	9
P9WGV1	Q00266	metK Rv1392 MTCY21B4.09	MAT1A AMS1 MATA1	METK2_YEAST|PF02773:241-378	METK1_YEAST|PF00438:3-102	S-adenosylmethionine synthetase, C-terminal domain	S-adenosylmethionine synthetase, N-terminal domain	0.84948808	9
P9WGV1	Q00266	metK Rv1392 MTCY21B4.09	MAT1A AMS1 MATA1	METK2_HUMAN|PF02773:252-389	METK2_HUMAN|PF02773:252-389	S-adenosylmethionine synthetase, C-terminal domain	S-adenosylmethionine synthetase, C-terminal domain	0.84646028	9
P9WJH7	P22392	ndkA ndk Rv2445c MTCY428.01 MTV008.01c	NME2 NM23B	NDK3_HUMAN|PF00334:22-156	NDKB_HUMAN|PF00334:5-139	Nucleoside diphosphate kinase	Nucleoside diphosphate kinase	0.84261498	1
P9WJH7	Q32Q12	ndkA ndk Rv2445c MTCY428.01 MTV008.01c	NME1-NME2 NME2 hCG_2001850	NDK3_HUMAN|PF00334:22-156	NDKB_HUMAN|PF00334:5-139	Nucleoside diphosphate kinase	Nucleoside diphosphate kinase	0.84261498	1
P9WJH7	Q13232	ndkA ndk Rv2445c MTCY428.01 MTV008.01c	NME3	NDK3_HUMAN|PF00334:22-156	NDK3_HUMAN|PF00334:22-156	Nucleoside diphosphate kinase	Nucleoside diphosphate kinase	0.84261498	1
P9WJH7	P15531	ndkA ndk Rv2445c MTCY428.01 MTV008.01c	NME1 NDPKA NM23	NDK3_HUMAN|PF00334:22-156	NDKA_HUMAN|PF00334:5-139	Nucleoside diphosphate kinase	Nucleoside diphosphate kinase	0.84261498	1
P9WGV1	Q00266	metK Rv1392 MTCY21B4.09	MAT1A AMS1 MATA1	METK2_HUMAN|PF02773:252-389	METK2_HUMAN|PF00438:16-115	S-adenosylmethionine synthetase, C-terminal domain	S-adenosylmethionine synthetase, N-terminal domain	0.84243694	9
P9WGE7	P04179	sodB sod sodA Rv3846 MTCY01A6.22c	SOD2	SODM_HUMAN|PF00081:25-106	SODM_HUMAN|PF02777:111-217	Iron/manganese superoxide dismutases, alpha-hairpin domain	Iron/manganese superoxide dismutases, C-terminal domain	0.84083292	4
P9WGE7	P04179	sodB sod sodA Rv3846 MTCY01A6.22c	SOD2	SODM_HUMAN|PF00081:25-106	SODM_HUMAN|PF00081:25-106	Iron/manganese superoxide dismutases, alpha-hairpin domain	Iron/manganese superoxide dismutases, alpha-hairpin domain	0.84083292	4
P9WPU7	P06576	atpA Rv1308 MTCY373.28	ATP5B ATPMB ATPSB	ATPA_YEAST|PF00006:185-409	ATPB_YEAST|PF00306:401-510	ATP synthase alpha/beta family, nucleotide-binding domain	ATP synthase alpha/beta chain, C terminal domain	0.83999048	7
P9WN93	P07954	fumC fum Rv1098c MTV017.51c	FH	FUMC_MYCTU|PF00206:18-342	FUMC_MYCTU|PF00206:18-342	Lyase	Lyase	0.83904708	3
P9WGV1	Q00266	metK Rv1392 MTCY21B4.09	MAT1A AMS1 MATA1	METK1_HUMAN|PF02772:128-250	METK1_HUMAN|PF00438:16-115	S-adenosylmethionine synthetase, central domain	S-adenosylmethionine synthetase, N-terminal domain	0.83904708	9
P9WGV1	Q00266	metK Rv1392 MTCY21B4.09	MAT1A AMS1 MATA1	METK1_HUMAN|PF02772:128-250	METK1_HUMAN|PF02772:128-250	S-adenosylmethionine synthetase, central domain	S-adenosylmethionine synthetase, central domain	0.83904708	9
P9WN93	P07954	fumC fum Rv1098c MTV017.51c	FH	FUMC_MYCTU|PF10415:408-466	FUMC_MYCTU|PF00206:18-342	Fumarase C C-terminus	Lyase	0.83904708	3
P9WGV1	Q00266	metK Rv1392 MTCY21B4.09	MAT1A AMS1 MATA1	METK1_HUMAN|PF02772:128-250	METK1_HUMAN|PF02773:252-389	S-adenosylmethionine synthetase, central domain	S-adenosylmethionine synthetase, C-terminal domain	0.83904708	9
P9WPU5	P06576	atpD Rv1310 MTCY373.30	ATP5B ATPMB ATPSB	ATPB_YEAST|PF00006:169-388	ATPB_YEAST|PF00306:401-510	ATP synthase alpha/beta family, nucleotide-binding domain	ATP synthase alpha/beta chain, C terminal domain	0.83797852	5
P9WPU7	P06576	atpA Rv1308 MTCY373.28	ATP5B ATPMB ATPSB	ATPA_HUMAN|PF02874:67-135	ATPB_HUMAN|PF00006:185-405	ATP synthase alpha/beta family, beta-barrel domain	ATP synthase alpha/beta family, nucleotide-binding domain	0.83725743	8
P9WPU7	P06576	atpA Rv1308 MTCY373.28	ATP5B ATPMB ATPSB	ATPA_HUMAN|PF02874:67-135	ATPB_HUMAN|PF00306:418-528	ATP synthase alpha/beta family, beta-barrel domain	ATP synthase alpha/beta chain, C terminal domain	0.83725743	8
P9WPU7	P06576	atpA Rv1308 MTCY373.28	ATP5B ATPMB ATPSB	ATPA_HUMAN|PF02874:67-135	ATPB_HUMAN|PF02874:63-129	ATP synthase alpha/beta family, beta-barrel domain	ATP synthase alpha/beta family, beta-barrel domain	0.83725743	8
P9WK13	P40925	mdh Rv1240 MTV006.12	MDH1 MDHA	MDHC_HUMAN|PF00056:5-153	MDHC_HUMAN|PF00056:5-153	lactate/malate dehydrogenase, NAD binding domain	lactate/malate dehydrogenase, NAD binding domain	0.83666003	3
P9WK13	P40925	mdh Rv1240 MTV006.12	MDH1 MDHA	MDHC_HUMAN|PF00056:5-153	MDHC_HUMAN|PF02866:156-331	lactate/malate dehydrogenase, NAD binding domain	lactate/malate dehydrogenase, alpha/beta C-terminal domain	0.83666003	3
P9WK13	B9A041	mdh Rv1240 MTV006.12	MDH1	MDHC_HUMAN|PF00056:5-153	MDHC_HUMAN|PF02866:156-331	lactate/malate dehydrogenase, NAD binding domain	lactate/malate dehydrogenase, alpha/beta C-terminal domain	0.83666003	3
P9WK13	B8ZZ51	mdh Rv1240 MTV006.12	MDH1	MDHC_HUMAN|PF00056:5-153	MDHC_HUMAN|PF02866:156-331	lactate/malate dehydrogenase, NAD binding domain	lactate/malate dehydrogenase, alpha/beta C-terminal domain	0.83666003	3
P9WPU5	P25705	atpD Rv1310 MTCY373.30	ATP5A1 ATP5A ATP5AL2 ATPM	ATPB_ECOLI|PF00006:129-342	ATPA_ECOLI|PF00006:148-375	ATP synthase alpha/beta family, nucleotide-binding domain	ATP synthase alpha/beta family, nucleotide-binding domain	0.83648192	5
P9WPU5	P06576	atpD Rv1310 MTCY373.30	ATP5B ATPMB ATPSB	ATPB_YEAST|PF00306:401-510	ATPB_YEAST|PF00006:169-388	ATP synthase alpha/beta chain, C terminal domain	ATP synthase alpha/beta family, nucleotide-binding domain	0.83504491	5
P9WPU5	P25705	atpD Rv1310 MTCY373.30	ATP5A1 ATP5A ATP5AL2 ATPM	ATPB_YEAST|PF00306:401-510	ATPA_YEAST|PF00006:185-409	ATP synthase alpha/beta chain, C terminal domain	ATP synthase alpha/beta family, nucleotide-binding domain	0.83372537	7
P9WJH7	F2Z2X0	ndkA ndk Rv2445c MTCY428.01 MTV008.01c	NME4	NDKM_HUMAN|PF00334:38-172	NDKM_HUMAN|PF00334:38-172	Nucleoside diphosphate kinase	Nucleoside diphosphate kinase	0.8336666	1
P9WJH7	O00746	ndkA ndk Rv2445c MTCY428.01 MTV008.01c	NME4 NM23D	NDKM_HUMAN|PF00334:38-172	NDKM_HUMAN|PF00334:38-172	Nucleoside diphosphate kinase	Nucleoside diphosphate kinase	0.8336666	1
P9WJH7	Q4TT34	ndkA ndk Rv2445c MTCY428.01 MTV008.01c	NME4	NDKM_HUMAN|PF00334:38-172	NDKM_HUMAN|PF00334:38-172	Nucleoside diphosphate kinase	Nucleoside diphosphate kinase	0.8336666	1
P9WJH7	O60361	ndkA ndk Rv2445c MTCY428.01 MTV008.01c	NME2P1	NDK3_HUMAN|PF00334:22-156	NDKB_HUMAN|PF00334:5-139	Nucleoside diphosphate kinase	Nucleoside diphosphate kinase	0.83244219	1
P9WKE3	P11908	prs prsA Rv1017c MTCY10G2.32	PRPS2	PRPS2_HUMAN|PF13793:4-120	PRPS2_HUMAN|PF13793:4-120	N-terminal domain of ribose phosphate pyrophosphokinase	N-terminal domain of ribose phosphate pyrophosphokinase	0.83186537	1
P9WKE3	D3YTJ7	prs prsA Rv1017c MTCY10G2.32	PRPS2	PRPS2_HUMAN|PF13793:4-120	PRPS2_HUMAN|PF13793:4-120	N-terminal domain of ribose phosphate pyrophosphokinase	N-terminal domain of ribose phosphate pyrophosphokinase	0.83186537	1
P9WPE7	P61604	groEL2 groEL-2 groL2 hsp65 Rv0440 MTV037.04	HSPE1	CH60_HUMAN|PF00118:47-550	CH10_HUMAN|PF00166:8-100	TCP-1/cpn60 chaperonin family	Chaperonin 10 Kd subunit	0.8312641	1
P9WPE7	P10809	groEL2 groEL-2 groL2 hsp65 Rv0440 MTV037.04	HSPD1 HSP60	CH60_HUMAN|PF00118:47-550	CH60_HUMAN|PF00118:47-550	TCP-1/cpn60 chaperonin family	TCP-1/cpn60 chaperonin family	0.8312641	1
P9WQG1	P11310	fadE25 acd Rv3274c MTCY71.14c	ACADM	ACADM_HUMAN|PF00441:267-416	ACADM_HUMAN|PF00441:267-416	Acyl-CoA dehydrogenase, C-terminal domain	Acyl-CoA dehydrogenase, C-terminal domain	0.83006024	7
P9WQG1	B7Z9I1	fadE25 acd Rv3274c MTCY71.14c	ACADM	ACADM_HUMAN|PF00441:267-416	ACADM_HUMAN|PF02770:157-208	Acyl-CoA dehydrogenase, C-terminal domain	Acyl-CoA dehydrogenase, middle domain	0.83006024	7
P9WQG1	B7Z9I1	fadE25 acd Rv3274c MTCY71.14c	ACADM	ACADM_HUMAN|PF00441:267-416	ACADM_HUMAN|PF02771:42-153	Acyl-CoA dehydrogenase, C-terminal domain	Acyl-CoA dehydrogenase, N-terminal domain	0.83006024	7
P9WQG1	Q5T4U5	fadE25 acd Rv3274c MTCY71.14c	ACADM hCG_22915	ACADM_HUMAN|PF00441:267-416	ACADM_HUMAN|PF00441:267-416	Acyl-CoA dehydrogenase, C-terminal domain	Acyl-CoA dehydrogenase, C-terminal domain	0.83006024	7
P9WQG1	Q5T4U5	fadE25 acd Rv3274c MTCY71.14c	ACADM hCG_22915	ACADM_HUMAN|PF00441:267-416	ACADM_HUMAN|PF02770:157-208	Acyl-CoA dehydrogenase, C-terminal domain	Acyl-CoA dehydrogenase, middle domain	0.83006024	7
P9WQG1	B7Z9I1	fadE25 acd Rv3274c MTCY71.14c	ACADM	ACADM_HUMAN|PF00441:267-416	ACADM_HUMAN|PF00441:267-416	Acyl-CoA dehydrogenase, C-terminal domain	Acyl-CoA dehydrogenase, C-terminal domain	0.83006024	7
P9WQG1	P11310	fadE25 acd Rv3274c MTCY71.14c	ACADM	ACADM_HUMAN|PF00441:267-416	ACADM_HUMAN|PF02770:157-208	Acyl-CoA dehydrogenase, C-terminal domain	Acyl-CoA dehydrogenase, middle domain	0.83006024	7
P9WQG1	P11310	fadE25 acd Rv3274c MTCY71.14c	ACADM	ACADM_HUMAN|PF00441:267-416	ACADM_HUMAN|PF02771:42-153	Acyl-CoA dehydrogenase, C-terminal domain	Acyl-CoA dehydrogenase, N-terminal domain	0.83006024	7
P9WGC7	Q96I99	sucD Rv0952 MTCY10D7.22c	SUCLG2	SUCA_HUMAN|PF00549:199-324	SUCB2_HUMAN|PF00549:306-426	CoA-ligase	CoA-ligase	0.82945765	3
P9WGC7	Q96I99	sucD Rv0952 MTCY10D7.22c	SUCLG2	SUCA_HUMAN|PF00549:199-324	SUCB2_HUMAN|PF08442:39-247	CoA-ligase	ATP-grasp domain	0.82945765	3
P9WGC7	E9PDQ8	sucD Rv0952 MTCY10D7.22c	SUCLG2	SUCA_HUMAN|PF00549:199-324	SUCB2_HUMAN|PF08442:39-247	CoA-ligase	ATP-grasp domain	0.82945765	3
P96281	O75351	Rv0435c RVBD_0435c LH57_02325 P425_00448	VPS4B SKD1 VPS42 MIG1	VPS4_YEAST|PF00004:169-298	VPS4B_HUMAN|PF09336:380-441	ATPase family associated with various cellular activities (AAA)	Vps4 C terminal oligomerisation domain	0.82885463	2
P9WGV1	P31153	metK Rv1392 MTCY21B4.09	MAT2A AMS2 MATA2	METK_SCHPO|PF02773:239-376	METK_SCHPO|PF00438:3-102	S-adenosylmethionine synthetase, C-terminal domain	S-adenosylmethionine synthetase, N-terminal domain	0.82875569	9
P9WGV1	Q00266	metK Rv1392 MTCY21B4.09	MAT1A AMS1 MATA1	METK_SCHPO|PF02773:239-376	METK_SCHPO|PF00438:3-102	S-adenosylmethionine synthetase, C-terminal domain	S-adenosylmethionine synthetase, N-terminal domain	0.82829463	9
P9WGV3	P23526	ahcY sahH Rv3248c MTCY20B11.23c	AHCY SAHH	SAHH_HUMAN|PF05221:5-431	SAHH_HUMAN|PF05221:5-431	S-adenosyl-L-homocysteine hydrolase	S-adenosyl-L-homocysteine hydrolase	0.82764727	4
P9WGV3	P23526	ahcY sahH Rv3248c MTCY20B11.23c	AHCY SAHH	SAHH_HUMAN|PF05221:5-431	SAHH_HUMAN|PF00670:191-352	S-adenosyl-L-homocysteine hydrolase	S-adenosyl-L-homocysteine hydrolase, NAD binding domain	0.82764727	4
P9WKE3	P60891	prs prsA Rv1017c MTCY10G2.32	PRPS1	PRPS1_HUMAN|PF13793:4-120	PRPS1_HUMAN|PF14572:199-314	N-terminal domain of ribose phosphate pyrophosphokinase	Phosphoribosyl synthetase-associated domain	0.82704293	3
P9WKE3	B1ALA9	prs prsA Rv1017c MTCY10G2.32	PRPS1	PRPS1_HUMAN|PF13793:4-120	PRPS1_HUMAN|PF14572:199-314	N-terminal domain of ribose phosphate pyrophosphokinase	Phosphoribosyl synthetase-associated domain	0.82704293	3
P9WJH7	P15531	ndkA ndk Rv2445c MTCY428.01 MTV008.01c	NME1 NDPKA NM23	NDK3_HUMAN|PF00334:22-156	NDKB_HUMAN|PF00334:5-139	Nucleoside diphosphate kinase	Nucleoside diphosphate kinase	0.82687968	1
P9WJH7	Q32Q12	ndkA ndk Rv2445c MTCY428.01 MTV008.01c	NME1-NME2 NME2 hCG_2001850	NDK3_HUMAN|PF00334:22-156	NDKA_HUMAN|PF00334:5-139	Nucleoside diphosphate kinase	Nucleoside diphosphate kinase	0.82687968	1
P9WJH7	P22392	ndkA ndk Rv2445c MTCY428.01 MTV008.01c	NME2 NM23B	NDK3_HUMAN|PF00334:22-156	NDKA_HUMAN|PF00334:5-139	Nucleoside diphosphate kinase	Nucleoside diphosphate kinase	0.82687968	1
P9WPU7	P06576	atpA Rv1308 MTCY373.28	ATP5B ATPMB ATPSB	ATPA_ECOLI|PF00006:148-375	ATPB_ECOLI|PF00006:129-342	ATP synthase alpha/beta family, nucleotide-binding domain	ATP synthase alpha/beta family, nucleotide-binding domain	0.82677083	5
P9WGV1	Q00266	metK Rv1392 MTCY21B4.09	MAT1A AMS1 MATA1	METK1_YEAST|PF02773:239-376	METK1_YEAST|PF02773:239-376	S-adenosylmethionine synthetase, C-terminal domain	S-adenosylmethionine synthetase, C-terminal domain	0.82630079	9
P9WGV1	Q00266	metK Rv1392 MTCY21B4.09	MAT1A AMS1 MATA1	METK2_YEAST|PF02773:241-378	METK1_YEAST|PF02773:239-376	S-adenosylmethionine synthetase, C-terminal domain	S-adenosylmethionine synthetase, C-terminal domain	0.82630079	9
P9WPC3	Q16740	clpP2 Rv2460c MTV008.16c	CLPP	CLPP_HUMAN|PF00574:67-248	CLPP_HUMAN|PF00574:67-248	Clp protease	Clp protease	0.82583291	1
P9WPU5	P25705	atpD Rv1310 MTCY373.30	ATP5A1 ATP5A ATP5AL2 ATPM	ATPB_YEAST|PF00006:169-388	ATPA_YEAST|PF00306:421-525	ATP synthase alpha/beta family, nucleotide-binding domain	ATP synthase alpha/beta chain, C terminal domain	0.82547441	7
P9WGV1	P31153	metK Rv1392 MTCY21B4.09	MAT2A AMS2 MATA2	METK1_HUMAN|PF02772:128-250	METK1_HUMAN|PF02772:128-250	S-adenosylmethionine synthetase, central domain	S-adenosylmethionine synthetase, central domain	0.82508666	9
P9WKE3	B1ALA7	prs prsA Rv1017c MTCY10G2.32	PRPS1	PRPS2_HUMAN|PF13793:4-120	PRPS2_HUMAN|PF13793:4-120	N-terminal domain of ribose phosphate pyrophosphokinase	N-terminal domain of ribose phosphate pyrophosphokinase	0.82476421	1
P9WKE3	P60891	prs prsA Rv1017c MTCY10G2.32	PRPS1	PRPS2_HUMAN|PF13793:4-120	PRPS2_HUMAN|PF13793:4-120	N-terminal domain of ribose phosphate pyrophosphokinase	N-terminal domain of ribose phosphate pyrophosphokinase	0.82476421	1
P9WGV1	P31153	metK Rv1392 MTCY21B4.09	MAT2A AMS2 MATA2	METK2_HUMAN|PF02772:128-250	METK2_HUMAN|PF02773:252-389	S-adenosylmethionine synthetase, central domain	S-adenosylmethionine synthetase, C-terminal domain	0.82462113	9
P9WGV1	P31153	metK Rv1392 MTCY21B4.09	MAT2A AMS2 MATA2	METK2_HUMAN|PF02772:128-250	METK2_HUMAN|PF00438:16-115	S-adenosylmethionine synthetase, central domain	S-adenosylmethionine synthetase, N-terminal domain	0.82462113	9
P9WGV1	P31153	metK Rv1392 MTCY21B4.09	MAT2A AMS2 MATA2	METK2_HUMAN|PF02772:128-250	METK2_HUMAN|PF02772:128-250	S-adenosylmethionine synthetase, central domain	S-adenosylmethionine synthetase, central domain	0.82462113	9
P9WJH7	Q13232	ndkA ndk Rv2445c MTCY428.01 MTV008.01c	NME3	NDKB_HUMAN|PF00334:5-139	NDK3_HUMAN|PF00334:22-156	Nucleoside diphosphate kinase	Nucleoside diphosphate kinase	0.82401456	1
P9WJH7	Q32Q12	ndkA ndk Rv2445c MTCY428.01 MTV008.01c	NME1-NME2 NME2 hCG_2001850	NDKB_HUMAN|PF00334:5-139	NDKB_HUMAN|PF00334:5-139	Nucleoside diphosphate kinase	Nucleoside diphosphate kinase	0.82401456	1
P9WJH7	P22392	ndkA ndk Rv2445c MTCY428.01 MTV008.01c	NME2 NM23B	NDKB_HUMAN|PF00334:5-139	NDKB_HUMAN|PF00334:5-139	Nucleoside diphosphate kinase	Nucleoside diphosphate kinase	0.82401456	1
P9WKE3	P11908	prs prsA Rv1017c MTCY10G2.32	PRPS2	PRPS1_HUMAN|PF13793:4-120	PRPS1_HUMAN|PF14572:199-314	N-terminal domain of ribose phosphate pyrophosphokinase	Phosphoribosyl synthetase-associated domain	0.82331282	3
P9WGV1	Q00266	metK Rv1392 MTCY21B4.09	MAT1A AMS1 MATA1	METK1_YEAST|PF02773:239-376	METK2_YEAST|PF02773:241-378	S-adenosylmethionine synthetase, C-terminal domain	S-adenosylmethionine synthetase, C-terminal domain	0.82293499	9
P9WGV1	Q00266	metK Rv1392 MTCY21B4.09	MAT1A AMS1 MATA1	METK2_YEAST|PF02773:241-378	METK2_YEAST|PF02773:241-378	S-adenosylmethionine synthetase, C-terminal domain	S-adenosylmethionine synthetase, C-terminal domain	0.82293499	9
P96281	P62195	Rv0435c RVBD_0435c LH57_02325 P425_00448	PSMC5 SUG1	PRS6B_HUMAN|PF00004:202-335	PRS8_HUMAN|PF00004:186-319	ATPase family associated with various cellular activities (AAA)	ATPase family associated with various cellular activities (AAA)	0.8228001	1
P9WKE3	P21108	prs prsA Rv1017c MTCY10G2.32	PRPS1L1 PRPS3 PRPSL	PRPS2_HUMAN|PF13793:4-120	PRPS2_HUMAN|PF13793:4-120	N-terminal domain of ribose phosphate pyrophosphokinase	N-terminal domain of ribose phosphate pyrophosphokinase	0.8209799	1
P9WMJ9	O95816	dnaK Rv0350 MTCY13E10.10	BAG2	HSP7C_HUMAN|PF00012:6-612	BAG2_HUMAN|PF02179:112-189	Hsp70 protein	BAG domain	0.82097503	1
P9WMJ9	P11142	dnaK Rv0350 MTCY13E10.10	HSPA8 HSC70 HSP73 HSPA10	HSP7C_MOUSE|PF00012:6-612	HSP7C_MOUSE|PF00012:6-612	Hsp70 protein	Hsp70 protein	0.82097503	1
P9WMJ9	P11142	dnaK Rv0350 MTCY13E10.10	HSPA8 HSC70 HSP73 HSPA10	HSP7C_HUMAN|PF00012:6-612	HSP7C_HUMAN|PF00012:6-612	Hsp70 protein	Hsp70 protein	0.82097503	1
P9WPU5	P06576	atpD Rv1310 MTCY373.30	ATP5B ATPMB ATPSB	ATPB_ECOLI|PF00306:355-460	ATPB_ECOLI|PF00006:129-342	ATP synthase alpha/beta chain, C terminal domain	ATP synthase alpha/beta family, nucleotide-binding domain	0.82088245	6
P9WPU7	P36542	atpA Rv1308 MTCY373.28	ATP5C1 ATP5C ATP5CL1	ATPA_HUMAN|PF00306:427-529	ATPG_HUMAN|PF00231:26-297	ATP synthase alpha/beta chain, C terminal domain	ATP synthase	0.82036577	2
P9WPU7	P06576	atpA Rv1308 MTCY373.28	ATP5B ATPMB ATPSB	ATPA_HUMAN|PF00306:427-529	ATPB_HUMAN|PF00306:418-528	ATP synthase alpha/beta chain, C terminal domain	ATP synthase alpha/beta chain, C terminal domain	0.82036577	8
P9WPU7	P06576	atpA Rv1308 MTCY373.28	ATP5B ATPMB ATPSB	ATPA_HUMAN|PF00306:427-529	ATPB_HUMAN|PF00006:185-405	ATP synthase alpha/beta chain, C terminal domain	ATP synthase alpha/beta family, nucleotide-binding domain	0.82036577	8
P9WJH7	P15531	ndkA ndk Rv2445c MTCY428.01 MTV008.01c	NME1 NDPKA NM23	NDKA_HUMAN|PF00334:5-139	NDKA_HUMAN|PF00334:5-139	Nucleoside diphosphate kinase	Nucleoside diphosphate kinase	0.81975606	1
P9WJH7	Q13232	ndkA ndk Rv2445c MTCY428.01 MTV008.01c	NME3	NDKA_HUMAN|PF00334:5-139	NDK3_HUMAN|PF00334:22-156	Nucleoside diphosphate kinase	Nucleoside diphosphate kinase	0.81975606	1
P9WPU7	P06576	atpA Rv1308 MTCY373.28	ATP5B ATPMB ATPSB	ATPA_YEAST|PF00306:421-525	ATPB_YEAST|PF00006:169-388	ATP synthase alpha/beta chain, C terminal domain	ATP synthase alpha/beta family, nucleotide-binding domain	0.81896276	7
P96281	P62195	Rv0435c RVBD_0435c LH57_02325 P425_00448	PSMC5 SUG1	PRS4_HUMAN|PF00004:222-355	PRS8_HUMAN|PF00004:186-319	ATPase family associated with various cellular activities (AAA)	ATPase family associated with various cellular activities (AAA)	0.8179242	1
P96281	P35998	Rv0435c RVBD_0435c LH57_02325 P425_00448	PSMC2 MSS1	PRS4_HUMAN|PF00004:222-355	PRS7_HUMAN|PF00004:212-345	ATPase family associated with various cellular activities (AAA)	ATPase family associated with various cellular activities (AAA)	0.8179242	1
P9WGV1	P31153	metK Rv1392 MTCY21B4.09	MAT2A AMS2 MATA2	METK1_HUMAN|PF02772:128-250	METK1_HUMAN|PF02773:252-389	S-adenosylmethionine synthetase, central domain	S-adenosylmethionine synthetase, C-terminal domain	0.8173714	9
P9WPU5	P25705	atpD Rv1310 MTCY373.30	ATP5A1 ATP5A ATP5AL2 ATPM	ATPB_HUMAN|PF02874:63-129	ATPA_HUMAN|PF02874:67-135	ATP synthase alpha/beta family, beta-barrel domain	ATP synthase alpha/beta family, beta-barrel domain	0.81670068	8
P9WPU5	P25705	atpD Rv1310 MTCY373.30	ATP5A1 ATP5A ATP5AL2 ATPM	ATPB_HUMAN|PF02874:63-129	ATPA_HUMAN|PF00006:191-415	ATP synthase alpha/beta family, beta-barrel domain	ATP synthase alpha/beta family, nucleotide-binding domain	0.81670068	8
P9WQH7	E9PDR0	accD5 pccB Rv3280 MTCY71.20	PCCB	PCC5_MYCTU|PF01039:50-546	PCC5_MYCTU|PF01039:50-546	Carboxyl transferase domain	Carboxyl transferase domain	0.81608823	1
P9WGV1	P31153	metK Rv1392 MTCY21B4.09	MAT2A AMS2 MATA2	METK1_YEAST|PF02773:239-376	METK1_YEAST|PF02773:239-376	S-adenosylmethionine synthetase, C-terminal domain	S-adenosylmethionine synthetase, C-terminal domain	0.81567579	9
P9WGV1	P31153	metK Rv1392 MTCY21B4.09	MAT2A AMS2 MATA2	METK2_YEAST|PF02773:241-378	METK1_YEAST|PF02773:239-376	S-adenosylmethionine synthetase, C-terminal domain	S-adenosylmethionine synthetase, C-terminal domain	0.81567579	9
P9WGV1	P31153	metK Rv1392 MTCY21B4.09	MAT2A AMS2 MATA2	METK2_YEAST|PF02773:241-378	METK2_YEAST|PF02773:241-378	S-adenosylmethionine synthetase, C-terminal domain	S-adenosylmethionine synthetase, C-terminal domain	0.81567579	9
P9WGV1	P31153	metK Rv1392 MTCY21B4.09	MAT2A AMS2 MATA2	METK1_YEAST|PF02773:239-376	METK2_YEAST|PF02773:241-378	S-adenosylmethionine synthetase, C-terminal domain	S-adenosylmethionine synthetase, C-terminal domain	0.81567579	9
O53639	Q9UJ83	oxcA Rv0118c RVBD_0118c LH57_00670 P425_00124	HACL1 HPCL HPCL2 PHYH2 HSPC279	HACL1_HUMAN|PF02775:397-557	HACL1_HUMAN|PF00205:203-332	Thiamine pyrophosphate enzyme, C-terminal TPP binding domain	Thiamine pyrophosphate enzyme, central domain	0.81547532	6
O53639	Q9UJ83	oxcA Rv0118c RVBD_0118c LH57_00670 P425_00124	HACL1 HPCL HPCL2 PHYH2 HSPC279	HACL1_HUMAN|PF02775:397-557	HACL1_HUMAN|PF02776:14-183	Thiamine pyrophosphate enzyme, C-terminal TPP binding domain	Thiamine pyrophosphate enzyme, N-terminal TPP binding domain	0.81547532	6
O05855	H3BLZ8	rhlE Rv3211 RVBD_3211 LH57_17555 P425_03348	DDX17	DDX17_DROME|PF00271:548-625	DDX17_DROME|PF00270:305-476	Helicase conserved C-terminal domain	DEAD/DEAH box helicase	0.81546612	3
O05855	Q92841	rhlE Rv3211 RVBD_3211 LH57_17555 P425_03348	DDX17	DDX17_DROME|PF00271:548-625	DDX17_DROME|PF00270:305-476	Helicase conserved C-terminal domain	DEAD/DEAH box helicase	0.81546612	3
P9WPU7	P06576	atpA Rv1308 MTCY373.28	ATP5B ATPMB ATPSB	ATPA_ECOLI|PF00006:148-375	ATPB_ECOLI|PF00306:355-460	ATP synthase alpha/beta family, nucleotide-binding domain	ATP synthase alpha/beta chain, C terminal domain	0.81544466	5
P9WQH7	E9PDR0	accD5 pccB Rv3280 MTCY71.20	PCCB	PCCB_HUMAN|PF01039:57-537	PCCB_HUMAN|PF01039:57-537	Carboxyl transferase domain	Carboxyl transferase domain	0.81486195	1
P9WQH7	P05166	accD5 pccB Rv3280 MTCY71.20	PCCB	PCC5_MYCTU|PF01039:50-546	PCC5_MYCTU|PF01039:50-546	Carboxyl transferase domain	Carboxyl transferase domain	0.81486195	1
P9WQH7	P05166	accD5 pccB Rv3280 MTCY71.20	PCCB	PCCB_HUMAN|PF01039:57-537	PCCB_HUMAN|PF01039:57-537	Carboxyl transferase domain	Carboxyl transferase domain	0.81486195	1
P9WJH7	O60361	ndkA ndk Rv2445c MTCY428.01 MTV008.01c	NME2P1	NDK3_HUMAN|PF00334:22-156	NDKA_HUMAN|PF00334:5-139	Nucleoside diphosphate kinase	Nucleoside diphosphate kinase	0.81476991	1
P9WJH7	O60361	ndkA ndk Rv2445c MTCY428.01 MTV008.01c	NME2P1	NDKB_HUMAN|PF00334:5-139	NDKB_HUMAN|PF00334:5-139	Nucleoside diphosphate kinase	Nucleoside diphosphate kinase	0.81406634	1
P9WGV1	P31153	metK Rv1392 MTCY21B4.09	MAT2A AMS2 MATA2	METK1_HUMAN|PF02772:128-250	METK1_HUMAN|PF00438:16-115	S-adenosylmethionine synthetase, central domain	S-adenosylmethionine synthetase, N-terminal domain	0.81348632	9
O05855	P17844	rhlE Rv3211 RVBD_3211 LH57_17555 P425_03348	DDX5 G17P1 HELR HLR1	DDX17_DROME|PF00271:548-625	DDX17_DROME|PF00270:305-476	Helicase conserved C-terminal domain	DEAD/DEAH box helicase	0.8131851	3
O05855	J3KTA4	rhlE Rv3211 RVBD_3211 LH57_17555 P425_03348	DDX5	DDX17_DROME|PF00271:548-625	DDX17_DROME|PF00270:305-476	Helicase conserved C-terminal domain	DEAD/DEAH box helicase	0.8131851	3
P9WK13	P40925	mdh Rv1240 MTV006.12	MDH1 MDHA	MDHC_HUMAN|PF02866:156-331	MDHC_HUMAN|PF00056:5-153	lactate/malate dehydrogenase, alpha/beta C-terminal domain	lactate/malate dehydrogenase, NAD binding domain	0.81301906	3
P9WPE9	P61604	groEL1 groEL-1 groL1 Rv3417c MTCY78.12	HSPE1	CH60_HUMAN|PF00118:47-550	CH10_HUMAN|PF00166:8-100	TCP-1/cpn60 chaperonin family	Chaperonin 10 Kd subunit	0.81178815	1
P9WPE9	P10809	groEL1 groEL-1 groL1 Rv3417c MTCY78.12	HSPD1 HSP60	CH60_HUMAN|PF00118:47-550	CH60_HUMAN|PF00118:47-550	TCP-1/cpn60 chaperonin family	TCP-1/cpn60 chaperonin family	0.81178815	1
P9WGV1	Q00266	metK Rv1392 MTCY21B4.09	MAT1A AMS1 MATA1	METK2_HUMAN|PF02772:128-250	METK2_HUMAN|PF02772:128-250	S-adenosylmethionine synthetase, central domain	S-adenosylmethionine synthetase, central domain	0.81090073	9
P9WNG9	P38117	etfA fixB Rv3028c MTV012.43c	ETFB FP585	Q7KN94_DROME|PF00766:209-294	Q0KHZ6_DROME|PF01012:24-188	Electron transfer flavoprotein FAD-binding domain	Electron transfer flavoprotein domain	0.80996049	2
P9WPU5	P06576	atpD Rv1310 MTCY373.30	ATP5B ATPMB ATPSB	ATPB_ECOLI|PF00306:355-460	ATPB_ECOLI|PF00306:355-460	ATP synthase alpha/beta chain, C terminal domain	ATP synthase alpha/beta chain, C terminal domain	0.80963696	6
P9WKE3	P21108	prs prsA Rv1017c MTCY10G2.32	PRPS1L1 PRPS3 PRPSL	PRPS1_HUMAN|PF13793:4-120	PRPS1_HUMAN|PF14572:199-314	N-terminal domain of ribose phosphate pyrophosphokinase	Phosphoribosyl synthetase-associated domain	0.80906613	3
P9WGC7	P53597	sucD Rv0952 MTCY10D7.22c	SUCLG1	SUCD_ECOLI|PF00549:151-272	SUCD_ECOLI|PF02629:6-99	CoA-ligase	CoA binding domain	0.80892521	2
P9WJH7	P15531	ndkA ndk Rv2445c MTCY428.01 MTV008.01c	NME1 NDPKA NM23	NDKB_HUMAN|PF00334:5-139	NDKB_HUMAN|PF00334:5-139	Nucleoside diphosphate kinase	Nucleoside diphosphate kinase	0.80862661	1
P9WMJ9	E9PKE3	dnaK Rv0350 MTCY13E10.10	HSPA8	HSP7C_MOUSE|PF00012:6-612	HSP7C_MOUSE|PF00012:6-612	Hsp70 protein	Hsp70 protein	0.80814974	1
P9WMJ9	E9PKE3	dnaK Rv0350 MTCY13E10.10	HSPA8	HSP7C_HUMAN|PF00012:6-612	HSP7C_HUMAN|PF00012:6-612	Hsp70 protein	Hsp70 protein	0.80814974	1
P96281	P43686	Rv0435c RVBD_0435c LH57_02325 P425_00448	PSMC4 MIP224 TBP7	PRS8_HUMAN|PF00004:186-319	PRS6B_HUMAN|PF00004:202-335	ATPase family associated with various cellular activities (AAA)	ATPase family associated with various cellular activities (AAA)	0.80746517	1
P96281	P62191	Rv0435c RVBD_0435c LH57_02325 P425_00448	PSMC1	PRS8_HUMAN|PF00004:186-319	PRS4_HUMAN|PF00004:222-355	ATPase family associated with various cellular activities (AAA)	ATPase family associated with various cellular activities (AAA)	0.80746517	1
P9WGV1	Q00266	metK Rv1392 MTCY21B4.09	MAT1A AMS1 MATA1	METK1_HUMAN|PF00438:16-115	METK1_HUMAN|PF02772:128-250	S-adenosylmethionine synthetase, N-terminal domain	S-adenosylmethionine synthetase, central domain	0.80622577	9
P9WGV1	P31153	metK Rv1392 MTCY21B4.09	MAT2A AMS2 MATA2	METK2_HUMAN|PF00438:16-115	METK2_HUMAN|PF02773:252-389	S-adenosylmethionine synthetase, N-terminal domain	S-adenosylmethionine synthetase, C-terminal domain	0.80622577	9
P9WGV1	P31153	metK Rv1392 MTCY21B4.09	MAT2A AMS2 MATA2	METK2_HUMAN|PF00438:16-115	METK2_HUMAN|PF00438:16-115	S-adenosylmethionine synthetase, N-terminal domain	S-adenosylmethionine synthetase, N-terminal domain	0.80622577	9
P9WGV1	Q00266	metK Rv1392 MTCY21B4.09	MAT1A AMS1 MATA1	METK1_HUMAN|PF00438:16-115	METK1_HUMAN|PF00438:16-115	S-adenosylmethionine synthetase, N-terminal domain	S-adenosylmethionine synthetase, N-terminal domain	0.80622577	9
P9WGV1	P31153	metK Rv1392 MTCY21B4.09	MAT2A AMS2 MATA2	METK2_HUMAN|PF00438:16-115	METK2_HUMAN|PF02772:128-250	S-adenosylmethionine synthetase, N-terminal domain	S-adenosylmethionine synthetase, central domain	0.80622577	9
P9WGV1	Q00266	metK Rv1392 MTCY21B4.09	MAT1A AMS1 MATA1	METK1_HUMAN|PF00438:16-115	METK1_HUMAN|PF02773:252-389	S-adenosylmethionine synthetase, N-terminal domain	S-adenosylmethionine synthetase, C-terminal domain	0.80622577	9
P9WMJ7	P07900	htpG Rv2299c MTCY339.11	HSP90AA1 HSP90A HSPC1 HSPCA	HS90A_HUMAN|PF02518:40-193	HS90A_HUMAN|PF00183:196-732	Histidine kinase-, DNA gyrase B-, and HSP90-like ATPase	Hsp90 protein	0.80498447	4
P9WMJ7	P07900	htpG Rv2299c MTCY339.11	HSP90AA1 HSP90A HSPC1 HSPCA	HS90A_HUMAN|PF02518:40-193	HS90A_HUMAN|PF02518:40-193	Histidine kinase-, DNA gyrase B-, and HSP90-like ATPase	Histidine kinase-, DNA gyrase B-, and HSP90-like ATPase	0.80498447	4
P96281	P62333	Rv0435c RVBD_0435c LH57_02325 P425_00448	PSMC6 SUG2	O76371_CAEEL|PF00004:214-347	PRS10_CAEEL|PF00004:187-320	ATPase family associated with various cellular activities (AAA)	ATPase family associated with various cellular activities (AAA)	0.80463408	1
P9WJH7	Q32Q12	ndkA ndk Rv2445c MTCY428.01 MTV008.01c	NME1-NME2 NME2 hCG_2001850	NDKA_HUMAN|PF00334:5-139	NDKA_HUMAN|PF00334:5-139	Nucleoside diphosphate kinase	Nucleoside diphosphate kinase	0.80444764	1
P9WJH7	P22392	ndkA ndk Rv2445c MTCY428.01 MTV008.01c	NME2 NM23B	NDKA_HUMAN|PF00334:5-139	NDKA_HUMAN|PF00334:5-139	Nucleoside diphosphate kinase	Nucleoside diphosphate kinase	0.80444764	1
P9WGV1	P31153	metK Rv1392 MTCY21B4.09	MAT2A AMS2 MATA2	METK_SCHPO|PF02773:239-376	METK_SCHPO|PF02773:239-376	S-adenosylmethionine synthetase, C-terminal domain	S-adenosylmethionine synthetase, C-terminal domain	0.80443023	9
P9WGV1	Q00266	metK Rv1392 MTCY21B4.09	MAT1A AMS1 MATA1	METK_SCHPO|PF02773:239-376	METK_SCHPO|PF02773:239-376	S-adenosylmethionine synthetase, C-terminal domain	S-adenosylmethionine synthetase, C-terminal domain	0.80443023	9
O53639	B3KPX4	oxcA Rv0118c RVBD_0118c LH57_00670 P425_00124	PHYH2 HACL1 hCG_1811148	HACL1_HUMAN|PF02776:14-183	HACL1_HUMAN|PF02775:397-557	Thiamine pyrophosphate enzyme, N-terminal TPP binding domain	Thiamine pyrophosphate enzyme, C-terminal TPP binding domain	0.8043631	6
P9WGC7	Q96I99	sucD Rv0952 MTCY10D7.22c	SUCLG2	SUCA_HUMAN|PF02629:53-146	SUCB2_HUMAN|PF00549:306-426	CoA binding domain	CoA-ligase	0.8043631	3
O53639	Q9UJ83	oxcA Rv0118c RVBD_0118c LH57_00670 P425_00124	HACL1 HPCL HPCL2 PHYH2 HSPC279	HACL1_HUMAN|PF02776:14-183	HACL1_HUMAN|PF02775:397-557	Thiamine pyrophosphate enzyme, N-terminal TPP binding domain	Thiamine pyrophosphate enzyme, C-terminal TPP binding domain	0.8043631	6
O53639	Q9UJ83	oxcA Rv0118c RVBD_0118c LH57_00670 P425_00124	HACL1 HPCL HPCL2 PHYH2 HSPC279	HACL1_HUMAN|PF02776:14-183	HACL1_HUMAN|PF00205:203-332	Thiamine pyrophosphate enzyme, N-terminal TPP binding domain	Thiamine pyrophosphate enzyme, central domain	0.8043631	6
O53639	Q9UJ83	oxcA Rv0118c RVBD_0118c LH57_00670 P425_00124	HACL1 HPCL HPCL2 PHYH2 HSPC279	HACL1_HUMAN|PF00205:203-332	HACL1_HUMAN|PF02776:14-183	Thiamine pyrophosphate enzyme, central domain	Thiamine pyrophosphate enzyme, N-terminal TPP binding domain	0.80374125	6
O53639	B3KPX4	oxcA Rv0118c RVBD_0118c LH57_00670 P425_00124	PHYH2 HACL1 hCG_1811148	HACL1_HUMAN|PF00205:203-332	HACL1_HUMAN|PF02775:397-557	Thiamine pyrophosphate enzyme, central domain	Thiamine pyrophosphate enzyme, C-terminal TPP binding domain	0.80374125	6
P9WN83	P04406	gap Rv1436 MTCY493.18c	GAPDH GAPD CDABP0047 OK/SW-cl.12	G3P_HUMAN|PF02800:157-314	G3P_HUMAN|PF00044:4-152	Glyceraldehyde 3-phosphate dehydrogenase, C-terminal domain	Glyceraldehyde 3-phosphate dehydrogenase, NAD binding domain	0.80374125	4
P95228	B7Z9I1	fadE6 Rv0271c RVBD_0271c LH57_01480 P425_00282	ACADM	ACADM_HUMAN|PF02770:157-208	ACADM_HUMAN|PF02771:42-153	Acyl-CoA dehydrogenase, middle domain	Acyl-CoA dehydrogenase, N-terminal domain	0.80374125	7
P95228	B7Z9I1	fadE6 Rv0271c RVBD_0271c LH57_01480 P425_00282	ACADM	ACADM_HUMAN|PF02770:157-208	ACADM_HUMAN|PF00441:267-416	Acyl-CoA dehydrogenase, middle domain	Acyl-CoA dehydrogenase, C-terminal domain	0.80374125	7
O53639	Q9UJ83	oxcA Rv0118c RVBD_0118c LH57_00670 P425_00124	HACL1 HPCL HPCL2 PHYH2 HSPC279	HACL1_HUMAN|PF00205:203-332	HACL1_HUMAN|PF02775:397-557	Thiamine pyrophosphate enzyme, central domain	Thiamine pyrophosphate enzyme, C-terminal TPP binding domain	0.80374125	6
P9WN83	E7EUT5	gap Rv1436 MTCY493.18c	GAPDH	G3P_HUMAN|PF02800:157-314	G3P_HUMAN|PF02800:157-314	Glyceraldehyde 3-phosphate dehydrogenase, C-terminal domain	Glyceraldehyde 3-phosphate dehydrogenase, C-terminal domain	0.80374125	4
P95228	Q5T4U5	fadE6 Rv0271c RVBD_0271c LH57_01480 P425_00282	ACADM hCG_22915	ACADM_HUMAN|PF02770:157-208	ACADM_HUMAN|PF00441:267-416	Acyl-CoA dehydrogenase, middle domain	Acyl-CoA dehydrogenase, C-terminal domain	0.80374125	7
P95228	P11310	fadE6 Rv0271c RVBD_0271c LH57_01480 P425_00282	ACADM	ACADM_HUMAN|PF02770:157-208	ACADM_HUMAN|PF02771:42-153	Acyl-CoA dehydrogenase, middle domain	Acyl-CoA dehydrogenase, N-terminal domain	0.80374125	7
P96281	P62333	Rv0435c RVBD_0435c LH57_02325 P425_00448	PSMC6 SUG2	PRS6A_HUMAN|PF00004:223-356	PRS10_HUMAN|PF00004:170-303	ATPase family associated with various cellular activities (AAA)	ATPase family associated with various cellular activities (AAA)	0.80374125	1
P9WN83	P04406	gap Rv1436 MTCY493.18c	GAPDH GAPD CDABP0047 OK/SW-cl.12	G3P_HUMAN|PF02800:157-314	G3P_HUMAN|PF02800:157-314	Glyceraldehyde 3-phosphate dehydrogenase, C-terminal domain	Glyceraldehyde 3-phosphate dehydrogenase, C-terminal domain	0.80374125	4
P95228	P11310	fadE6 Rv0271c RVBD_0271c LH57_01480 P425_00282	ACADM	ACADM_HUMAN|PF02770:157-208	ACADM_HUMAN|PF00441:267-416	Acyl-CoA dehydrogenase, middle domain	Acyl-CoA dehydrogenase, C-terminal domain	0.80374125	7
P9WGV1	Q00266	metK Rv1392 MTCY21B4.09	MAT1A AMS1 MATA1	METK2_HUMAN|PF02772:128-250	METK2_HUMAN|PF02773:252-389	S-adenosylmethionine synthetase, central domain	S-adenosylmethionine synthetase, C-terminal domain	0.80331812	9
P9WH05	Q92841	deaD csdA Rv1253 MTCY50.29c	DDX17	DDX17_DROME|PF00271:548-625	DDX17_DROME|PF00270:305-476	Helicase conserved C-terminal domain	DEAD/DEAH box helicase	0.80274529	3
P9WH05	H3BLZ8	deaD csdA Rv1253 MTCY50.29c	DDX17	DDX17_DROME|PF00271:548-625	DDX17_DROME|PF00270:305-476	Helicase conserved C-terminal domain	DEAD/DEAH box helicase	0.80274529	3
P96281	P17980	Rv0435c RVBD_0435c LH57_02325 P425_00448	PSMC3 TBP1	PRS10_HUMAN|PF00004:170-303	PRS6A_HUMAN|PF00004:223-356	ATPase family associated with various cellular activities (AAA)	ATPase family associated with various cellular activities (AAA)	0.80249611	1
P96281	R4GNH3	Rv0435c RVBD_0435c LH57_02325 P425_00448	PSMC3	PRS10_HUMAN|PF00004:170-303	PRS6A_HUMAN|PF00004:223-356	ATPase family associated with various cellular activities (AAA)	ATPase family associated with various cellular activities (AAA)	0.80249611	1
P96281	E9PM69	Rv0435c RVBD_0435c LH57_02325 P425_00448	PSMC3	PRS10_HUMAN|PF00004:170-303	PRS6A_HUMAN|PF00004:223-356	ATPase family associated with various cellular activities (AAA)	ATPase family associated with various cellular activities (AAA)	0.80249611	1
P9WNP7	Q16836	fadB2 Rv0468	HADH HAD HADHSC SCHAD	HCDH_HUMAN|PF00725:216-313	HCDH_HUMAN|PF00725:216-313	3-hydroxyacyl-CoA dehydrogenase, C-terminal domain	3-hydroxyacyl-CoA dehydrogenase, C-terminal domain	0.80187281	4
P9WNP7	Q16836	fadB2 Rv0468	HADH HAD HADHSC SCHAD	HCDH_HUMAN|PF00725:216-313	HCDH_HUMAN|PF02737:29-214	3-hydroxyacyl-CoA dehydrogenase, C-terminal domain	3-hydroxyacyl-CoA dehydrogenase, NAD binding domain	0.80187281	4
P9WNP7	E9PF18	fadB2 Rv0468	HADH	HCDH_HUMAN|PF00725:216-313	HCDH_HUMAN|PF00725:216-313	3-hydroxyacyl-CoA dehydrogenase, C-terminal domain	3-hydroxyacyl-CoA dehydrogenase, C-terminal domain	0.80187281	4
P96281	Q9UN37	Rv0435c RVBD_0435c LH57_02325 P425_00448	VPS4A VPS4	VPS4_YEAST|PF00004:169-298	VPS4B_HUMAN|PF09336:380-441	ATPase family associated with various cellular activities (AAA)	Vps4 C terminal oligomerisation domain	0.80146428	2
P9WGE7	P04179	sodB sod sodA Rv3846 MTCY01A6.22c	SOD2	SODM_HUMAN|PF02777:111-217	SODM_HUMAN|PF00081:25-106	Iron/manganese superoxide dismutases, C-terminal domain	Iron/manganese superoxide dismutases, alpha-hairpin domain	0.80124902	4
P9WMJ7	P08238	htpG Rv2299c MTCY339.11	HSP90AB1 HSP90B HSPC2 HSPCB	HS90B_HUMAN|PF02518:35-188	HS90B_HUMAN|PF00183:191-724	Histidine kinase-, DNA gyrase B-, and HSP90-like ATPase	Hsp90 protein	0.80124902	4
P9WMJ7	Q15185	htpG Rv2299c MTCY339.11	PTGES3 P23 TEBP	HS90B_HUMAN|PF02518:35-188	TEBP_HUMAN|PF04969:4-79	Histidine kinase-, DNA gyrase B-, and HSP90-like ATPase	CS domain	0.80124902	1
P9WQH7	C9JQS9	accD5 pccB Rv3280 MTCY71.20	PCCB	PCC5_MYCTU|PF01039:50-546	PCC5_MYCTU|PF01039:50-546	Carboxyl transferase domain	Carboxyl transferase domain	0.80124902	1
P9WMJ7	P08238	htpG Rv2299c MTCY339.11	HSP90AB1 HSP90B HSPC2 HSPCB	HS90B_HUMAN|PF02518:35-188	HS90B_HUMAN|PF02518:35-188	Histidine kinase-, DNA gyrase B-, and HSP90-like ATPase	Histidine kinase-, DNA gyrase B-, and HSP90-like ATPase	0.80124902	4
P9WGE7	P04179	sodB sod sodA Rv3846 MTCY01A6.22c	SOD2	SODM_HUMAN|PF02777:111-217	SODM_HUMAN|PF02777:111-217	Iron/manganese superoxide dismutases, C-terminal domain	Iron/manganese superoxide dismutases, C-terminal domain	0.80124902	4
P9WMJ7	A0A087WYT3	htpG Rv2299c MTCY339.11	PTGES3	HS90B_HUMAN|PF02518:35-188	TEBP_HUMAN|PF04969:4-79	Histidine kinase-, DNA gyrase B-, and HSP90-like ATPase	CS domain	0.80124902	1
P9WJH7	Q13232	ndkA ndk Rv2445c MTCY428.01 MTV008.01c	NME3	NDK3_HUMAN|PF00334:22-156	NDKB_HUMAN|PF00334:5-139	Nucleoside diphosphate kinase	Nucleoside diphosphate kinase	0.80114917	1
P9WJH7	Q32Q12	ndkA ndk Rv2445c MTCY428.01 MTV008.01c	NME1-NME2 NME2 hCG_2001850	NDK3_HUMAN|PF00334:22-156	NDK3_HUMAN|PF00334:22-156	Nucleoside diphosphate kinase	Nucleoside diphosphate kinase	0.80114917	1
P9WJH7	P22392	ndkA ndk Rv2445c MTCY428.01 MTV008.01c	NME2 NM23B	NDK3_HUMAN|PF00334:22-156	NDK3_HUMAN|PF00334:22-156	Nucleoside diphosphate kinase	Nucleoside diphosphate kinase	0.80114917	1
P9WMJ9	P54652	dnaK Rv0350 MTCY13E10.10	HSPA2	HSP7C_HUMAN|PF00012:6-612	HSP7C_HUMAN|PF00012:6-612	Hsp70 protein	Hsp70 protein	0.80060852	1
P9WMJ9	P54652	dnaK Rv0350 MTCY13E10.10	HSPA2	HSP7C_MOUSE|PF00012:6-612	HSP7C_MOUSE|PF00012:6-612	Hsp70 protein	Hsp70 protein	0.80060852	1
P9WH05	P17844	deaD csdA Rv1253 MTCY50.29c	DDX5 G17P1 HELR HLR1	DDX17_DROME|PF00271:548-625	DDX17_DROME|PF00270:305-476	Helicase conserved C-terminal domain	DEAD/DEAH box helicase	0.80049984	3
P9WH05	J3KTA4	deaD csdA Rv1253 MTCY50.29c	DDX5	DDX17_DROME|PF00271:548-625	DDX17_DROME|PF00270:305-476	Helicase conserved C-terminal domain	DEAD/DEAH box helicase	0.80049984	3
P9WGV1	Q00266	metK Rv1392 MTCY21B4.09	MAT1A AMS1 MATA1	METK2_HUMAN|PF02772:128-250	METK2_HUMAN|PF00438:16-115	S-adenosylmethionine synthetase, central domain	S-adenosylmethionine synthetase, N-terminal domain	0.79949984	9
P9WNP7	E9PF18	fadB2 Rv0468	HADH	HCDH_HUMAN|PF00725:216-313	HCDH_HUMAN|PF02737:29-214	3-hydroxyacyl-CoA dehydrogenase, C-terminal domain	3-hydroxyacyl-CoA dehydrogenase, NAD binding domain	0.79946357	4
P9WMJ9	P08107	dnaK Rv0350 MTCY13E10.10	HSPA1A HSPA1 HSX70; HSPA1B	HSP7C_HUMAN|PF00012:6-612	HSP7C_HUMAN|PF00012:6-612	Hsp70 protein	Hsp70 protein	0.79892303	1
P9WMJ9	P08107	dnaK Rv0350 MTCY13E10.10	HSPA1A HSPA1 HSX70; HSPA1B	HSP7C_MOUSE|PF00012:6-612	HSP7C_MOUSE|PF00012:6-612	Hsp70 protein	Hsp70 protein	0.79892303	1
P9WQH7	E7EUY3	accD5 pccB Rv3280 MTCY71.20	PCCB	PCC5_MYCTU|PF01039:50-546	PCC5_MYCTU|PF01039:50-546	Carboxyl transferase domain	Carboxyl transferase domain	0.79874902	1
P9WQH7	E7ETT1	accD5 pccB Rv3280 MTCY71.20	PCCB	PCC5_MYCTU|PF01039:50-546	PCC5_MYCTU|PF01039:50-546	Carboxyl transferase domain	Carboxyl transferase domain	0.79874902	1
P9WQH7	C9JQS9	accD5 pccB Rv3280 MTCY71.20	PCCB	PCCB_HUMAN|PF01039:57-537	PCCB_HUMAN|PF01039:57-537	Carboxyl transferase domain	Carboxyl transferase domain	0.7983984	1
P9WQH7	E7ETT1	accD5 pccB Rv3280 MTCY71.20	PCCB	PCCB_HUMAN|PF01039:57-537	PCCB_HUMAN|PF01039:57-537	Carboxyl transferase domain	Carboxyl transferase domain	0.7983984	1
P96824	P30838	Rv0147 RVBD_0147 P425_00153	ALDH3A1 ALDH3	AL3A1_HUMAN|PF00171:1-428	AL3A1_HUMAN|PF00171:1-428	Aldehyde dehydrogenase family	Aldehyde dehydrogenase family	0.7981228	1
P9WMJ9	P34931	dnaK Rv0350 MTCY13E10.10	HSPA1L	HSP7C_MOUSE|PF00012:6-612	HSP7C_MOUSE|PF00012:6-612	Hsp70 protein	Hsp70 protein	0.79765657	1
P9WMJ9	P34931	dnaK Rv0350 MTCY13E10.10	HSPA1L	HSP7C_HUMAN|PF00012:6-612	HSP7C_HUMAN|PF00012:6-612	Hsp70 protein	Hsp70 protein	0.79765657	1
P9WQN5	P43686	mpa Rv2115c MTCY261.11c	PSMC4 MIP224 TBP7	PRS8_HUMAN|PF00004:186-319	PRS6B_HUMAN|PF00004:202-335	ATPase family associated with various cellular activities (AAA)	ATPase family associated with various cellular activities (AAA)	0.79749608	1
P9WPE5	P10809	groS cpn10 groES mopB Rv3418c MTCY78.11	HSPD1 HSP60	CH10_HUMAN|PF00166:8-100	CH60_HUMAN|PF00118:47-550	Chaperonin 10 Kd subunit	TCP-1/cpn60 chaperonin family	0.79749608	1
P9WQN5	P62191	mpa Rv2115c MTCY261.11c	PSMC1	PRS7_HUMAN|PF00004:212-345	PRS4_HUMAN|PF00004:222-355	ATPase family associated with various cellular activities (AAA)	ATPase family associated with various cellular activities (AAA)	0.79749608	1
P9WQN5	P62191	mpa Rv2115c MTCY261.11c	PSMC1	PRS8_HUMAN|PF00004:186-319	PRS4_HUMAN|PF00004:222-355	ATPase family associated with various cellular activities (AAA)	ATPase family associated with various cellular activities (AAA)	0.79749608	1
P9WMJ7	Q14568	htpG Rv2299c MTCY339.11	HSP90AA2 HSPCAL3	HS90A_HUMAN|PF02518:40-193	HS90A_HUMAN|PF02518:40-193	Histidine kinase-, DNA gyrase B-, and HSP90-like ATPase	Histidine kinase-, DNA gyrase B-, and HSP90-like ATPase	0.79730045	4
P9WNM7	P13639	fusA Rv0684 MTCY210.01 MTV040.12	EEF2 EF2	EF2_HUMAN|PF14492:501-568	EF2_HUMAN|PF00679:739-828	Elongation Factor G, domain II	Elongation factor G C-terminus	0.79686887	17
P9WNM7	P13639	fusA Rv0684 MTCY210.01 MTV040.12	EEF2 EF2	EF2_HUMAN|PF14492:501-568	EF2_HUMAN|PF03144:409-486	Elongation Factor G, domain II	Elongation factor Tu domain 2	0.79686887	17
P9WNM7	P13639	fusA Rv0684 MTCY210.01 MTV040.12	EEF2 EF2	EF2_HUMAN|PF14492:501-568	EF2_HUMAN|PF00009:17-360	Elongation Factor G, domain II	Elongation factor Tu GTP binding domain	0.79686887	17
P9WNM7	P13639	fusA Rv0684 MTCY210.01 MTV040.12	EEF2 EF2	EF2_HUMAN|PF14492:501-568	EF2_HUMAN|PF03764:620-737	Elongation Factor G, domain II	Elongation factor G, domain IV	0.79686887	17
P9WPU5	P25705	atpD Rv1310 MTCY373.30	ATP5A1 ATP5A ATP5AL2 ATPM	ATPB_ECOLI|PF00306:355-460	ATPA_ECOLI|PF00006:148-375	ATP synthase alpha/beta chain, C terminal domain	ATP synthase alpha/beta family, nucleotide-binding domain	0.79679608	5
P9WPU7	P06576	atpA Rv1308 MTCY373.28	ATP5B ATPMB ATPSB	ATPA_YEAST|PF02874:61-129	ATPB_YEAST|PF00006:169-388	ATP synthase alpha/beta family, beta-barrel domain	ATP synthase alpha/beta family, nucleotide-binding domain	0.79602136	7
P9WN83	P04406	gap Rv1436 MTCY493.18c	GAPDH GAPD CDABP0047 OK/SW-cl.12	G3P_RABIT|PF02800:155-312	G3P_RABIT|PF00044:2-150	Glyceraldehyde 3-phosphate dehydrogenase, C-terminal domain	Glyceraldehyde 3-phosphate dehydrogenase, NAD binding domain	0.79566325	4
P9WQH7	E7EUY3	accD5 pccB Rv3280 MTCY71.20	PCCB	PCCB_HUMAN|PF01039:57-537	PCCB_HUMAN|PF01039:57-537	Carboxyl transferase domain	Carboxyl transferase domain	0.79506478	1
P9WJH7	Q13232	ndkA ndk Rv2445c MTCY428.01 MTV008.01c	NME3	NDK3_HUMAN|PF00334:22-156	NDKA_HUMAN|PF00334:5-139	Nucleoside diphosphate kinase	Nucleoside diphosphate kinase	0.79447467	1
P9WJH7	P15531	ndkA ndk Rv2445c MTCY428.01 MTV008.01c	NME1 NDPKA NM23	NDK3_HUMAN|PF00334:22-156	NDK3_HUMAN|PF00334:22-156	Nucleoside diphosphate kinase	Nucleoside diphosphate kinase	0.79447467	1
P9WGV1	Q00266	metK Rv1392 MTCY21B4.09	MAT1A AMS1 MATA1	METK2_HUMAN|PF00438:16-115	METK2_HUMAN|PF02772:128-250	S-adenosylmethionine synthetase, N-terminal domain	S-adenosylmethionine synthetase, central domain	0.79281145	9
P9WGV1	P31153	metK Rv1392 MTCY21B4.09	MAT2A AMS2 MATA2	METK1_HUMAN|PF00438:16-115	METK1_HUMAN|PF02772:128-250	S-adenosylmethionine synthetase, N-terminal domain	S-adenosylmethionine synthetase, central domain	0.79281145	9
P9WJH7	O60361	ndkA ndk Rv2445c MTCY428.01 MTV008.01c	NME2P1	NDKA_HUMAN|PF00334:5-139	NDKA_HUMAN|PF00334:5-139	Nucleoside diphosphate kinase	Nucleoside diphosphate kinase	0.79266639	1
P9WPY7	P04424	argH Rv1659 MTCY06H11.24	ASL	ARLY_HUMAN|PF00206:11-305	ARLY_HUMAN|PF00206:11-305	Lyase	Lyase	0.79246451	3
P9WPY7	P04424	argH Rv1659 MTCY06H11.24	ASL	ARLY_HUMAN|PF00206:11-305	ARLY_HUMAN|PF14698:367-436	Lyase	Argininosuccinate lyase C-terminal	0.79246451	3
P9WMJ7	P08238	htpG Rv2299c MTCY339.11	HSP90AB1 HSP90B HSPC2 HSPCB	HS90A_HUMAN|PF02518:40-193	HS90A_HUMAN|PF02518:40-193	Histidine kinase-, DNA gyrase B-, and HSP90-like ATPase	Histidine kinase-, DNA gyrase B-, and HSP90-like ATPase	0.792	4
P9WGV1	Q00266	metK Rv1392 MTCY21B4.09	MAT1A AMS1 MATA1	METK_SCHPO|PF02773:239-376	METK_SCHPO|PF02772:115-237	S-adenosylmethionine synthetase, C-terminal domain	S-adenosylmethionine synthetase, central domain	0.79198737	9
P9WGV1	P31153	metK Rv1392 MTCY21B4.09	MAT2A AMS2 MATA2	METK_SCHPO|PF02773:239-376	METK_SCHPO|PF02772:115-237	S-adenosylmethionine synthetase, C-terminal domain	S-adenosylmethionine synthetase, central domain	0.79198737	9
P9WGI9	P34897	glyA1 glyA Rv1093 MTV017.46	SHMT2	GLYM_HUMAN|PF00464:49-448	GLYM_HUMAN|PF00464:49-448	Serine hydroxymethyltransferase	Serine hydroxymethyltransferase	0.79120162	1
P9WGV1	P31153	metK Rv1392 MTCY21B4.09	MAT2A AMS2 MATA2	METK2_YEAST|PF02773:241-378	METK1_YEAST|PF02772:115-237	S-adenosylmethionine synthetase, C-terminal domain	S-adenosylmethionine synthetase, central domain	0.79099747	9
P9WGV1	P31153	metK Rv1392 MTCY21B4.09	MAT2A AMS2 MATA2	METK1_YEAST|PF02773:239-376	METK1_YEAST|PF02772:115-237	S-adenosylmethionine synthetase, C-terminal domain	S-adenosylmethionine synthetase, central domain	0.79099747	9
P9WGV1	P31153	metK Rv1392 MTCY21B4.09	MAT2A AMS2 MATA2	METK2_YEAST|PF02773:241-378	METK2_YEAST|PF02772:117-239	S-adenosylmethionine synthetase, C-terminal domain	S-adenosylmethionine synthetase, central domain	0.79099747	9
P9WGV1	P31153	metK Rv1392 MTCY21B4.09	MAT2A AMS2 MATA2	METK1_YEAST|PF02773:239-376	METK2_YEAST|PF02772:117-239	S-adenosylmethionine synthetase, C-terminal domain	S-adenosylmethionine synthetase, central domain	0.79099747	9
P9WQH7	E7EX59	accD5 pccB Rv3280 MTCY71.20	PCCB	PCC5_MYCTU|PF01039:50-546	PCC5_MYCTU|PF01039:50-546	Carboxyl transferase domain	Carboxyl transferase domain	0.79056942	1
P96281	P17980	Rv0435c RVBD_0435c LH57_02325 P425_00448	PSMC3 TBP1	PRS10_CAEEL|PF00004:187-320	O76371_CAEEL|PF00004:214-347	ATPase family associated with various cellular activities (AAA)	ATPase family associated with various cellular activities (AAA)	0.790367	1
P96281	E9PM69	Rv0435c RVBD_0435c LH57_02325 P425_00448	PSMC3	PRS10_CAEEL|PF00004:187-320	O76371_CAEEL|PF00004:214-347	ATPase family associated with various cellular activities (AAA)	ATPase family associated with various cellular activities (AAA)	0.790367	1
P96281	R4GNH3	Rv0435c RVBD_0435c LH57_02325 P425_00448	PSMC3	PRS10_CAEEL|PF00004:187-320	O76371_CAEEL|PF00004:214-347	ATPase family associated with various cellular activities (AAA)	ATPase family associated with various cellular activities (AAA)	0.790367	1
P9WMJ9	P17066	dnaK Rv0350 MTCY13E10.10	HSPA6 HSP70B	HSP7C_MOUSE|PF00012:6-612	HSP7C_MOUSE|PF00012:6-612	Hsp70 protein	Hsp70 protein	0.79001519	1
P9WQH7	E7EX59	accD5 pccB Rv3280 MTCY71.20	PCCB	PCCB_HUMAN|PF01039:57-537	PCCB_HUMAN|PF01039:57-537	Carboxyl transferase domain	Carboxyl transferase domain	0.78961763	1
P9WQN5	P62195	mpa Rv2115c MTCY261.11c	PSMC5 SUG1	PRS4_HUMAN|PF00004:222-355	PRS8_HUMAN|PF00004:186-319	ATPase family associated with various cellular activities (AAA)	ATPase family associated with various cellular activities (AAA)	0.78930349	1
P9WQN5	P35998	mpa Rv2115c MTCY261.11c	PSMC2 MSS1	PRS4_HUMAN|PF00004:222-355	PRS7_HUMAN|PF00004:212-345	ATPase family associated with various cellular activities (AAA)	ATPase family associated with various cellular activities (AAA)	0.78930349	1
P9WMJ9	P17066	dnaK Rv0350 MTCY13E10.10	HSPA6 HSP70B	HSP7C_HUMAN|PF00012:6-612	HSP7C_HUMAN|PF00012:6-612	Hsp70 protein	Hsp70 protein	0.78916158	1
P9WGV1	P31153	metK Rv1392 MTCY21B4.09	MAT2A AMS2 MATA2	METK1_YEAST|PF00438:3-102	METK2_YEAST|PF00438:5-104	S-adenosylmethionine synthetase, N-terminal domain	S-adenosylmethionine synthetase, N-terminal domain	0.78894233	9
P9WMJ7	P07900	htpG Rv2299c MTCY339.11	HSP90AA1 HSP90A HSPC1 HSPCA	HS90B_HUMAN|PF02518:35-188	HS90B_HUMAN|PF02518:35-188	Histidine kinase-, DNA gyrase B-, and HSP90-like ATPase	Histidine kinase-, DNA gyrase B-, and HSP90-like ATPase	0.78832481	4
P9WN83	E7EUT5	gap Rv1436 MTCY493.18c	GAPDH	G3P_RABIT|PF02800:155-312	G3P_RABIT|PF02800:155-312	Glyceraldehyde 3-phosphate dehydrogenase, C-terminal domain	Glyceraldehyde 3-phosphate dehydrogenase, C-terminal domain	0.78832227	4
P9WN83	P04406	gap Rv1436 MTCY493.18c	GAPDH GAPD CDABP0047 OK/SW-cl.12	G3P_RABIT|PF02800:155-312	G3P_RABIT|PF02800:155-312	Glyceraldehyde 3-phosphate dehydrogenase, C-terminal domain	Glyceraldehyde 3-phosphate dehydrogenase, C-terminal domain	0.78832227	4
P9WPU5	P06576	atpD Rv1310 MTCY373.30	ATP5B ATPMB ATPSB	ATPB_YEAST|PF00306:401-510	ATPB_YEAST|PF00306:401-510	ATP synthase alpha/beta chain, C terminal domain	ATP synthase alpha/beta chain, C terminal domain	0.78708068	5
P9WGC5	P53597	sucC Rv0951 MTCY10D7.23c	SUCLG1	SUCB2_HUMAN|PF00549:306-426	SUCA_HUMAN|PF00549:199-324	CoA-ligase	CoA-ligase	0.78676553	3
P9WGC5	P53597	sucC Rv0951 MTCY10D7.23c	SUCLG1	SUCB2_HUMAN|PF00549:306-426	SUCA_HUMAN|PF02629:53-146	CoA-ligase	CoA binding domain	0.78676553	3
P9WGV1	Q00266	metK Rv1392 MTCY21B4.09	MAT1A AMS1 MATA1	METK1_YEAST|PF02773:239-376	METK1_YEAST|PF02772:115-237	S-adenosylmethionine synthetase, C-terminal domain	S-adenosylmethionine synthetase, central domain	0.78647314	9
P9WGV1	Q00266	metK Rv1392 MTCY21B4.09	MAT1A AMS1 MATA1	METK2_YEAST|PF02773:241-378	METK1_YEAST|PF02772:115-237	S-adenosylmethionine synthetase, C-terminal domain	S-adenosylmethionine synthetase, central domain	0.78647314	9
P9WGV1	Q00266	metK Rv1392 MTCY21B4.09	MAT1A AMS1 MATA1	METK1_YEAST|PF02773:239-376	METK2_YEAST|PF02772:117-239	S-adenosylmethionine synthetase, C-terminal domain	S-adenosylmethionine synthetase, central domain	0.78647314	9
P9WGV1	Q00266	metK Rv1392 MTCY21B4.09	MAT1A AMS1 MATA1	METK2_YEAST|PF02773:241-378	METK2_YEAST|PF02772:117-239	S-adenosylmethionine synthetase, C-terminal domain	S-adenosylmethionine synthetase, central domain	0.78647314	9
P9WJH7	O60361	ndkA ndk Rv2445c MTCY428.01 MTV008.01c	NME2P1	NDK3_HUMAN|PF00334:22-156	NDK3_HUMAN|PF00334:22-156	Nucleoside diphosphate kinase	Nucleoside diphosphate kinase	0.78639049	1
P9WQN5	R4GNH3	mpa Rv2115c MTCY261.11c	PSMC3	PRS10_HUMAN|PF00004:170-303	PRS6A_HUMAN|PF00004:223-356	ATPase family associated with various cellular activities (AAA)	ATPase family associated with various cellular activities (AAA)	0.78612976	1
P9WQN5	P17980	mpa Rv2115c MTCY261.11c	PSMC3 TBP1	PRS10_HUMAN|PF00004:170-303	PRS6A_HUMAN|PF00004:223-356	ATPase family associated with various cellular activities (AAA)	ATPase family associated with various cellular activities (AAA)	0.78612976	1
O53666	B7Z9I1	fadE5 Rv0244c RVBD_0244c LH57_01340 P425_00255	ACADM	ACADM_HUMAN|PF02770:157-208	ACADM_HUMAN|PF00441:267-416	Acyl-CoA dehydrogenase, middle domain	Acyl-CoA dehydrogenase, C-terminal domain	0.78612976	7
O53666	P11310	fadE5 Rv0244c RVBD_0244c LH57_01340 P425_00255	ACADM	ACADM_HUMAN|PF02770:157-208	ACADM_HUMAN|PF00441:267-416	Acyl-CoA dehydrogenase, middle domain	Acyl-CoA dehydrogenase, C-terminal domain	0.78612976	7
O53578	P05166	accD4 Rv3799c RVBD_3799c LH57_20710 P425_03957	PCCB	PCCB_HUMAN|PF01039:57-537	PCCB_HUMAN|PF01039:57-537	Carboxyl transferase domain	Carboxyl transferase domain	0.78612976	1
O53578	E9PDR0	accD4 Rv3799c RVBD_3799c LH57_20710 P425_03957	PCCB	PCCB_HUMAN|PF01039:57-537	PCCB_HUMAN|PF01039:57-537	Carboxyl transferase domain	Carboxyl transferase domain	0.78612976	1
O53666	Q5T4U5	fadE5 Rv0244c RVBD_0244c LH57_01340 P425_00255	ACADM hCG_22915	ACADM_HUMAN|PF02770:157-208	ACADM_HUMAN|PF00441:267-416	Acyl-CoA dehydrogenase, middle domain	Acyl-CoA dehydrogenase, C-terminal domain	0.78612976	7
O53666	B7Z9I1	fadE5 Rv0244c RVBD_0244c LH57_01340 P425_00255	ACADM	ACADM_HUMAN|PF02770:157-208	ACADM_HUMAN|PF02771:42-153	Acyl-CoA dehydrogenase, middle domain	Acyl-CoA dehydrogenase, N-terminal domain	0.78612976	7
P9WQN5	E9PM69	mpa Rv2115c MTCY261.11c	PSMC3	PRS10_HUMAN|PF00004:170-303	PRS6A_HUMAN|PF00004:223-356	ATPase family associated with various cellular activities (AAA)	ATPase family associated with various cellular activities (AAA)	0.78612976	1
O53666	P11310	fadE5 Rv0244c RVBD_0244c LH57_01340 P425_00255	ACADM	ACADM_HUMAN|PF02770:157-208	ACADM_HUMAN|PF02771:42-153	Acyl-CoA dehydrogenase, middle domain	Acyl-CoA dehydrogenase, N-terminal domain	0.78612976	7
P9WQD9	Q9NWU1	kasA Rv2245 MTCY427.26	OXSM	FAB1_MYCTU|PF00109:11-254	FAB1_MYCTU|PF02801:262-374	Beta-ketoacyl synthase, N-terminal domain	Beta-ketoacyl synthase, C-terminal domain	0.78549348	3
P9WGV1	P31153	metK Rv1392 MTCY21B4.09	MAT2A AMS2 MATA2	METK2_YEAST|PF02772:117-239	METK2_YEAST|PF00438:5-104	S-adenosylmethionine synthetase, central domain	S-adenosylmethionine synthetase, N-terminal domain	0.78540181	9
P9WGV1	P31153	metK Rv1392 MTCY21B4.09	MAT2A AMS2 MATA2	METK1_HUMAN|PF00438:16-115	METK1_HUMAN|PF02773:252-389	S-adenosylmethionine synthetase, N-terminal domain	S-adenosylmethionine synthetase, C-terminal domain	0.78539799	9
P9WGV1	Q00266	metK Rv1392 MTCY21B4.09	MAT1A AMS1 MATA1	METK2_HUMAN|PF00438:16-115	METK2_HUMAN|PF02773:252-389	S-adenosylmethionine synthetase, N-terminal domain	S-adenosylmethionine synthetase, C-terminal domain	0.78539799	9
P9WGV1	P31153	metK Rv1392 MTCY21B4.09	MAT2A AMS2 MATA2	METK1_YEAST|PF00438:3-102	METK1_YEAST|PF00438:3-102	S-adenosylmethionine synthetase, N-terminal domain	S-adenosylmethionine synthetase, N-terminal domain	0.78511146	9
P9WQN5	P62195	mpa Rv2115c MTCY261.11c	PSMC5 SUG1	PRS6B_HUMAN|PF00004:202-335	PRS8_HUMAN|PF00004:186-319	ATPase family associated with various cellular activities (AAA)	ATPase family associated with various cellular activities (AAA)	0.78485667	1
P9WGV1	Q00266	metK Rv1392 MTCY21B4.09	MAT1A AMS1 MATA1	METK1_YEAST|PF00438:3-102	METK2_YEAST|PF00438:5-104	S-adenosylmethionine synthetase, N-terminal domain	S-adenosylmethionine synthetase, N-terminal domain	0.78425761	9
P95186	Q5T4U5	fadE23 Rv3140 RVBD_3140 LH57_17145 P425_03272	ACADM hCG_22915	ACADM_HUMAN|PF02770:157-208	ACADM_HUMAN|PF00441:267-416	Acyl-CoA dehydrogenase, middle domain	Acyl-CoA dehydrogenase, C-terminal domain	0.78421936	7
P95186	P11310	fadE23 Rv3140 RVBD_3140 LH57_17145 P425_03272	ACADM	ACADM_HUMAN|PF02770:157-208	ACADM_HUMAN|PF02771:42-153	Acyl-CoA dehydrogenase, middle domain	Acyl-CoA dehydrogenase, N-terminal domain	0.78421936	7
P95186	P11310	fadE23 Rv3140 RVBD_3140 LH57_17145 P425_03272	ACADM	ACADM_HUMAN|PF02770:157-208	ACADM_HUMAN|PF00441:267-416	Acyl-CoA dehydrogenase, middle domain	Acyl-CoA dehydrogenase, C-terminal domain	0.78421936	7
P95186	B7Z9I1	fadE23 Rv3140 RVBD_3140 LH57_17145 P425_03272	ACADM	ACADM_HUMAN|PF02770:157-208	ACADM_HUMAN|PF02771:42-153	Acyl-CoA dehydrogenase, middle domain	Acyl-CoA dehydrogenase, N-terminal domain	0.78421936	7
P95186	B7Z9I1	fadE23 Rv3140 RVBD_3140 LH57_17145 P425_03272	ACADM	ACADM_HUMAN|PF02770:157-208	ACADM_HUMAN|PF00441:267-416	Acyl-CoA dehydrogenase, middle domain	Acyl-CoA dehydrogenase, C-terminal domain	0.78421936	7
P96825	E7ER27	Rv0148	HSD17B4	DHB4_DROME|PF00106:13-186	DHB4_DROME|PF00106:13-186	short chain dehydrogenase	short chain dehydrogenase	0.7839324	5
P96825	P51659	Rv0148	HSD17B4 EDH17B4	DHB4_DROME|PF00106:13-186	DHB4_DROME|PF00106:13-186	short chain dehydrogenase	short chain dehydrogenase	0.7839324	5
P96824	E9PNN6	Rv0147 RVBD_0147 P425_00153	ALDH3A1	AL3A1_HUMAN|PF00171:1-428	AL3A1_HUMAN|PF00171:1-428	Aldehyde dehydrogenase family	Aldehyde dehydrogenase family	0.78362491	1
P9WP55	P35520	cysK1 cysK Rv2334 MTCY98.03	CBS	CBS_HUMAN|PF00291:80-376	CBS_HUMAN|PF00571:414-470	Pyridoxal-phosphate dependent enzyme	CBS domain	0.78358152	3
P9WP55	P35520	cysK1 cysK Rv2334 MTCY98.03	CBS	CBS_HUMAN|PF00291:80-376	CBS_HUMAN|PF00291:80-376	Pyridoxal-phosphate dependent enzyme	Pyridoxal-phosphate dependent enzyme	0.78358152	3
P9WJH7	P22392	ndkA ndk Rv2445c MTCY428.01 MTV008.01c	NME2 NM23B	NDKB_HUMAN|PF00334:5-139	NDK3_HUMAN|PF00334:22-156	Nucleoside diphosphate kinase	Nucleoside diphosphate kinase	0.7834641	1
P9WJH7	Q32Q12	ndkA ndk Rv2445c MTCY428.01 MTV008.01c	NME1-NME2 NME2 hCG_2001850	NDKB_HUMAN|PF00334:5-139	NDK3_HUMAN|PF00334:22-156	Nucleoside diphosphate kinase	Nucleoside diphosphate kinase	0.7834641	1
P9WJH7	Q13232	ndkA ndk Rv2445c MTCY428.01 MTV008.01c	NME3	NDKB_HUMAN|PF00334:5-139	NDKB_HUMAN|PF00334:5-139	Nucleoside diphosphate kinase	Nucleoside diphosphate kinase	0.7834641	1
P9WQN5	P62333	mpa Rv2115c MTCY261.11c	PSMC6 SUG2	O76371_CAEEL|PF00004:214-347	PRS10_CAEEL|PF00004:187-320	ATPase family associated with various cellular activities (AAA)	ATPase family associated with various cellular activities (AAA)	0.78307471	1
P9WGV1	P31153	metK Rv1392 MTCY21B4.09	MAT2A AMS2 MATA2	METK2_YEAST|PF00438:5-104	METK2_YEAST|PF00438:5-104	S-adenosylmethionine synthetase, N-terminal domain	S-adenosylmethionine synthetase, N-terminal domain	0.78303257	9
P9WPU5	P06576	atpD Rv1310 MTCY373.30	ATP5B ATPMB ATPSB	ATPB_YEAST|PF02874:46-113	ATPB_YEAST|PF00006:169-388	ATP synthase alpha/beta family, beta-barrel domain	ATP synthase alpha/beta family, nucleotide-binding domain	0.78278349	5
P9WGV1	P31153	metK Rv1392 MTCY21B4.09	MAT2A AMS2 MATA2	METK1_HUMAN|PF00438:16-115	METK1_HUMAN|PF00438:16-115	S-adenosylmethionine synthetase, N-terminal domain	S-adenosylmethionine synthetase, N-terminal domain	0.78166489	9
P9WGV1	Q00266	metK Rv1392 MTCY21B4.09	MAT1A AMS1 MATA1	METK2_HUMAN|PF00438:16-115	METK2_HUMAN|PF00438:16-115	S-adenosylmethionine synthetase, N-terminal domain	S-adenosylmethionine synthetase, N-terminal domain	0.78166489	9
P9WGV1	P31153	metK Rv1392 MTCY21B4.09	MAT2A AMS2 MATA2	METK2_YEAST|PF02772:117-239	METK1_YEAST|PF00438:3-102	S-adenosylmethionine synthetase, central domain	S-adenosylmethionine synthetase, N-terminal domain	0.78158813	9
P9WPU5	P25705	atpD Rv1310 MTCY373.30	ATP5A1 ATP5A ATP5AL2 ATPM	ATPB_YEAST|PF02874:46-113	ATPA_YEAST|PF00006:185-409	ATP synthase alpha/beta family, beta-barrel domain	ATP synthase alpha/beta family, nucleotide-binding domain	0.78154654	7
P9WGV1	Q00266	metK Rv1392 MTCY21B4.09	MAT1A AMS1 MATA1	METK1_YEAST|PF00438:3-102	METK1_YEAST|PF00438:3-102	S-adenosylmethionine synthetase, N-terminal domain	S-adenosylmethionine synthetase, N-terminal domain	0.78083289	9
P9WGV1	Q00266	metK Rv1392 MTCY21B4.09	MAT1A AMS1 MATA1	METK2_YEAST|PF02772:117-239	METK2_YEAST|PF00438:5-104	S-adenosylmethionine synthetase, central domain	S-adenosylmethionine synthetase, N-terminal domain	0.78073811	9
P9WGV1	P31153	metK Rv1392 MTCY21B4.09	MAT2A AMS2 MATA2	METK1_YEAST|PF02772:115-237	METK2_YEAST|PF00438:5-104	S-adenosylmethionine synthetase, central domain	S-adenosylmethionine synthetase, N-terminal domain	0.78065613	9
P96281	P62191	Rv0435c RVBD_0435c LH57_02325 P425_00448	PSMC1	PRS7_HUMAN|PF00004:212-345	PRS4_HUMAN|PF00004:222-355	ATPase family associated with various cellular activities (AAA)	ATPase family associated with various cellular activities (AAA)	0.78038452	1
P9WMJ7	Q14568	htpG Rv2299c MTCY339.11	HSP90AA2 HSPCAL3	HS90B_HUMAN|PF02518:35-188	HS90B_HUMAN|PF02518:35-188	Histidine kinase-, DNA gyrase B-, and HSP90-like ATPase	Histidine kinase-, DNA gyrase B-, and HSP90-like ATPase	0.78013845	4
P9WGV1	Q00266	metK Rv1392 MTCY21B4.09	MAT1A AMS1 MATA1	METK_ECOLI|PF02773:233-370	METK_ECOLI|PF02773:233-370	S-adenosylmethionine synthetase, C-terminal domain	S-adenosylmethionine synthetase, C-terminal domain	0.77997692	9
P9WQF7	Q92947	fadE10 Rv0873 MTCY31.01 MTV043.66	GCDH	GCDH_HUMAN|PF02770:176-230	GCDH_HUMAN|PF00441:287-429	Acyl-CoA dehydrogenase, middle domain	Acyl-CoA dehydrogenase, C-terminal domain	0.77974355	8
P9WQF7	Q92947	fadE10 Rv0873 MTCY31.01 MTV043.66	GCDH	GCDH_HUMAN|PF02770:176-230	GCDH_HUMAN|PF02771:61-172	Acyl-CoA dehydrogenase, middle domain	Acyl-CoA dehydrogenase, N-terminal domain	0.77974355	8
P9WQF7	Q92947	fadE10 Rv0873 MTCY31.01 MTV043.66	GCDH	GCDH_HUMAN|PF02770:176-230	GCDH_HUMAN|PF02770:176-230	Acyl-CoA dehydrogenase, middle domain	Acyl-CoA dehydrogenase, middle domain	0.77974355	8
P9WGV1	Q00266	metK Rv1392 MTCY21B4.09	MAT1A AMS1 MATA1	METK_ECOLI|PF02773:233-370	METK_ECOLI|PF00438:2-101	S-adenosylmethionine synthetase, C-terminal domain	S-adenosylmethionine synthetase, N-terminal domain	0.7794729	9
P9WJH7	P22392	ndkA ndk Rv2445c MTCY428.01 MTV008.01c	NME2 NM23B	NDKA_HUMAN|PF00334:5-139	NDK3_HUMAN|PF00334:22-156	Nucleoside diphosphate kinase	Nucleoside diphosphate kinase	0.77941517	1
P9WJH7	Q32Q12	ndkA ndk Rv2445c MTCY428.01 MTV008.01c	NME1-NME2 NME2 hCG_2001850	NDKA_HUMAN|PF00334:5-139	NDK3_HUMAN|PF00334:22-156	Nucleoside diphosphate kinase	Nucleoside diphosphate kinase	0.77941517	1
P9WGV1	P31153	metK Rv1392 MTCY21B4.09	MAT2A AMS2 MATA2	METK2_YEAST|PF00438:5-104	METK1_YEAST|PF00438:3-102	S-adenosylmethionine synthetase, N-terminal domain	S-adenosylmethionine synthetase, N-terminal domain	0.77923039	9
P9WMJ7	P08238	htpG Rv2299c MTCY339.11	HSP90AB1 HSP90B HSPC2 HSPCB	HS90A_HUMAN|PF02518:40-193	HS90A_HUMAN|PF00183:196-732	Histidine kinase-, DNA gyrase B-, and HSP90-like ATPase	Hsp90 protein	0.77921499	4
P9WNM7	P13639	fusA Rv0684 MTCY210.01 MTV040.12	EEF2 EF2	EF2_HUMAN|PF00679:739-828	EF2_HUMAN|PF14492:501-568	Elongation factor G C-terminus	Elongation Factor G, domain II	0.77910205	17
P9WNM7	P13639	fusA Rv0684 MTCY210.01 MTV040.12	EEF2 EF2	EF2_HUMAN|PF00679:739-828	EF2_HUMAN|PF03764:620-737	Elongation factor G C-terminus	Elongation factor G, domain IV	0.77910205	17
P9WNM7	P13639	fusA Rv0684 MTCY210.01 MTV040.12	EEF2 EF2	EF2_HUMAN|PF00679:739-828	EF2_HUMAN|PF00009:17-360	Elongation factor G C-terminus	Elongation factor Tu GTP binding domain	0.77910205	17
P9WGI9	P34896	glyA1 glyA Rv1093 MTV017.46	SHMT1	GLYC_HUMAN|PF00464:26-425	GLYC_HUMAN|PF00464:26-425	Serine hydroxymethyltransferase	Serine hydroxymethyltransferase	0.77846002	1
P9WGV1	Q00266	metK Rv1392 MTCY21B4.09	MAT1A AMS1 MATA1	METK2_YEAST|PF00438:5-104	METK2_YEAST|PF00438:5-104	S-adenosylmethionine synthetase, N-terminal domain	S-adenosylmethionine synthetase, N-terminal domain	0.77838294	9
P9WQN5	P62333	mpa Rv2115c MTCY261.11c	PSMC6 SUG2	PRS6A_HUMAN|PF00004:223-356	PRS10_HUMAN|PF00004:170-303	ATPase family associated with various cellular activities (AAA)	ATPase family associated with various cellular activities (AAA)	0.77781746	1
P9WN53	P23378	gcvP gcvB Rv1832 MTCY1A11.11c	GLDC GCSP	GCSP_HUMAN|PF02347:65-488	GCSP_HUMAN|PF02347:65-488	Glycine cleavage system P-protein	Glycine cleavage system P-protein	0.77781746	1
P9WNM1	P49411	tsf Rv2889c MTCY274.20c	TUFM	EFTS_ECOLI|PF00627:4-40	EFTU1_ECOLI|PF00009:10-202	UBA/TS-N domain	Elongation factor Tu GTP binding domain	0.77769017	3
P9WQN5	P17980	mpa Rv2115c MTCY261.11c	PSMC3 TBP1	PRS10_CAEEL|PF00004:187-320	O76371_CAEEL|PF00004:214-347	ATPase family associated with various cellular activities (AAA)	ATPase family associated with various cellular activities (AAA)	0.77737378	1
P9WQN5	E9PM69	mpa Rv2115c MTCY261.11c	PSMC3	PRS10_CAEEL|PF00004:187-320	O76371_CAEEL|PF00004:214-347	ATPase family associated with various cellular activities (AAA)	ATPase family associated with various cellular activities (AAA)	0.77737378	1
P9WQN5	R4GNH3	mpa Rv2115c MTCY261.11c	PSMC3	PRS10_CAEEL|PF00004:187-320	O76371_CAEEL|PF00004:214-347	ATPase family associated with various cellular activities (AAA)	ATPase family associated with various cellular activities (AAA)	0.77737378	1
P9WGV1	Q00266	metK Rv1392 MTCY21B4.09	MAT1A AMS1 MATA1	METK2_YEAST|PF02772:117-239	METK1_YEAST|PF00438:3-102	S-adenosylmethionine synthetase, central domain	S-adenosylmethionine synthetase, N-terminal domain	0.77732876	9
P9WJH7	P15531	ndkA ndk Rv2445c MTCY428.01 MTV008.01c	NME1 NDPKA NM23	NDKB_HUMAN|PF00334:5-139	NDK3_HUMAN|PF00334:22-156	Nucleoside diphosphate kinase	Nucleoside diphosphate kinase	0.77693693	1
P9WGV1	P31153	metK Rv1392 MTCY21B4.09	MAT2A AMS2 MATA2	METK1_YEAST|PF02772:115-237	METK1_YEAST|PF00438:3-102	S-adenosylmethionine synthetase, central domain	S-adenosylmethionine synthetase, N-terminal domain	0.7768655	9
P9WGV1	Q00266	metK Rv1392 MTCY21B4.09	MAT1A AMS1 MATA1	METK1_YEAST|PF02772:115-237	METK2_YEAST|PF00438:5-104	S-adenosylmethionine synthetase, central domain	S-adenosylmethionine synthetase, N-terminal domain	0.77602062	9
P9WGV1	P31153	metK Rv1392 MTCY21B4.09	MAT2A AMS2 MATA2	METK_ECOLI|PF02773:233-370	METK_ECOLI|PF02773:233-370	S-adenosylmethionine synthetase, C-terminal domain	S-adenosylmethionine synthetase, C-terminal domain	0.77593556	9
P9WMJ7	P07900	htpG Rv2299c MTCY339.11	HSP90AA1 HSP90A HSPC1 HSPCA	HS90B_HUMAN|PF02518:35-188	HS90B_HUMAN|PF00183:191-724	Histidine kinase-, DNA gyrase B-, and HSP90-like ATPase	Hsp90 protein	0.77559912	4
P9WPU5	P25705	atpD Rv1310 MTCY373.30	ATP5A1 ATP5A ATP5AL2 ATPM	ATPB_YEAST|PF00306:401-510	ATPA_YEAST|PF00306:421-525	ATP synthase alpha/beta chain, C terminal domain	ATP synthase alpha/beta chain, C terminal domain	0.77533606	7
P9WGV1	Q00266	metK Rv1392 MTCY21B4.09	MAT1A AMS1 MATA1	METK2_YEAST|PF00438:5-104	METK1_YEAST|PF00438:3-102	S-adenosylmethionine synthetase, N-terminal domain	S-adenosylmethionine synthetase, N-terminal domain	0.77498387	9
P9WK97	Q8N442	lepA Rv2404c MTCY253.16	GUF1	LEPA_ECOLI|PF00009:2-182	LEPA_ECOLI|PF00009:2-182	Elongation factor Tu GTP binding domain	Elongation factor Tu GTP binding domain	0.77479094	7
P9WHE3	P52815	rplL Rv0652 MTCY20H10.33	MRPL12 RPML12	RL7_MYCTU|PF00542:62-130	RL7_MYCTU|PF00542:62-130	Ribosomal protein L7/L12 C-terminal domain	Ribosomal protein L7/L12 C-terminal domain	0.77459667	1
P9WHE3	P52815	rplL Rv0652 MTCY20H10.33	MRPL12 RPML12	RM12_HUMAN|PF00542:129-198	RM12_HUMAN|PF00542:129-198	Ribosomal protein L7/L12 C-terminal domain	Ribosomal protein L7/L12 C-terminal domain	0.77459667	1
P9WGV1	P31153	metK Rv1392 MTCY21B4.09	MAT2A AMS2 MATA2	METK_ECOLI|PF02773:233-370	METK_ECOLI|PF00438:2-101	S-adenosylmethionine synthetase, C-terminal domain	S-adenosylmethionine synthetase, N-terminal domain	0.77441462	9
P9WMP5	P13716	hemB Rv0512 MTCY20G10.02	ALAD	HEM2_HUMAN|PF00490:2-327	HEM2_HUMAN|PF00490:2-327	Delta-aminolevulinic acid dehydratase	Delta-aminolevulinic acid dehydratase	0.7739509	1
P9WPU5	P25705	atpD Rv1310 MTCY373.30	ATP5A1 ATP5A ATP5AL2 ATPM	ATPB_YEAST|PF02874:46-113	ATPA_YEAST|PF02874:61-129	ATP synthase alpha/beta family, beta-barrel domain	ATP synthase alpha/beta family, beta-barrel domain	0.77366659	7
P9WPU5	P25705	atpD Rv1310 MTCY373.30	ATP5A1 ATP5A ATP5AL2 ATPM	ATPB_ECOLI|PF00006:129-342	ATPA_ECOLI|PF00306:387-488	ATP synthase alpha/beta family, nucleotide-binding domain	ATP synthase alpha/beta chain, C terminal domain	0.7731882	5
P9WJH7	Q13232	ndkA ndk Rv2445c MTCY428.01 MTV008.01c	NME3	NDKA_HUMAN|PF00334:5-139	NDKA_HUMAN|PF00334:5-139	Nucleoside diphosphate kinase	Nucleoside diphosphate kinase	0.77292173	1
P9WJH7	P15531	ndkA ndk Rv2445c MTCY428.01 MTV008.01c	NME1 NDPKA NM23	NDKA_HUMAN|PF00334:5-139	NDK3_HUMAN|PF00334:22-156	Nucleoside diphosphate kinase	Nucleoside diphosphate kinase	0.77292173	1
P9WGV1	Q00266	metK Rv1392 MTCY21B4.09	MAT1A AMS1 MATA1	METK1_YEAST|PF02772:115-237	METK1_YEAST|PF00438:3-102	S-adenosylmethionine synthetase, central domain	S-adenosylmethionine synthetase, N-terminal domain	0.77263187	9
P9WPU7	P06576	atpA Rv1308 MTCY373.28	ATP5B ATPMB ATPSB	ATPA_YEAST|PF00306:421-525	ATPB_YEAST|PF00306:401-510	ATP synthase alpha/beta chain, C terminal domain	ATP synthase alpha/beta chain, C terminal domain	0.77192228	7
P96281	P62191	Rv0435c RVBD_0435c LH57_02325 P425_00448	PSMC1	PRS6B_HUMAN|PF00004:202-335	PRS8_HUMAN|PF00004:186-319	ATPase family associated with various cellular activities (AAA)	ATPase family associated with various cellular activities (AAA)	0.77185491	1
P9WJH7	F2Z2X0	ndkA ndk Rv2445c MTCY428.01 MTV008.01c	NME4	NDK3_HUMAN|PF00334:22-156	NDK3_HUMAN|PF00334:22-156	Nucleoside diphosphate kinase	Nucleoside diphosphate kinase	0.7708891	1
P9WJH7	Q4TT34	ndkA ndk Rv2445c MTCY428.01 MTV008.01c	NME4	NDK3_HUMAN|PF00334:22-156	NDK3_HUMAN|PF00334:22-156	Nucleoside diphosphate kinase	Nucleoside diphosphate kinase	0.7708891	1
P9WJH7	O00746	ndkA ndk Rv2445c MTCY428.01 MTV008.01c	NME4 NM23D	NDK3_HUMAN|PF00334:22-156	NDK3_HUMAN|PF00334:22-156	Nucleoside diphosphate kinase	Nucleoside diphosphate kinase	0.7708891	1
P9WGV1	P31153	metK Rv1392 MTCY21B4.09	MAT2A AMS2 MATA2	METK_SCHPO|PF00438:3-102	METK_SCHPO|PF00438:3-102	S-adenosylmethionine synthetase, N-terminal domain	S-adenosylmethionine synthetase, N-terminal domain	0.77028566	9
P96281	P43686	Rv0435c RVBD_0435c LH57_02325 P425_00448	PSMC4 MIP224 TBP7	PRS8_HUMAN|PF00004:186-319	PRS4_HUMAN|PF00004:222-355	ATPase family associated with various cellular activities (AAA)	ATPase family associated with various cellular activities (AAA)	0.77027268	1
P96281	P62191	Rv0435c RVBD_0435c LH57_02325 P425_00448	PSMC1	PRS8_HUMAN|PF00004:186-319	PRS6B_HUMAN|PF00004:202-335	ATPase family associated with various cellular activities (AAA)	ATPase family associated with various cellular activities (AAA)	0.77027268	1
O53578	E7ETT1	accD4 Rv3799c RVBD_3799c LH57_20710 P425_03957	PCCB	PCCB_HUMAN|PF01039:57-537	PCCB_HUMAN|PF01039:57-537	Carboxyl transferase domain	Carboxyl transferase domain	0.77024671	1
O53578	C9JQS9	accD4 Rv3799c RVBD_3799c LH57_20710 P425_03957	PCCB	PCCB_HUMAN|PF01039:57-537	PCCB_HUMAN|PF01039:57-537	Carboxyl transferase domain	Carboxyl transferase domain	0.77024671	1
P9WGV1	Q00266	metK Rv1392 MTCY21B4.09	MAT1A AMS1 MATA1	METK_SCHPO|PF00438:3-102	METK_SCHPO|PF00438:3-102	S-adenosylmethionine synthetase, N-terminal domain	S-adenosylmethionine synthetase, N-terminal domain	0.76985713	9
P9WN83	E7EUT5	gap Rv1436 MTCY493.18c	GAPDH	G3P_HUMAN|PF00044:4-152	G3P_HUMAN|PF02800:157-314	Glyceraldehyde 3-phosphate dehydrogenase, NAD binding domain	Glyceraldehyde 3-phosphate dehydrogenase, C-terminal domain	0.76941536	4
P9WN83	P04406	gap Rv1436 MTCY493.18c	GAPDH GAPD CDABP0047 OK/SW-cl.12	G3P_HUMAN|PF00044:4-152	G3P_HUMAN|PF02800:157-314	Glyceraldehyde 3-phosphate dehydrogenase, NAD binding domain	Glyceraldehyde 3-phosphate dehydrogenase, C-terminal domain	0.76941536	4
P9WN83	P04406	gap Rv1436 MTCY493.18c	GAPDH GAPD CDABP0047 OK/SW-cl.12	G3P_HUMAN|PF00044:4-152	G3P_HUMAN|PF00044:4-152	Glyceraldehyde 3-phosphate dehydrogenase, NAD binding domain	Glyceraldehyde 3-phosphate dehydrogenase, NAD binding domain	0.76941536	4
P9WPU5	P06576	atpD Rv1310 MTCY373.30	ATP5B ATPMB ATPSB	ATPB_ECOLI|PF02874:6-73	ATPB_ECOLI|PF00006:129-342	ATP synthase alpha/beta family, beta-barrel domain	ATP synthase alpha/beta family, nucleotide-binding domain	0.76929968	6
P9WJH7	O60361	ndkA ndk Rv2445c MTCY428.01 MTV008.01c	NME2P1	NDKB_HUMAN|PF00334:5-139	NDK3_HUMAN|PF00334:22-156	Nucleoside diphosphate kinase	Nucleoside diphosphate kinase	0.76903121	1
P9WQB7	P30048	ahpC Rv2428	PRDX3 AOP1	PRDX3_HUMAN|PF00578:65-198	PRDX3_HUMAN|PF10417:218-253	AhpC/TSA family	C-terminal domain of 1-Cys peroxiredoxin	0.76811457	3
P9WQB7	P30048	ahpC Rv2428	PRDX3 AOP1	PRDX3_HUMAN|PF00578:65-198	PRDX3_HUMAN|PF00578:65-198	AhpC/TSA family	AhpC/TSA family	0.76811457	3
O53666	Q92947	fadE5 Rv0244c RVBD_0244c LH57_01340 P425_00255	GCDH	GCDH_HUMAN|PF02770:176-230	GCDH_HUMAN|PF02770:176-230	Acyl-CoA dehydrogenase, middle domain	Acyl-CoA dehydrogenase, middle domain	0.76746335	8
O53666	Q92947	fadE5 Rv0244c RVBD_0244c LH57_01340 P425_00255	GCDH	GCDH_HUMAN|PF02770:176-230	GCDH_HUMAN|PF02771:61-172	Acyl-CoA dehydrogenase, middle domain	Acyl-CoA dehydrogenase, N-terminal domain	0.76746335	8
O53666	Q92947	fadE5 Rv0244c RVBD_0244c LH57_01340 P425_00255	GCDH	GCDH_HUMAN|PF02770:176-230	GCDH_HUMAN|PF00441:287-429	Acyl-CoA dehydrogenase, middle domain	Acyl-CoA dehydrogenase, C-terminal domain	0.76746335	8
P96281	P62191	Rv0435c RVBD_0435c LH57_02325 P425_00448	PSMC1	PRS4_HUMAN|PF00004:222-355	PRS8_HUMAN|PF00004:186-319	ATPase family associated with various cellular activities (AAA)	ATPase family associated with various cellular activities (AAA)	0.76728091	1
O53578	E7EUY3	accD4 Rv3799c RVBD_3799c LH57_20710 P425_03957	PCCB	PCCB_HUMAN|PF01039:57-537	PCCB_HUMAN|PF01039:57-537	Carboxyl transferase domain	Carboxyl transferase domain	0.76703064	1
P9WPU7	P06576	atpA Rv1308 MTCY373.28	ATP5B ATPMB ATPSB	ATPA_YEAST|PF02874:61-129	ATPB_YEAST|PF02874:46-113	ATP synthase alpha/beta family, beta-barrel domain	ATP synthase alpha/beta family, beta-barrel domain	0.76700326	7
O53645	Q03518	Rv0194 RVBD_0194 P425_00203	TAP1 ABCB2 PSF1 RING4 Y3	TAP1_HUMAN|PF00005:581-731	TAP1_HUMAN|PF00005:581-731	ABC transporter	ABC transporter	0.76681158	1
P9WGV1	P31153	metK Rv1392 MTCY21B4.09	MAT2A AMS2 MATA2	METK_SCHPO|PF02772:115-237	METK_SCHPO|PF00438:3-102	S-adenosylmethionine synthetase, central domain	S-adenosylmethionine synthetase, N-terminal domain	0.76677637	9
P9WGV1	Q00266	metK Rv1392 MTCY21B4.09	MAT1A AMS1 MATA1	METK_SCHPO|PF02772:115-237	METK_SCHPO|PF00438:3-102	S-adenosylmethionine synthetase, central domain	S-adenosylmethionine synthetase, N-terminal domain	0.76634979	9
P9WN83	P04406	gap Rv1436 MTCY493.18c	GAPDH GAPD CDABP0047 OK/SW-cl.12	G3P_RABIT|PF00044:2-150	G3P_RABIT|PF00044:2-150	Glyceraldehyde 3-phosphate dehydrogenase, NAD binding domain	Glyceraldehyde 3-phosphate dehydrogenase, NAD binding domain	0.7661723	4
P9WQE7	P49327	ppsA Rv2931 MTCY338.20	FASN FAS	FAS_RAT|PF02801:243-360	FAS_RAT|PF00109:1-239	Beta-ketoacyl synthase, C-terminal domain	Beta-ketoacyl synthase, N-terminal domain	0.76612662	8
P9WQH7	E7ETT4	accD5 pccB Rv3280 MTCY71.20	PCCB	PCC5_MYCTU|PF01039:50-546	PCC5_MYCTU|PF01039:50-546	Carboxyl transferase domain	Carboxyl transferase domain	0.76550637	1
P9WJH7	O60361	ndkA ndk Rv2445c MTCY428.01 MTV008.01c	NME2P1	NDKA_HUMAN|PF00334:5-139	NDK3_HUMAN|PF00334:22-156	Nucleoside diphosphate kinase	Nucleoside diphosphate kinase	0.76505686	1
P9WQH7	E7ETT4	accD5 pccB Rv3280 MTCY71.20	PCCB	PCCB_HUMAN|PF01039:57-537	PCCB_HUMAN|PF01039:57-537	Carboxyl transferase domain	Carboxyl transferase domain	0.76484247	1
P9WMJ7	Q58FF6	htpG Rv2299c MTCY339.11	HSP90AB4P	HS90B_HUMAN|PF02518:35-188	HS90B_HUMAN|PF02518:35-188	Histidine kinase-, DNA gyrase B-, and HSP90-like ATPase	Histidine kinase-, DNA gyrase B-, and HSP90-like ATPase	0.76392277	4
P9WQB9	P11766	adhD Rv3086	ADH5 ADHX FDH	ADHX_HUMAN|PF08240:32-160	ADHX_HUMAN|PF00107:202-336	Alcohol dehydrogenase GroES-like domain	Zinc-binding dehydrogenase	0.76354437	4
P9WMJ7	P08238	htpG Rv2299c MTCY339.11	HSP90AB1 HSP90B HSPC2 HSPCB	HS90B_HUMAN|PF00183:191-724	HS90B_HUMAN|PF02518:35-188	Hsp90 protein	Histidine kinase-, DNA gyrase B-, and HSP90-like ATPase	0.76354437	4
P9WMJ7	P08238	htpG Rv2299c MTCY339.11	HSP90AB1 HSP90B HSPC2 HSPCB	HS90B_HUMAN|PF00183:191-724	HS90B_HUMAN|PF00183:191-724	Hsp90 protein	Hsp90 protein	0.76354437	4
P9WQB9	P11766	adhD Rv3086	ADH5 ADHX FDH	ADHX_HUMAN|PF08240:32-160	ADHX_HUMAN|PF08240:32-160	Alcohol dehydrogenase GroES-like domain	Alcohol dehydrogenase GroES-like domain	0.76354437	4
P9WNY1	P05091	Rv0458 MTV038.02	ALDH2 ALDM	ALDH2_HUMAN|PF00171:45-508	ALDH2_HUMAN|PF00171:45-508	Aldehyde dehydrogenase family	Aldehyde dehydrogenase family	0.76288924	1
P9WJH7	Q13232	ndkA ndk Rv2445c MTCY428.01 MTV008.01c	NME3	NDKM_HUMAN|PF00334:38-172	NDKM_HUMAN|PF00334:38-172	Nucleoside diphosphate kinase	Nucleoside diphosphate kinase	0.76270243	1
P9WN83	P04406	gap Rv1436 MTCY493.18c	GAPDH GAPD CDABP0047 OK/SW-cl.12	G3P3_YEAST|PF02800:155-312	G3P3_YEAST|PF02800:155-312	Glyceraldehyde 3-phosphate dehydrogenase, C-terminal domain	Glyceraldehyde 3-phosphate dehydrogenase, C-terminal domain	0.76233851	3
P9WN83	E7EUT5	gap Rv1436 MTCY493.18c	GAPDH	G3P3_YEAST|PF02800:155-312	G3P3_YEAST|PF02800:155-312	Glyceraldehyde 3-phosphate dehydrogenase, C-terminal domain	Glyceraldehyde 3-phosphate dehydrogenase, C-terminal domain	0.76233851	3
P9WPR9	P27105	Rv1488 MTCY277.09	STOM BND7 EPB72	STOM_HUMAN|PF01145:55-228	STOM_HUMAN|PF01145:55-228	SPFH domain / Band 7 family	SPFH domain / Band 7 family	0.76223356	1
O53578	E7EX59	accD4 Rv3799c RVBD_3799c LH57_20710 P425_03957	PCCB	PCCB_HUMAN|PF01039:57-537	PCCB_HUMAN|PF01039:57-537	Carboxyl transferase domain	Carboxyl transferase domain	0.76177556	1
P95280	Q5T4U5	fadE17 Rv1934c RVBD_1934c LH57_10525 P425_01999	ACADM hCG_22915	ACADM_HUMAN|PF02770:157-208	ACADM_HUMAN|PF02771:42-153	Acyl-CoA dehydrogenase, middle domain	Acyl-CoA dehydrogenase, N-terminal domain	0.7609205	7
P9WQG1	Q5T4U5	fadE25 acd Rv3274c MTCY71.14c	ACADM hCG_22915	ACADM_HUMAN|PF02770:157-208	ACADM_HUMAN|PF02771:42-153	Acyl-CoA dehydrogenase, middle domain	Acyl-CoA dehydrogenase, N-terminal domain	0.7609205	7
P9WQN5	P62191	mpa Rv2115c MTCY261.11c	PSMC1	PRS8_HUMAN|PF00004:186-319	PRS6B_HUMAN|PF00004:202-335	ATPase family associated with various cellular activities (AAA)	ATPase family associated with various cellular activities (AAA)	0.76076278	1
P9WQN5	P43686	mpa Rv2115c MTCY261.11c	PSMC4 MIP224 TBP7	PRS8_HUMAN|PF00004:186-319	PRS4_HUMAN|PF00004:222-355	ATPase family associated with various cellular activities (AAA)	ATPase family associated with various cellular activities (AAA)	0.76076278	1
P9WQN5	P43686	mpa Rv2115c MTCY261.11c	PSMC4 MIP224 TBP7	PRS7_HUMAN|PF00004:212-345	PRS4_HUMAN|PF00004:222-355	ATPase family associated with various cellular activities (AAA)	ATPase family associated with various cellular activities (AAA)	0.76076278	1
P9WMJ9	P38646	dnaK Rv0350 MTCY13E10.10	HSPA9 GRP75 HSPA9B mt-HSP70	Q8II24_PLAF7|PF00012:43-638	Q8II24_PLAF7|PF00012:43-638	Hsp70 protein	Hsp70 protein	0.76032888	1
P9WFT1	Q9Y2Z4	tyrS Rv1689 MTCI125.11	YARS2 CGI-04	SYYM_HUMAN|PF00579:71-375	SYYM_HUMAN|PF00579:71-375	tRNA synthetases class I (W and Y)	tRNA synthetases class I (W and Y)	0.76026311	1
P9WP51	P35520	cbs Rv1077	CBS	CBS_HUMAN|PF00291:80-376	CBS_HUMAN|PF00291:80-376	Pyridoxal-phosphate dependent enzyme	Pyridoxal-phosphate dependent enzyme	0.75960516	3
P9WGD7	P61011	ffh Rv2916c MTCY338.04c	SRP54	SRP54_HUMAN|PF00448:101-296	SRP54_HUMAN|PF02881:6-83	SRP54-type protein, GTPase domain	SRP54-type protein, helical bundle domain	0.75960516	8
P9WP51	P35520	cbs Rv1077	CBS	CBS_HUMAN|PF00291:80-376	CBS_HUMAN|PF00571:414-470	Pyridoxal-phosphate dependent enzyme	CBS domain	0.75960516	3
P9WGD7	P61011	ffh Rv2916c MTCY338.04c	SRP54	SRP54_HUMAN|PF00448:101-296	SRP54_HUMAN|PF00448:101-296	SRP54-type protein, GTPase domain	SRP54-type protein, GTPase domain	0.75960516	8
P9WGD7	P61011	ffh Rv2916c MTCY338.04c	SRP54	SRP54_HUMAN|PF00448:101-296	SRP54_HUMAN|PF02978:326-431	SRP54-type protein, GTPase domain	Signal peptide binding domain	0.75960516	8
P9WGD7	G3V4F7	ffh Rv2916c MTCY338.04c	SRP54	SRP54_HUMAN|PF00448:101-296	SRP54_HUMAN|PF02978:326-431	SRP54-type protein, GTPase domain	Signal peptide binding domain	0.75960516	8
P9WGD7	G3V4F7	ffh Rv2916c MTCY338.04c	SRP54	SRP54_HUMAN|PF00448:101-296	SRP54_HUMAN|PF00448:101-296	SRP54-type protein, GTPase domain	SRP54-type protein, GTPase domain	0.75960516	8
P9WN83	O14556	gap Rv1436 MTCY493.18c	GAPDHS GAPD2 GAPDH2 GAPDS HSD-35 HSD35	G3P3_YEAST|PF02800:155-312	G3P3_YEAST|PF02800:155-312	Glyceraldehyde 3-phosphate dehydrogenase, C-terminal domain	Glyceraldehyde 3-phosphate dehydrogenase, C-terminal domain	0.75959463	3
P9WGV1	Q00266	metK Rv1392 MTCY21B4.09	MAT1A AMS1 MATA1	METK1_YEAST|PF00438:3-102	METK1_YEAST|PF02773:239-376	S-adenosylmethionine synthetase, N-terminal domain	S-adenosylmethionine synthetase, C-terminal domain	0.75951959	9
P9WMJ7	Q58FF6	htpG Rv2299c MTCY339.11	HSP90AB4P	HS90A_HUMAN|PF02518:40-193	HS90A_HUMAN|PF02518:40-193	Histidine kinase-, DNA gyrase B-, and HSP90-like ATPase	Histidine kinase-, DNA gyrase B-, and HSP90-like ATPase	0.75942083	4
P9WN83	E7EUT5	gap Rv1436 MTCY493.18c	GAPDH	G3P_RABIT|PF00044:2-150	G3P_RABIT|PF02800:155-312	Glyceraldehyde 3-phosphate dehydrogenase, NAD binding domain	Glyceraldehyde 3-phosphate dehydrogenase, C-terminal domain	0.75910342	4
P9WN83	P04406	gap Rv1436 MTCY493.18c	GAPDH GAPD CDABP0047 OK/SW-cl.12	G3P_RABIT|PF00044:2-150	G3P_RABIT|PF02800:155-312	Glyceraldehyde 3-phosphate dehydrogenase, NAD binding domain	Glyceraldehyde 3-phosphate dehydrogenase, C-terminal domain	0.75910342	4
P9WMJ9	P38646	dnaK Rv0350 MTCY13E10.10	HSPA9 GRP75 HSPA9B mt-HSP70	HSP77_YEAST|PF00012:32-633	HSP77_YEAST|PF00012:32-633	Hsp70 protein	Hsp70 protein	0.75904875	1
P9WGV1	Q00266	metK Rv1392 MTCY21B4.09	MAT1A AMS1 MATA1	METK_ECOLI|PF02773:233-370	METK_ECOLI|PF02772:113-231	S-adenosylmethionine synthetase, C-terminal domain	S-adenosylmethionine synthetase, central domain	0.75903755	9
P9WNX3	Q13363	serA Rv2996c MTV012.10	CTBP1 CTBP	CTBP1_HUMAN|PF02826:133-317	CTBP1_HUMAN|PF00389:30-352	D-isomer specific 2-hydroxyacid dehydrogenase, NAD binding domain	D-isomer specific 2-hydroxyacid dehydrogenase, catalytic domain	0.75828754	4
P9WNX3	Q13363	serA Rv2996c MTV012.10	CTBP1 CTBP	CTBP1_HUMAN|PF02826:133-317	CTBP1_HUMAN|PF02826:133-317	D-isomer specific 2-hydroxyacid dehydrogenase, NAD binding domain	D-isomer specific 2-hydroxyacid dehydrogenase, NAD binding domain	0.75828754	4
P9WPU5	P06576	atpD Rv1310 MTCY373.30	ATP5B ATPMB ATPSB	ATPB_ECOLI|PF00006:129-342	ATPB_ECOLI|PF02874:6-73	ATP synthase alpha/beta family, nucleotide-binding domain	ATP synthase alpha/beta family, beta-barrel domain	0.75778889	6
P9WNL1	P09104	eno Rv1023 MTCY10G2.26c	ENO2	ENO1_YEAST|PF03952:2-134	ENO1_YEAST|PF03952:2-134	Enolase, N-terminal domain	Enolase, N-terminal domain	0.75768331	4
P9WNL1	P13929	eno Rv1023 MTCY10G2.26c	ENO3	ENO1_YEAST|PF03952:2-134	ENO1_YEAST|PF03952:2-134	Enolase, N-terminal domain	Enolase, N-terminal domain	0.75768331	4
P9WFU7	Q15046	lysX lysS2 lysU mprF Rv1640c MTCY06H11.04c	KARS KIAA0070	SYK_HUMAN|PF00152:222-575	SYK_HUMAN|PF01336:126-206	tRNA synthetases class II (D, K and N)	OB-fold nucleic acid binding domain	0.75762788	3
P9WFU7	Q15046	lysX lysS2 lysU mprF Rv1640c MTCY06H11.04c	KARS KIAA0070	SYK_HUMAN|PF00152:222-575	SYK_HUMAN|PF00152:222-575	tRNA synthetases class II (D, K and N)	tRNA synthetases class II (D, K and N)	0.75762788	3
P96281	P62195	Rv0435c RVBD_0435c LH57_02325 P425_00448	PSMC5 SUG1	PRS8_HUMAN|PF00004:186-319	PRS4_HUMAN|PF00004:222-355	ATPase family associated with various cellular activities (AAA)	ATPase family associated with various cellular activities (AAA)	0.75746947	1
P9WQN5	O75351	mpa Rv2115c MTCY261.11c	VPS4B SKD1 VPS42 MIG1	VPS4_YEAST|PF00004:169-298	VPS4B_HUMAN|PF09336:380-441	ATPase family associated with various cellular activities (AAA)	Vps4 C terminal oligomerisation domain	0.75696763	2
P9WGV1	Q00266	metK Rv1392 MTCY21B4.09	MAT1A AMS1 MATA1	METK1_YEAST|PF00438:3-102	METK2_YEAST|PF02773:241-378	S-adenosylmethionine synthetase, N-terminal domain	S-adenosylmethionine synthetase, C-terminal domain	0.75642581	9
P9WGV1	Q00266	metK Rv1392 MTCY21B4.09	MAT1A AMS1 MATA1	METK2_YEAST|PF02772:117-239	METK1_YEAST|PF02773:239-376	S-adenosylmethionine synthetase, central domain	S-adenosylmethionine synthetase, C-terminal domain	0.7561111	9
P9WJH7	Q13232	ndkA ndk Rv2445c MTCY428.01 MTV008.01c	NME3	NDK_YEAST|PF00334:6-140	NDK_YEAST|PF00334:6-140	Nucleoside diphosphate kinase	Nucleoside diphosphate kinase	0.75583728	1
P9WPC3	Q16740	clpP2 Rv2460c MTV008.16c	CLPP	CLPP_ECOLI|PF00574:25-206	CLPP_ECOLI|PF00574:25-206	Clp protease	Clp protease	0.75527942	1
P9WQF7	P11310	fadE10 Rv0873 MTCY31.01 MTV043.66	ACADM	ACADM_HUMAN|PF00441:267-416	ACADM_HUMAN|PF02771:42-153	Acyl-CoA dehydrogenase, C-terminal domain	Acyl-CoA dehydrogenase, N-terminal domain	0.75498344	7
P9WQF7	B7Z9I1	fadE10 Rv0873 MTCY31.01 MTV043.66	ACADM	ACADM_HUMAN|PF00441:267-416	ACADM_HUMAN|PF00441:267-416	Acyl-CoA dehydrogenase, C-terminal domain	Acyl-CoA dehydrogenase, C-terminal domain	0.75498344	7
P9WQF7	B7Z9I1	fadE10 Rv0873 MTCY31.01 MTV043.66	ACADM	ACADM_HUMAN|PF00441:267-416	ACADM_HUMAN|PF02770:157-208	Acyl-CoA dehydrogenase, C-terminal domain	Acyl-CoA dehydrogenase, middle domain	0.75498344	7
P9WQF7	Q5T4U5	fadE10 Rv0873 MTCY31.01 MTV043.66	ACADM hCG_22915	ACADM_HUMAN|PF00441:267-416	ACADM_HUMAN|PF02770:157-208	Acyl-CoA dehydrogenase, C-terminal domain	Acyl-CoA dehydrogenase, middle domain	0.75498344	7
P9WQF7	P11310	fadE10 Rv0873 MTCY31.01 MTV043.66	ACADM	ACADM_HUMAN|PF00441:267-416	ACADM_HUMAN|PF02770:157-208	Acyl-CoA dehydrogenase, C-terminal domain	Acyl-CoA dehydrogenase, middle domain	0.75498344	7
P9WQF7	Q5T4U5	fadE10 Rv0873 MTCY31.01 MTV043.66	ACADM hCG_22915	ACADM_HUMAN|PF00441:267-416	ACADM_HUMAN|PF00441:267-416	Acyl-CoA dehydrogenase, C-terminal domain	Acyl-CoA dehydrogenase, C-terminal domain	0.75498344	7
P9WQF7	B7Z9I1	fadE10 Rv0873 MTCY31.01 MTV043.66	ACADM	ACADM_HUMAN|PF00441:267-416	ACADM_HUMAN|PF02771:42-153	Acyl-CoA dehydrogenase, C-terminal domain	Acyl-CoA dehydrogenase, N-terminal domain	0.75498344	7
P9WQF7	P11310	fadE10 Rv0873 MTCY31.01 MTV043.66	ACADM	ACADM_HUMAN|PF00441:267-416	ACADM_HUMAN|PF00441:267-416	Acyl-CoA dehydrogenase, C-terminal domain	Acyl-CoA dehydrogenase, C-terminal domain	0.75498344	7
P9WGV1	P31153	metK Rv1392 MTCY21B4.09	MAT2A AMS2 MATA2	METK_ECOLI|PF02773:233-370	METK_ECOLI|PF02772:113-231	S-adenosylmethionine synthetase, C-terminal domain	S-adenosylmethionine synthetase, central domain	0.7548841	9
P9WGV1	P31153	metK Rv1392 MTCY21B4.09	MAT2A AMS2 MATA2	Q7K6A4_PLAF7|PF02773:248-389	Q7K6A4_PLAF7|PF02773:248-389	S-adenosylmethionine synthetase, C-terminal domain	S-adenosylmethionine synthetase, C-terminal domain	0.75467609	9
P96281	P35998	Rv0435c RVBD_0435c LH57_02325 P425_00448	PSMC2 MSS1	PRS6B_HUMAN|PF00004:202-335	PRS8_HUMAN|PF00004:186-319	ATPase family associated with various cellular activities (AAA)	ATPase family associated with various cellular activities (AAA)	0.75455749	1
P96281	P62191	Rv0435c RVBD_0435c LH57_02325 P425_00448	PSMC1	PRS4_HUMAN|PF00004:222-355	PRS7_HUMAN|PF00004:212-345	ATPase family associated with various cellular activities (AAA)	ATPase family associated with various cellular activities (AAA)	0.75453231	1
P9WNL1	P06733	eno Rv1023 MTCY10G2.26c	ENO1 ENO1L1 MBPB1 MPB1	ENO1_YEAST|PF03952:2-134	ENO1_YEAST|PF03952:2-134	Enolase, N-terminal domain	Enolase, N-terminal domain	0.75441037	4
P9WHE3	B4DLN1	rplL Rv0652 MTCY20H10.33		RL7_MYCTU|PF00542:62-130	RL7_MYCTU|PF00542:62-130	Ribosomal protein L7/L12 C-terminal domain	Ribosomal protein L7/L12 C-terminal domain	0.75432089	1
P9WJH7	Q4TT34	ndkA ndk Rv2445c MTCY428.01 MTV008.01c	NME4	NDKB_HUMAN|PF00334:5-139	NDK3_HUMAN|PF00334:22-156	Nucleoside diphosphate kinase	Nucleoside diphosphate kinase	0.75387201	1
P9WJH7	O00746	ndkA ndk Rv2445c MTCY428.01 MTV008.01c	NME4 NM23D	NDKB_HUMAN|PF00334:5-139	NDK3_HUMAN|PF00334:22-156	Nucleoside diphosphate kinase	Nucleoside diphosphate kinase	0.75387201	1
P9WJH7	F2Z2X0	ndkA ndk Rv2445c MTCY428.01 MTV008.01c	NME4	NDKB_HUMAN|PF00334:5-139	NDK3_HUMAN|PF00334:22-156	Nucleoside diphosphate kinase	Nucleoside diphosphate kinase	0.75387201	1
P9WGV1	Q00266	metK Rv1392 MTCY21B4.09	MAT1A AMS1 MATA1	METK2_YEAST|PF00438:5-104	METK1_YEAST|PF02773:239-376	S-adenosylmethionine synthetase, N-terminal domain	S-adenosylmethionine synthetase, C-terminal domain	0.75383022	9
P9WJH7	O00746	ndkA ndk Rv2445c MTCY428.01 MTV008.01c	NME4 NM23D	NDK3_HUMAN|PF00334:22-156	NDKB_HUMAN|PF00334:5-139	Nucleoside diphosphate kinase	Nucleoside diphosphate kinase	0.75365775	1
P9WJH7	Q4TT34	ndkA ndk Rv2445c MTCY428.01 MTV008.01c	NME4	NDK3_HUMAN|PF00334:22-156	NDKB_HUMAN|PF00334:5-139	Nucleoside diphosphate kinase	Nucleoside diphosphate kinase	0.75365775	1
P9WJH7	F2Z2X0	ndkA ndk Rv2445c MTCY428.01 MTV008.01c	NME4	NDK3_HUMAN|PF00334:22-156	NDKB_HUMAN|PF00334:5-139	Nucleoside diphosphate kinase	Nucleoside diphosphate kinase	0.75365775	1
O53872	Q16836	fadB Rv0860 RVBD_0860 LH57_04690 P425_00900	HADH HAD HADHSC SCHAD	HCDH_HUMAN|PF02737:29-214	HCDH_HUMAN|PF02737:29-214	3-hydroxyacyl-CoA dehydrogenase, NAD binding domain	3-hydroxyacyl-CoA dehydrogenase, NAD binding domain	0.75365775	4
O53872	Q16836	fadB Rv0860 RVBD_0860 LH57_04690 P425_00900	HADH HAD HADHSC SCHAD	HCDH_HUMAN|PF02737:29-214	HCDH_HUMAN|PF00725:216-313	3-hydroxyacyl-CoA dehydrogenase, NAD binding domain	3-hydroxyacyl-CoA dehydrogenase, C-terminal domain	0.75365775	4
O53872	E9PF18	fadB Rv0860 RVBD_0860 LH57_04690 P425_00900	HADH	HCDH_HUMAN|PF02737:29-214	HCDH_HUMAN|PF00725:216-313	3-hydroxyacyl-CoA dehydrogenase, NAD binding domain	3-hydroxyacyl-CoA dehydrogenase, C-terminal domain	0.75365775	4
P9WGV1	Q00266	metK Rv1392 MTCY21B4.09	MAT1A AMS1 MATA1	METK2_YEAST|PF02772:117-239	METK2_YEAST|PF02773:241-378	S-adenosylmethionine synthetase, central domain	S-adenosylmethionine synthetase, C-terminal domain	0.75303121	9
P9WNL1	P06733	eno Rv1023 MTCY10G2.26c	ENO1 ENO1L1 MBPB1 MPB1	ENO1_YEAST|PF03952:2-134	ENO1_YEAST|PF00113:144-435	Enolase, N-terminal domain	Enolase, C-terminal TIM barrel domain	0.75300332	4
P9WNP7	Q16836	fadB2 Rv0468	HADH HAD HADHSC SCHAD	HCDH_HUMAN|PF02737:29-214	HCDH_HUMAN|PF00725:216-313	3-hydroxyacyl-CoA dehydrogenase, NAD binding domain	3-hydroxyacyl-CoA dehydrogenase, C-terminal domain	0.75299402	4
P9WNP7	Q16836	fadB2 Rv0468	HADH HAD HADHSC SCHAD	HCDH_HUMAN|PF02737:29-214	HCDH_HUMAN|PF02737:29-214	3-hydroxyacyl-CoA dehydrogenase, NAD binding domain	3-hydroxyacyl-CoA dehydrogenase, NAD binding domain	0.75299402	4
P9WNP7	E9PF18	fadB2 Rv0468	HADH	HCDH_HUMAN|PF02737:29-214	HCDH_HUMAN|PF00725:216-313	3-hydroxyacyl-CoA dehydrogenase, NAD binding domain	3-hydroxyacyl-CoA dehydrogenase, C-terminal domain	0.75299402	4
P9WJH7	Q32Q12	ndkA ndk Rv2445c MTCY428.01 MTV008.01c	NME1-NME2 NME2 hCG_2001850	NDK_YEAST|PF00334:6-140	NDK_YEAST|PF00334:6-140	Nucleoside diphosphate kinase	Nucleoside diphosphate kinase	0.75261212	1
P9WJH7	P22392	ndkA ndk Rv2445c MTCY428.01 MTV008.01c	NME2 NM23B	NDK_YEAST|PF00334:6-140	NDK_YEAST|PF00334:6-140	Nucleoside diphosphate kinase	Nucleoside diphosphate kinase	0.75261212	1
P9WIS1	C9J634	bkdB pdhB Rv2496c	PDHB	Q7K5K3_DROME|PF02780:222-345	Q7K5K3_DROME|PF02779:27-204	Transketolase, C-terminal domain	Transketolase, pyrimidine binding domain	0.75207313	4
P9WIS1	P11177	bkdB pdhB Rv2496c	PDHB PHE1B	Q7K5K3_DROME|PF02780:222-345	Q7K5K3_DROME|PF02779:27-204	Transketolase, C-terminal domain	Transketolase, pyrimidine binding domain	0.75207313	4
P9WIS1	F8WF02	bkdB pdhB Rv2496c	PDHB	Q7K5K3_DROME|PF02780:222-345	Q7K5K3_DROME|PF02779:27-204	Transketolase, C-terminal domain	Transketolase, pyrimidine binding domain	0.75207313	4
P96281	P43686	Rv0435c RVBD_0435c LH57_02325 P425_00448	PSMC4 MIP224 TBP7	PRS6B_HUMAN|PF00004:202-335	PRS8_HUMAN|PF00004:186-319	ATPase family associated with various cellular activities (AAA)	ATPase family associated with various cellular activities (AAA)	0.75186102	1
P9WQB7	Q06830	ahpC Rv2428	PRDX1 PAGA PAGB TDPX2	PRDX1_MOUSE|PF00578:8-142	PRDX1_MOUSE|PF00578:8-142	AhpC/TSA family	AhpC/TSA family	0.75166482	3
P9WQB7	Q06830	ahpC Rv2428	PRDX1 PAGA PAGB TDPX2	PRDX1_HUMAN|PF00578:8-142	PRDX1_HUMAN|PF10417:162-197	AhpC/TSA family	C-terminal domain of 1-Cys peroxiredoxin	0.75166482	3
P9WQB7	Q06830	ahpC Rv2428	PRDX1 PAGA PAGB TDPX2	PRDX1_HUMAN|PF00578:8-142	PRDX1_HUMAN|PF00578:8-142	AhpC/TSA family	AhpC/TSA family	0.75166482	3
P9WNL1	P13929	eno Rv1023 MTCY10G2.26c	ENO3	ENO1_YEAST|PF03952:2-134	ENO1_YEAST|PF00113:144-435	Enolase, N-terminal domain	Enolase, C-terminal TIM barrel domain	0.75159364	4
P9WGV1	Q00266	metK Rv1392 MTCY21B4.09	MAT1A AMS1 MATA1	METK1_YEAST|PF02772:115-237	METK1_YEAST|PF02773:239-376	S-adenosylmethionine synthetase, central domain	S-adenosylmethionine synthetase, C-terminal domain	0.75154241	9
O53872	E9PF18	fadB Rv0860 RVBD_0860 LH57_04690 P425_00900	HADH	HCDH_HUMAN|PF02737:29-214	HCDH_HUMAN|PF02737:29-214	3-hydroxyacyl-CoA dehydrogenase, NAD binding domain	3-hydroxyacyl-CoA dehydrogenase, NAD binding domain	0.75139337	4
P9WMJ7	P07900	htpG Rv2299c MTCY339.11	HSP90AA1 HSP90A HSPC1 HSPCA	HS90B_HUMAN|PF00183:191-724	HS90B_HUMAN|PF02518:35-188	Hsp90 protein	Histidine kinase-, DNA gyrase B-, and HSP90-like ATPase	0.75122833	4
O53158	P11310	fadE15 Rv1467c RVBD_1467c LH57_08045 P425_01523	ACADM	ACADM_HUMAN|PF02770:157-208	ACADM_HUMAN|PF02771:42-153	Acyl-CoA dehydrogenase, middle domain	Acyl-CoA dehydrogenase, N-terminal domain	0.75099933	7
O53158	B7Z9I1	fadE15 Rv1467c RVBD_1467c LH57_08045 P425_01523	ACADM	ACADM_HUMAN|PF02770:157-208	ACADM_HUMAN|PF02771:42-153	Acyl-CoA dehydrogenase, middle domain	Acyl-CoA dehydrogenase, N-terminal domain	0.75099933	7
O53158	B7Z9I1	fadE15 Rv1467c RVBD_1467c LH57_08045 P425_01523	ACADM	ACADM_HUMAN|PF02770:157-208	ACADM_HUMAN|PF00441:267-416	Acyl-CoA dehydrogenase, middle domain	Acyl-CoA dehydrogenase, C-terminal domain	0.75099933	7
O53158	P11310	fadE15 Rv1467c RVBD_1467c LH57_08045 P425_01523	ACADM	ACADM_HUMAN|PF02770:157-208	ACADM_HUMAN|PF00441:267-416	Acyl-CoA dehydrogenase, middle domain	Acyl-CoA dehydrogenase, C-terminal domain	0.75099933	7
O53158	Q5T4U5	fadE15 Rv1467c RVBD_1467c LH57_08045 P425_01523	ACADM hCG_22915	ACADM_HUMAN|PF02770:157-208	ACADM_HUMAN|PF00441:267-416	Acyl-CoA dehydrogenase, middle domain	Acyl-CoA dehydrogenase, C-terminal domain	0.75099933	7
P9WGV1	Q00266	metK Rv1392 MTCY21B4.09	MAT1A AMS1 MATA1	METK2_YEAST|PF00438:5-104	METK2_YEAST|PF02773:241-378	S-adenosylmethionine synthetase, N-terminal domain	S-adenosylmethionine synthetase, C-terminal domain	0.75075962	9
P9WNP7	E9PF18	fadB2 Rv0468	HADH	HCDH_HUMAN|PF02737:29-214	HCDH_HUMAN|PF02737:29-214	3-hydroxyacyl-CoA dehydrogenase, NAD binding domain	3-hydroxyacyl-CoA dehydrogenase, NAD binding domain	0.75073164	4
P9WPD1	Q9H078	clpB Rv0384c MTV036.19c	CLPB HSP78 SKD3	CLPB_ECOLI|PF00004:202-341	CLPB_ECOLI|PF07724:596-760	ATPase family associated with various cellular activities (AAA)	AAA domain (Cdc48 subfamily)	0.75054114	6
P9WGV1	P31153	metK Rv1392 MTCY21B4.09	MAT2A AMS2 MATA2	Q7K6A4_PLAF7|PF02773:248-389	Q7K6A4_PLAF7|PF00438:9-108	S-adenosylmethionine synthetase, C-terminal domain	S-adenosylmethionine synthetase, N-terminal domain	0.75046652	9
P9WJH7	F2Z2X0	ndkA ndk Rv2445c MTCY428.01 MTV008.01c	NME4	NDK3_HUMAN|PF00334:22-156	NDKA_HUMAN|PF00334:5-139	Nucleoside diphosphate kinase	Nucleoside diphosphate kinase	0.75035325	1
P9WJH7	O00746	ndkA ndk Rv2445c MTCY428.01 MTV008.01c	NME4 NM23D	NDK3_HUMAN|PF00334:22-156	NDKA_HUMAN|PF00334:5-139	Nucleoside diphosphate kinase	Nucleoside diphosphate kinase	0.75035325	1
P9WJH7	Q4TT34	ndkA ndk Rv2445c MTCY428.01 MTV008.01c	NME4	NDK3_HUMAN|PF00334:22-156	NDKA_HUMAN|PF00334:5-139	Nucleoside diphosphate kinase	Nucleoside diphosphate kinase	0.75035325	1
P9WNX3	Q5SQP8	serA Rv2996c MTV012.10	CTBP2	CTBP2_MOUSE|PF02826:139-323	CTBP2_MOUSE|PF02826:139-323	D-isomer specific 2-hydroxyacid dehydrogenase, NAD binding domain	D-isomer specific 2-hydroxyacid dehydrogenase, NAD binding domain	0.75033326	4
P9WNX3	P56545	serA Rv2996c MTV012.10	CTBP2	CTBP2_MOUSE|PF02826:139-323	CTBP2_MOUSE|PF00389:36-358	D-isomer specific 2-hydroxyacid dehydrogenase, NAD binding domain	D-isomer specific 2-hydroxyacid dehydrogenase, catalytic domain	0.75033326	4
P9WNX3	P56545	serA Rv2996c MTV012.10	CTBP2	CTBP2_MOUSE|PF02826:139-323	CTBP2_MOUSE|PF02826:139-323	D-isomer specific 2-hydroxyacid dehydrogenase, NAD binding domain	D-isomer specific 2-hydroxyacid dehydrogenase, NAD binding domain	0.75033326	4
P9WNX3	Q5SQP8	serA Rv2996c MTV012.10	CTBP2	CTBP2_MOUSE|PF02826:139-323	CTBP2_MOUSE|PF00389:36-358	D-isomer specific 2-hydroxyacid dehydrogenase, NAD binding domain	D-isomer specific 2-hydroxyacid dehydrogenase, catalytic domain	0.75033326	4
P9WNL1	P09104	eno Rv1023 MTCY10G2.26c	ENO2	ENO1_YEAST|PF00113:144-435	ENO1_YEAST|PF03952:2-134	Enolase, C-terminal TIM barrel domain	Enolase, N-terminal domain	0.75014399	4
P9WNL1	P13929	eno Rv1023 MTCY10G2.26c	ENO3	ENO1_YEAST|PF00113:144-435	ENO1_YEAST|PF03952:2-134	Enolase, C-terminal TIM barrel domain	Enolase, N-terminal domain	0.75014399	4
P96281	P62195	Rv0435c RVBD_0435c LH57_02325 P425_00448	PSMC5 SUG1	PRS4_HUMAN|PF00004:222-355	PRS7_HUMAN|PF00004:212-345	ATPase family associated with various cellular activities (AAA)	ATPase family associated with various cellular activities (AAA)	0.750086	1
P96281	P35998	Rv0435c RVBD_0435c LH57_02325 P425_00448	PSMC2 MSS1	PRS4_HUMAN|PF00004:222-355	PRS8_HUMAN|PF00004:186-319	ATPase family associated with various cellular activities (AAA)	ATPase family associated with various cellular activities (AAA)	0.750086	1
P94996	P49327	pks7 Rv1661 RVBD_1661 P425_01722	FASN FAS	FAS_RAT|PF00109:1-239	FAS_RAT|PF00109:1-239	Beta-ketoacyl synthase, N-terminal domain	Beta-ketoacyl synthase, N-terminal domain	0.75005	8
P9WJH7	Q4TT34	ndkA ndk Rv2445c MTCY428.01 MTV008.01c	NME4	NDKA_HUMAN|PF00334:5-139	NDK3_HUMAN|PF00334:22-156	Nucleoside diphosphate kinase	Nucleoside diphosphate kinase	0.749976	1
P9WJH7	F2Z2X0	ndkA ndk Rv2445c MTCY428.01 MTV008.01c	NME4	NDKA_HUMAN|PF00334:5-139	NDK3_HUMAN|PF00334:22-156	Nucleoside diphosphate kinase	Nucleoside diphosphate kinase	0.749976	1
P9WJH7	O00746	ndkA ndk Rv2445c MTCY428.01 MTV008.01c	NME4 NM23D	NDKA_HUMAN|PF00334:5-139	NDK3_HUMAN|PF00334:22-156	Nucleoside diphosphate kinase	Nucleoside diphosphate kinase	0.749976	1
P9WGV1	P31153	metK Rv1392 MTCY21B4.09	MAT2A AMS2 MATA2	METK1_YEAST|PF00438:3-102	METK2_YEAST|PF02773:241-378	S-adenosylmethionine synthetase, N-terminal domain	S-adenosylmethionine synthetase, C-terminal domain	0.74975329	9
P9WGV1	P31153	metK Rv1392 MTCY21B4.09	MAT2A AMS2 MATA2	METK1_YEAST|PF00438:3-102	METK1_YEAST|PF02773:239-376	S-adenosylmethionine synthetase, N-terminal domain	S-adenosylmethionine synthetase, C-terminal domain	0.74975329	9
P9WNL1	P09104	eno Rv1023 MTCY10G2.26c	ENO2	ENO1_YEAST|PF03952:2-134	ENO1_YEAST|PF00113:144-435	Enolase, N-terminal domain	Enolase, C-terminal TIM barrel domain	0.74970994	4
P9WMJ7	P07900	htpG Rv2299c MTCY339.11	HSP90AA1 HSP90A HSPC1 HSPCA	HS90A_HUMAN|PF00183:196-732	HS90A_HUMAN|PF00183:196-732	Hsp90 protein	Hsp90 protein	0.74966659	4
P9WMJ7	P07900	htpG Rv2299c MTCY339.11	HSP90AA1 HSP90A HSPC1 HSPCA	HS90A_HUMAN|PF00183:196-732	HS90A_HUMAN|PF02518:40-193	Hsp90 protein	Histidine kinase-, DNA gyrase B-, and HSP90-like ATPase	0.74966659	4
P9WGV1	Q00266	metK Rv1392 MTCY21B4.09	MAT1A AMS1 MATA1	METK1_YEAST|PF02772:115-237	METK2_YEAST|PF02773:241-378	S-adenosylmethionine synthetase, central domain	S-adenosylmethionine synthetase, C-terminal domain	0.74848113	9
P9WN83	O14556	gap Rv1436 MTCY493.18c	GAPDHS GAPD2 GAPDH2 GAPDS HSD-35 HSD35	G3P_HUMAN|PF02800:157-314	G3P_HUMAN|PF02800:157-314	Glyceraldehyde 3-phosphate dehydrogenase, C-terminal domain	Glyceraldehyde 3-phosphate dehydrogenase, C-terminal domain	0.74838626	4
P9WQG1	Q92947	fadE25 acd Rv3274c MTCY71.14c	GCDH	GCDH_HUMAN|PF02770:176-230	GCDH_HUMAN|PF00441:287-429	Acyl-CoA dehydrogenase, middle domain	Acyl-CoA dehydrogenase, C-terminal domain	0.74833148	8
P9WQG1	Q92947	fadE25 acd Rv3274c MTCY71.14c	GCDH	GCDH_HUMAN|PF02770:176-230	GCDH_HUMAN|PF02770:176-230	Acyl-CoA dehydrogenase, middle domain	Acyl-CoA dehydrogenase, middle domain	0.74833148	8
P9WQG1	Q92947	fadE25 acd Rv3274c MTCY71.14c	GCDH	GCDH_HUMAN|PF02770:176-230	GCDH_HUMAN|PF02771:61-172	Acyl-CoA dehydrogenase, middle domain	Acyl-CoA dehydrogenase, N-terminal domain	0.74833148	8
P9WQN5	P62195	mpa Rv2115c MTCY261.11c	PSMC5 SUG1	PRS8_HUMAN|PF00004:186-319	PRS4_HUMAN|PF00004:222-355	ATPase family associated with various cellular activities (AAA)	ATPase family associated with various cellular activities (AAA)	0.74811764	1
P9WQN5	P62195	mpa Rv2115c MTCY261.11c	PSMC5 SUG1	PRS7_HUMAN|PF00004:212-345	PRS4_HUMAN|PF00004:222-355	ATPase family associated with various cellular activities (AAA)	ATPase family associated with various cellular activities (AAA)	0.74811764	1
P9WGV1	P31153	metK Rv1392 MTCY21B4.09	MAT2A AMS2 MATA2	METK_SCHPO|PF00438:3-102	METK_SCHPO|PF02773:239-376	S-adenosylmethionine synthetase, N-terminal domain	S-adenosylmethionine synthetase, C-terminal domain	0.7476764	9
P9WGV1	Q00266	metK Rv1392 MTCY21B4.09	MAT1A AMS1 MATA1	METK_SCHPO|PF00438:3-102	METK_SCHPO|PF02773:239-376	S-adenosylmethionine synthetase, N-terminal domain	S-adenosylmethionine synthetase, C-terminal domain	0.7476764	9
P96281	P43686	Rv0435c RVBD_0435c LH57_02325 P425_00448	PSMC4 MIP224 TBP7	PRS4_HUMAN|PF00004:222-355	PRS8_HUMAN|PF00004:186-319	ATPase family associated with various cellular activities (AAA)	ATPase family associated with various cellular activities (AAA)	0.74740551	1
P9WPC9	Q9H078	clpC1 Rv3596c MTCY07H7B.26	CLPB HSP78 SKD3	CLPB_ECOLI|PF00004:202-341	CLPB_ECOLI|PF07724:596-760	ATPase family associated with various cellular activities (AAA)	AAA domain (Cdc48 subfamily)	0.74709036	6
P9WQF7	B7Z9I1	fadE10 Rv0873 MTCY31.01 MTV043.66	ACADM	ACADM_HUMAN|PF02770:157-208	ACADM_HUMAN|PF00441:267-416	Acyl-CoA dehydrogenase, middle domain	Acyl-CoA dehydrogenase, C-terminal domain	0.74699398	7
P9WHH5	P00390	sthA Rv2713 MTCY05A6.34	GSR GLUR GRD1	GSHR_HUMAN|PF00070:233-312	GSHR_HUMAN|PF07992:66-380	Pyridine nucleotide-disulphide oxidoreductase	Pyridine nucleotide-disulphide oxidoreductase	0.74699398	8
P9WQF7	B7Z9I1	fadE10 Rv0873 MTCY31.01 MTV043.66	ACADM	ACADM_HUMAN|PF02770:157-208	ACADM_HUMAN|PF02771:42-153	Acyl-CoA dehydrogenase, middle domain	Acyl-CoA dehydrogenase, N-terminal domain	0.74699398	7
P95187	Q92947	fadE24 Rv3139 RVBD_3139 LH57_17140 P425_03271	GCDH	GCDH_HUMAN|PF02770:176-230	GCDH_HUMAN|PF02771:61-172	Acyl-CoA dehydrogenase, middle domain	Acyl-CoA dehydrogenase, N-terminal domain	0.74699398	8
P95187	Q92947	fadE24 Rv3139 RVBD_3139 LH57_17140 P425_03271	GCDH	GCDH_HUMAN|PF02770:176-230	GCDH_HUMAN|PF00441:287-429	Acyl-CoA dehydrogenase, middle domain	Acyl-CoA dehydrogenase, C-terminal domain	0.74699398	8
P9WQF7	P11310	fadE10 Rv0873 MTCY31.01 MTV043.66	ACADM	ACADM_HUMAN|PF02770:157-208	ACADM_HUMAN|PF02771:42-153	Acyl-CoA dehydrogenase, middle domain	Acyl-CoA dehydrogenase, N-terminal domain	0.74699398	7
P95187	Q92947	fadE24 Rv3139 RVBD_3139 LH57_17140 P425_03271	GCDH	GCDH_HUMAN|PF02770:176-230	GCDH_HUMAN|PF02770:176-230	Acyl-CoA dehydrogenase, middle domain	Acyl-CoA dehydrogenase, middle domain	0.74699398	8
P9WHH5	P00390	sthA Rv2713 MTCY05A6.34	GSR GLUR GRD1	GSHR_HUMAN|PF00070:233-312	GSHR_HUMAN|PF02852:411-522	Pyridine nucleotide-disulphide oxidoreductase	Pyridine nucleotide-disulphide oxidoreductase, dimerisation domain	0.74699398	8
P9WQF7	P11310	fadE10 Rv0873 MTCY31.01 MTV043.66	ACADM	ACADM_HUMAN|PF02770:157-208	ACADM_HUMAN|PF00441:267-416	Acyl-CoA dehydrogenase, middle domain	Acyl-CoA dehydrogenase, C-terminal domain	0.74699398	7
P9WQF7	Q5T4U5	fadE10 Rv0873 MTCY31.01 MTV043.66	ACADM hCG_22915	ACADM_HUMAN|PF02770:157-208	ACADM_HUMAN|PF00441:267-416	Acyl-CoA dehydrogenase, middle domain	Acyl-CoA dehydrogenase, C-terminal domain	0.74699398	7
P9WNL1	P06733	eno Rv1023 MTCY10G2.26c	ENO1 ENO1L1 MBPB1 MPB1	ENO1_YEAST|PF00113:144-435	ENO1_YEAST|PF03952:2-134	Enolase, C-terminal TIM barrel domain	Enolase, N-terminal domain	0.74690361	4
P9WPU5	P25705	atpD Rv1310 MTCY373.30	ATP5A1 ATP5A ATP5AL2 ATPM	ATPB_ECOLI|PF02874:6-73	ATPA_ECOLI|PF00006:148-375	ATP synthase alpha/beta family, beta-barrel domain	ATP synthase alpha/beta family, nucleotide-binding domain	0.74672686	5
P9WGV1	P31153	metK Rv1392 MTCY21B4.09	MAT2A AMS2 MATA2	METK2_YEAST|PF02772:117-239	METK2_YEAST|PF02773:241-378	S-adenosylmethionine synthetase, central domain	S-adenosylmethionine synthetase, C-terminal domain	0.74638864	9
P9WGV1	P31153	metK Rv1392 MTCY21B4.09	MAT2A AMS2 MATA2	METK2_YEAST|PF02772:117-239	METK1_YEAST|PF02773:239-376	S-adenosylmethionine synthetase, central domain	S-adenosylmethionine synthetase, C-terminal domain	0.74638864	9
P9WQE9	P49327	pks2 msl-2 Rv3825c	FASN FAS	FAS_HUMAN|PF00107:1679-1816	FAS_HUMAN|PF00107:1679-1816	Zinc-binding dehydrogenase	Zinc-binding dehydrogenase	0.74632433	1
P9WHE3	B4DLN1	rplL Rv0652 MTCY20H10.33		RM12_HUMAN|PF00542:129-198	RM12_HUMAN|PF00542:129-198	Ribosomal protein L7/L12 C-terminal domain	Ribosomal protein L7/L12 C-terminal domain	0.74619032	1
P9WN83	O14556	gap Rv1436 MTCY493.18c	GAPDHS GAPD2 GAPDH2 GAPDS HSD-35 HSD35	G3P_RABIT|PF02800:155-312	G3P_RABIT|PF02800:155-312	Glyceraldehyde 3-phosphate dehydrogenase, C-terminal domain	Glyceraldehyde 3-phosphate dehydrogenase, C-terminal domain	0.7457922	4
P9WJH7	Q32Q12	ndkA ndk Rv2445c MTCY428.01 MTV008.01c	NME1-NME2 NME2 hCG_2001850	NDKM_HUMAN|PF00334:38-172	NDKM_HUMAN|PF00334:38-172	Nucleoside diphosphate kinase	Nucleoside diphosphate kinase	0.74565408	1
P9WHH9	E9PEX6	lpdC lpd Rv0462 MTV038.06	DLD	DLDH_HUMAN|PF02852:389-498	DLDH_HUMAN|PF02852:389-498	Pyridine nucleotide-disulphide oxidoreductase, dimerisation domain	Pyridine nucleotide-disulphide oxidoreductase, dimerisation domain	0.74565408	8
P9WHH9	P09622	lpdC lpd Rv0462 MTV038.06	DLD GCSL LAD PHE3	DLDH_HUMAN|PF02852:389-498	DLDH_HUMAN|PF00070:215-299	Pyridine nucleotide-disulphide oxidoreductase, dimerisation domain	Pyridine nucleotide-disulphide oxidoreductase	0.74565408	8
P9WMJ7	P14625	htpG Rv2299c MTCY339.11	HSP90B1 GRP94 TRA1	ENPL_HUMAN|PF00183:257-783	ENPL_HUMAN|PF00183:257-783	Hsp90 protein	Hsp90 protein	0.74565408	4
P9WHH9	P09622	lpdC lpd Rv0462 MTV038.06	DLD GCSL LAD PHE3	DLDH_HUMAN|PF02852:389-498	DLDH_HUMAN|PF07992:43-361	Pyridine nucleotide-disulphide oxidoreductase, dimerisation domain	Pyridine nucleotide-disulphide oxidoreductase	0.74565408	8
P9WHH9	E9PEX6	lpdC lpd Rv0462 MTV038.06	DLD	DLDH_HUMAN|PF02852:389-498	DLDH_HUMAN|PF00070:215-299	Pyridine nucleotide-disulphide oxidoreductase, dimerisation domain	Pyridine nucleotide-disulphide oxidoreductase	0.74565408	8
P9WJH7	P22392	ndkA ndk Rv2445c MTCY428.01 MTV008.01c	NME2 NM23B	NDKM_HUMAN|PF00334:38-172	NDKM_HUMAN|PF00334:38-172	Nucleoside diphosphate kinase	Nucleoside diphosphate kinase	0.74565408	1
P9WHH9	P09622	lpdC lpd Rv0462 MTV038.06	DLD GCSL LAD PHE3	DLDH_HUMAN|PF02852:389-498	DLDH_HUMAN|PF02852:389-498	Pyridine nucleotide-disulphide oxidoreductase, dimerisation domain	Pyridine nucleotide-disulphide oxidoreductase, dimerisation domain	0.74565408	8
P9WNL1	P06733	eno Rv1023 MTCY10G2.26c	ENO1 ENO1L1 MBPB1 MPB1	ENO1_YEAST|PF00113:144-435	ENO1_YEAST|PF00113:144-435	Enolase, C-terminal TIM barrel domain	Enolase, C-terminal TIM barrel domain	0.74551056	4
P9WNX3	Q5SQP8	serA Rv2996c MTV012.10	CTBP2	CTBP1_HUMAN|PF02826:133-317	CTBP1_HUMAN|PF00389:30-352	D-isomer specific 2-hydroxyacid dehydrogenase, NAD binding domain	D-isomer specific 2-hydroxyacid dehydrogenase, catalytic domain	0.74528518	4
P9WNX3	P56545	serA Rv2996c MTV012.10	CTBP2	CTBP1_HUMAN|PF02826:133-317	CTBP1_HUMAN|PF00389:30-352	D-isomer specific 2-hydroxyacid dehydrogenase, NAD binding domain	D-isomer specific 2-hydroxyacid dehydrogenase, catalytic domain	0.74528518	4
P9WMJ9	P11021	dnaK Rv0350 MTCY13E10.10	HSPA5 GRP78	HSP7C_HUMAN|PF00012:6-612	HSP7C_HUMAN|PF00012:6-612	Hsp70 protein	Hsp70 protein	0.74523553	1
P9WMJ9	P11021	dnaK Rv0350 MTCY13E10.10	HSPA5 GRP78	HSP7C_MOUSE|PF00012:6-612	HSP7C_MOUSE|PF00012:6-612	Hsp70 protein	Hsp70 protein	0.74523553	1
P96281	P17980	Rv0435c RVBD_0435c LH57_02325 P425_00448	PSMC3 TBP1	PRS6B_HUMAN|PF00004:202-335	PRS8_HUMAN|PF00004:186-319	ATPase family associated with various cellular activities (AAA)	ATPase family associated with various cellular activities (AAA)	0.74507718	1
P96281	R4GNH3	Rv0435c RVBD_0435c LH57_02325 P425_00448	PSMC3	PRS6B_HUMAN|PF00004:202-335	PRS8_HUMAN|PF00004:186-319	ATPase family associated with various cellular activities (AAA)	ATPase family associated with various cellular activities (AAA)	0.74507718	1
P96281	E9PM69	Rv0435c RVBD_0435c LH57_02325 P425_00448	PSMC3	PRS6B_HUMAN|PF00004:202-335	PRS8_HUMAN|PF00004:186-319	ATPase family associated with various cellular activities (AAA)	ATPase family associated with various cellular activities (AAA)	0.74507718	1
P96281	P35998	Rv0435c RVBD_0435c LH57_02325 P425_00448	PSMC2 MSS1	PRS8_HUMAN|PF00004:186-319	PRS4_HUMAN|PF00004:222-355	ATPase family associated with various cellular activities (AAA)	ATPase family associated with various cellular activities (AAA)	0.74488388	1
P96281	P43686	Rv0435c RVBD_0435c LH57_02325 P425_00448	PSMC4 MIP224 TBP7	PRS7_HUMAN|PF00004:212-345	PRS4_HUMAN|PF00004:222-355	ATPase family associated with various cellular activities (AAA)	ATPase family associated with various cellular activities (AAA)	0.74443939	1
P9WQJ1	Q03518	Rv1273c MTCY50.09	TAP1 ABCB2 PSF1 RING4 Y3	TAP1_HUMAN|PF00005:581-731	TAP1_HUMAN|PF00005:581-731	ABC transporter	ABC transporter	0.74431176	1
P9WGV1	Q00266	metK Rv1392 MTCY21B4.09	MAT1A AMS1 MATA1	METK_SCHPO|PF02772:115-237	METK_SCHPO|PF02773:239-376	S-adenosylmethionine synthetase, central domain	S-adenosylmethionine synthetase, C-terminal domain	0.74427011	9
P9WGV1	P31153	metK Rv1392 MTCY21B4.09	MAT2A AMS2 MATA2	METK_SCHPO|PF02772:115-237	METK_SCHPO|PF02773:239-376	S-adenosylmethionine synthetase, central domain	S-adenosylmethionine synthetase, C-terminal domain	0.74427011	9
P9WGV1	P31153	metK Rv1392 MTCY21B4.09	MAT2A AMS2 MATA2	METK2_YEAST|PF00438:5-104	METK1_YEAST|PF02773:239-376	S-adenosylmethionine synthetase, N-terminal domain	S-adenosylmethionine synthetase, C-terminal domain	0.74413708	9
P9WGV1	P31153	metK Rv1392 MTCY21B4.09	MAT2A AMS2 MATA2	METK2_YEAST|PF00438:5-104	METK2_YEAST|PF02773:241-378	S-adenosylmethionine synthetase, N-terminal domain	S-adenosylmethionine synthetase, C-terminal domain	0.74413708	9
P9WNL1	P13929	eno Rv1023 MTCY10G2.26c	ENO3	ENO1_YEAST|PF00113:144-435	ENO1_YEAST|PF00113:144-435	Enolase, C-terminal TIM barrel domain	Enolase, C-terminal TIM barrel domain	0.74411491	4
P9WMJ7	Q14568	htpG Rv2299c MTCY339.11	HSP90AA2 HSPCAL3	HS90B_HUMAN|PF00183:191-724	HS90B_HUMAN|PF02518:35-188	Hsp90 protein	Histidine kinase-, DNA gyrase B-, and HSP90-like ATPase	0.7434272	4
P96824	P51648	Rv0147 RVBD_0147 P425_00153	ALDH3A2 ALDH10 FALDH	AL3A1_HUMAN|PF00171:1-428	AL3A1_HUMAN|PF00171:1-428	Aldehyde dehydrogenase family	Aldehyde dehydrogenase family	0.74315476	1
P96281	O75351	Rv0435c RVBD_0435c LH57_02325 P425_00448	VPS4B SKD1 VPS42 MIG1	VPS4_YEAST|PF00004:169-298	VPS4_YEAST|PF09336:372-433	ATPase family associated with various cellular activities (AAA)	Vps4 C terminal oligomerisation domain	0.74273885	2
P9WMJ7	Q14568	htpG Rv2299c MTCY339.11	HSP90AA2 HSPCAL3	HS90A_HUMAN|PF00183:196-732	HS90A_HUMAN|PF02518:40-193	Hsp90 protein	Histidine kinase-, DNA gyrase B-, and HSP90-like ATPase	0.74251061	4
P9WJH7	P15531	ndkA ndk Rv2445c MTCY428.01 MTV008.01c	NME1 NDPKA NM23	NDKM_HUMAN|PF00334:38-172	NDKM_HUMAN|PF00334:38-172	Nucleoside diphosphate kinase	Nucleoside diphosphate kinase	0.74238467	1
P9WJH7	P15531	ndkA ndk Rv2445c MTCY428.01 MTV008.01c	NME1 NDPKA NM23	NDK_YEAST|PF00334:6-140	NDK_YEAST|PF00334:6-140	Nucleoside diphosphate kinase	Nucleoside diphosphate kinase	0.74238467	1
P9WGD7	G3V4F7	ffh Rv2916c MTCY338.04c	SRP54	SRP54_HUMAN|PF02881:6-83	SRP54_HUMAN|PF00448:101-296	SRP54-type protein, helical bundle domain	SRP54-type protein, GTPase domain	0.74229374	8
P9WGD7	G3V4F7	ffh Rv2916c MTCY338.04c	SRP54	SRP54_HUMAN|PF02881:6-83	SRP54_HUMAN|PF02978:326-431	SRP54-type protein, helical bundle domain	Signal peptide binding domain	0.74229374	8
P9WGD7	P61011	ffh Rv2916c MTCY338.04c	SRP54	SRP54_HUMAN|PF02881:6-83	SRP54_HUMAN|PF00448:101-296	SRP54-type protein, helical bundle domain	SRP54-type protein, GTPase domain	0.74229374	8
P9WGD7	P61011	ffh Rv2916c MTCY338.04c	SRP54	SRP54_HUMAN|PF02881:6-83	SRP54_HUMAN|PF02978:326-431	SRP54-type protein, helical bundle domain	Signal peptide binding domain	0.74229374	8
P9WMJ9	P11021	dnaK Rv0350 MTCY13E10.10	HSPA5 GRP78	GRP78_YEAST|PF00012:52-655	GRP78_YEAST|PF00012:52-655	Hsp70 protein	Hsp70 protein	0.74225467	1
P9WMJ7	P08238	htpG Rv2299c MTCY339.11	HSP90AB1 HSP90B HSPC2 HSPCB	HSP82_YEAST|PF02518:26-180	HSP82_YEAST|PF02518:26-180	Histidine kinase-, DNA gyrase B-, and HSP90-like ATPase	Histidine kinase-, DNA gyrase B-, and HSP90-like ATPase	0.74225333	4
P9WNL1	P09104	eno Rv1023 MTCY10G2.26c	ENO2	ENO1_YEAST|PF00113:144-435	ENO1_YEAST|PF00113:144-435	Enolase, C-terminal TIM barrel domain	Enolase, C-terminal TIM barrel domain	0.74224996	4
P9WH05	Q5STU3	deaD csdA Rv1253 MTCY50.29c	DDX39B	SUB2_SCHPO|PF00271:313-390	SUB2_SCHPO|PF00270:75-246	Helicase conserved C-terminal domain	DEAD/DEAH box helicase	0.74212263	3
P9WH05	Q13838	deaD csdA Rv1253 MTCY50.29c	DDX39B BAT1 UAP56	SUB2_SCHPO|PF00271:313-390	SUB2_SCHPO|PF00270:75-246	Helicase conserved C-terminal domain	DEAD/DEAH box helicase	0.74212263	3
P9WH05	O00148	deaD csdA Rv1253 MTCY50.29c	DDX39A DDX39	SUB2_SCHPO|PF00271:313-390	SUB2_SCHPO|PF00270:75-246	Helicase conserved C-terminal domain	DEAD/DEAH box helicase	0.74212263	3
P9WMJ7	P08238	htpG Rv2299c MTCY339.11	HSP90AB1 HSP90B HSPC2 HSPCB	HSC82_YEAST|PF02518:26-180	HSC82_YEAST|PF02518:26-180	Histidine kinase-, DNA gyrase B-, and HSP90-like ATPase	Histidine kinase-, DNA gyrase B-, and HSP90-like ATPase	0.74188409	4
P9WGV1	P31153	metK Rv1392 MTCY21B4.09	MAT2A AMS2 MATA2	METK1_YEAST|PF02772:115-237	METK1_YEAST|PF02773:239-376	S-adenosylmethionine synthetase, central domain	S-adenosylmethionine synthetase, C-terminal domain	0.7418787	9
P9WGV1	P31153	metK Rv1392 MTCY21B4.09	MAT2A AMS2 MATA2	METK1_YEAST|PF02772:115-237	METK2_YEAST|PF02773:241-378	S-adenosylmethionine synthetase, central domain	S-adenosylmethionine synthetase, C-terminal domain	0.7418787	9
P9WPU7	P25705	atpA Rv1308 MTCY373.28	ATP5A1 ATP5A ATP5AL2 ATPM	ATPA_ECOLI|PF00006:148-375	ATPA_ECOLI|PF00306:387-488	ATP synthase alpha/beta family, nucleotide-binding domain	ATP synthase alpha/beta chain, C terminal domain	0.74178838	2
P9WNL1	P06733	eno Rv1023 MTCY10G2.26c	ENO1 ENO1L1 MBPB1 MPB1	ENO_ECOLI|PF00113:143-431	ENO_ECOLI|PF03952:3-134	Enolase, C-terminal TIM barrel domain	Enolase, N-terminal domain	0.74148635	4
P96281	P17980	Rv0435c RVBD_0435c LH57_02325 P425_00448	PSMC3 TBP1	PRS8_HUMAN|PF00004:186-319	PRS4_HUMAN|PF00004:222-355	ATPase family associated with various cellular activities (AAA)	ATPase family associated with various cellular activities (AAA)	0.7413744	1
P96281	E9PM69	Rv0435c RVBD_0435c LH57_02325 P425_00448	PSMC3	PRS8_HUMAN|PF00004:186-319	PRS4_HUMAN|PF00004:222-355	ATPase family associated with various cellular activities (AAA)	ATPase family associated with various cellular activities (AAA)	0.7413744	1
P96281	R4GNH3	Rv0435c RVBD_0435c LH57_02325 P425_00448	PSMC3	PRS8_HUMAN|PF00004:186-319	PRS4_HUMAN|PF00004:222-355	ATPase family associated with various cellular activities (AAA)	ATPase family associated with various cellular activities (AAA)	0.7413744	1
P9WQB7	Q06830	ahpC Rv2428	PRDX1 PAGA PAGB TDPX2	PRDX1_MOUSE|PF00578:8-142	PRDX1_MOUSE|PF10417:162-197	AhpC/TSA family	C-terminal domain of 1-Cys peroxiredoxin	0.7410668	3
P9WQB7	P32119	ahpC Rv2428	PRDX2 NKEFB TDPX1	PRDX1_MOUSE|PF00578:8-142	PRDX1_MOUSE|PF10417:162-197	AhpC/TSA family	C-terminal domain of 1-Cys peroxiredoxin	0.7410668	3
P9WGV1	Q00266	metK Rv1392 MTCY21B4.09	MAT1A AMS1 MATA1	Q7K6A4_PLAF7|PF02773:248-389	Q7K6A4_PLAF7|PF00438:9-108	S-adenosylmethionine synthetase, C-terminal domain	S-adenosylmethionine synthetase, N-terminal domain	0.74102632	9
P9WGV1	Q00266	metK Rv1392 MTCY21B4.09	MAT1A AMS1 MATA1	Q7K6A4_PLAF7|PF02773:248-389	Q7K6A4_PLAF7|PF02773:248-389	S-adenosylmethionine synthetase, C-terminal domain	S-adenosylmethionine synthetase, C-terminal domain	0.74102632	9
P9WGC5	P53597	sucC Rv0951 MTCY10D7.23c	SUCLG1	SUCB2_HUMAN|PF08442:39-247	SUCA_HUMAN|PF00549:199-324	ATP-grasp domain	CoA-ligase	0.74094534	3
P9WH05	Q92841	deaD csdA Rv1253 MTCY50.29c	DDX17	DDX17_DROME|PF00270:305-476	DDX17_DROME|PF00270:305-476	DEAD/DEAH box helicase	DEAD/DEAH box helicase	0.74069899	3
P9WH05	H3BLZ8	deaD csdA Rv1253 MTCY50.29c	DDX17	DDX17_DROME|PF00270:305-476	DDX17_DROME|PF00270:305-476	DEAD/DEAH box helicase	DEAD/DEAH box helicase	0.74069899	3
P96281	E9PM69	Rv0435c RVBD_0435c LH57_02325 P425_00448	PSMC3	PRS4_HUMAN|PF00004:222-355	PRS8_HUMAN|PF00004:186-319	ATPase family associated with various cellular activities (AAA)	ATPase family associated with various cellular activities (AAA)	0.74066187	1
P96281	P17980	Rv0435c RVBD_0435c LH57_02325 P425_00448	PSMC3 TBP1	PRS4_HUMAN|PF00004:222-355	PRS8_HUMAN|PF00004:186-319	ATPase family associated with various cellular activities (AAA)	ATPase family associated with various cellular activities (AAA)	0.74066187	1
P96281	R4GNH3	Rv0435c RVBD_0435c LH57_02325 P425_00448	PSMC3	PRS4_HUMAN|PF00004:222-355	PRS8_HUMAN|PF00004:186-319	ATPase family associated with various cellular activities (AAA)	ATPase family associated with various cellular activities (AAA)	0.74066187	1
P96281	Q9Y4W6	Rv0435c RVBD_0435c LH57_02325 P425_00448	AFG3L2	FTSH_ECOLI|PF00004:188-321	FTSH_ECOLI|PF00004:188-321	ATPase family associated with various cellular activities (AAA)	ATPase family associated with various cellular activities (AAA)	0.74049443	4
P9WNL1	P13929	eno Rv1023 MTCY10G2.26c	ENO3	ENO_ECOLI|PF00113:143-431	ENO_ECOLI|PF03952:3-134	Enolase, C-terminal TIM barrel domain	Enolase, N-terminal domain	0.74047957	4
P9WQN5	P62191	mpa Rv2115c MTCY261.11c	PSMC1	PRS4_HUMAN|PF00004:222-355	PRS8_HUMAN|PF00004:186-319	ATPase family associated with various cellular activities (AAA)	ATPase family associated with various cellular activities (AAA)	0.74043231	1
P94996	P49327	pks7 Rv1661 RVBD_1661 P425_01722	FASN FAS	FAS_RAT|PF00109:1-239	FAS_RAT|PF00698:493-810	Beta-ketoacyl synthase, N-terminal domain	Acyl transferase domain	0.74037153	8
P9WKE3	P60891	prs prsA Rv1017c MTCY10G2.32	PRPS1	PRPS1_HUMAN|PF14572:199-314	PRPS1_HUMAN|PF14572:199-314	Phosphoribosyl synthetase-associated domain	Phosphoribosyl synthetase-associated domain	0.74027022	3
P9WG41	Q9UJ83	ilvB1 Rv3003c MTV012.17c	HACL1 HPCL HPCL2 PHYH2 HSPC279	HACL1_HUMAN|PF02776:14-183	HACL1_HUMAN|PF00205:203-332	Thiamine pyrophosphate enzyme, N-terminal TPP binding domain	Thiamine pyrophosphate enzyme, central domain	0.74027022	6
P9WG41	B3KPX4	ilvB1 Rv3003c MTV012.17c	PHYH2 HACL1 hCG_1811148	HACL1_HUMAN|PF02776:14-183	HACL1_HUMAN|PF02775:397-557	Thiamine pyrophosphate enzyme, N-terminal TPP binding domain	Thiamine pyrophosphate enzyme, C-terminal TPP binding domain	0.74027022	6
P9WKE3	P60891	prs prsA Rv1017c MTCY10G2.32	PRPS1	PRPS1_HUMAN|PF14572:199-314	PRPS1_HUMAN|PF13793:4-120	Phosphoribosyl synthetase-associated domain	N-terminal domain of ribose phosphate pyrophosphokinase	0.74027022	3
P9WKE3	B1ALA9	prs prsA Rv1017c MTCY10G2.32	PRPS1	PRPS1_HUMAN|PF14572:199-314	PRPS1_HUMAN|PF14572:199-314	Phosphoribosyl synthetase-associated domain	Phosphoribosyl synthetase-associated domain	0.74027022	3
P9WKE3	B1ALA7	prs prsA Rv1017c MTCY10G2.32	PRPS1	PRPS1_HUMAN|PF14572:199-314	PRPS1_HUMAN|PF13793:4-120	Phosphoribosyl synthetase-associated domain	N-terminal domain of ribose phosphate pyrophosphokinase	0.74027022	3
P9WG41	Q9UJ83	ilvB1 Rv3003c MTV012.17c	HACL1 HPCL HPCL2 PHYH2 HSPC279	HACL1_HUMAN|PF02776:14-183	HACL1_HUMAN|PF02775:397-557	Thiamine pyrophosphate enzyme, N-terminal TPP binding domain	Thiamine pyrophosphate enzyme, C-terminal TPP binding domain	0.74027022	6
P96281	P62191	Rv0435c RVBD_0435c LH57_02325 P425_00448	PSMC1	PRS10_CAEEL|PF00004:187-320	O76371_CAEEL|PF00004:214-347	ATPase family associated with various cellular activities (AAA)	ATPase family associated with various cellular activities (AAA)	0.73986485	1
P9WJJ7	Q15274	nadC Rv1596 MTCY336.08c	QPRT	NADC_HUMAN|PF01729:114-284	NADC_HUMAN|PF02749:29-112	Quinolinate phosphoribosyl transferase, C-terminal domain	Quinolinate phosphoribosyl transferase, N-terminal domain	0.73959448	3
P9WJJ7	Q15274	nadC Rv1596 MTCY336.08c	QPRT	NADC_HUMAN|PF01729:114-284	NADC_HUMAN|PF01729:114-284	Quinolinate phosphoribosyl transferase, C-terminal domain	Quinolinate phosphoribosyl transferase, C-terminal domain	0.73959448	3
P9WPU7	P06576	atpA Rv1308 MTCY373.28	ATP5B ATPMB ATPSB	ATPA_ECOLI|PF00306:387-488	ATPB_ECOLI|PF00006:129-342	ATP synthase alpha/beta chain, C terminal domain	ATP synthase alpha/beta family, nucleotide-binding domain	0.73948631	5
P9WNX3	Q5SQP8	serA Rv2996c MTV012.10	CTBP2	CTBP1_HUMAN|PF02826:133-317	CTBP1_HUMAN|PF02826:133-317	D-isomer specific 2-hydroxyacid dehydrogenase, NAD binding domain	D-isomer specific 2-hydroxyacid dehydrogenase, NAD binding domain	0.73947617	4
P9WNX3	P56545	serA Rv2996c MTV012.10	CTBP2	CTBP1_HUMAN|PF02826:133-317	CTBP1_HUMAN|PF02826:133-317	D-isomer specific 2-hydroxyacid dehydrogenase, NAD binding domain	D-isomer specific 2-hydroxyacid dehydrogenase, NAD binding domain	0.73947617	4
P9WMJ7	P07900	htpG Rv2299c MTCY339.11	HSP90AA1 HSP90A HSPC1 HSPCA	HS90B_HUMAN|PF00183:191-724	HS90B_HUMAN|PF00183:191-724	Hsp90 protein	Hsp90 protein	0.73910148	4
P9WHH5	P09622	sthA Rv2713 MTCY05A6.34	DLD GCSL LAD PHE3	DLDH_HUMAN|PF02852:389-498	DLDH_HUMAN|PF00070:215-299	Pyridine nucleotide-disulphide oxidoreductase, dimerisation domain	Pyridine nucleotide-disulphide oxidoreductase	0.73891813	8
P9WHH5	E9PEX6	sthA Rv2713 MTCY05A6.34	DLD	DLDH_HUMAN|PF02852:389-498	DLDH_HUMAN|PF02852:389-498	Pyridine nucleotide-disulphide oxidoreductase, dimerisation domain	Pyridine nucleotide-disulphide oxidoreductase, dimerisation domain	0.73891813	8
P9WHH5	E9PEX6	sthA Rv2713 MTCY05A6.34	DLD	DLDH_HUMAN|PF02852:389-498	DLDH_HUMAN|PF00070:215-299	Pyridine nucleotide-disulphide oxidoreductase, dimerisation domain	Pyridine nucleotide-disulphide oxidoreductase	0.73891813	8
P9WHH5	P09622	sthA Rv2713 MTCY05A6.34	DLD GCSL LAD PHE3	DLDH_HUMAN|PF02852:389-498	DLDH_HUMAN|PF07992:43-361	Pyridine nucleotide-disulphide oxidoreductase, dimerisation domain	Pyridine nucleotide-disulphide oxidoreductase	0.73891813	8
P9WQE7	P49327	ppsA Rv2931 MTCY338.20	FASN FAS	FAS_RAT|PF00109:1-239	FAS_RAT|PF00109:1-239	Beta-ketoacyl synthase, N-terminal domain	Beta-ketoacyl synthase, N-terminal domain	0.73891813	8
P9WHH5	P09622	sthA Rv2713 MTCY05A6.34	DLD GCSL LAD PHE3	DLDH_HUMAN|PF02852:389-498	DLDH_HUMAN|PF02852:389-498	Pyridine nucleotide-disulphide oxidoreductase, dimerisation domain	Pyridine nucleotide-disulphide oxidoreductase, dimerisation domain	0.73891813	8
P9WMJ7	P07900	htpG Rv2299c MTCY339.11	HSP90AA1 HSP90A HSPC1 HSPCA	HSC82_YEAST|PF02518:26-180	HSC82_YEAST|PF02518:26-180	Histidine kinase-, DNA gyrase B-, and HSP90-like ATPase	Histidine kinase-, DNA gyrase B-, and HSP90-like ATPase	0.73883016	4
P9WH05	P17844	deaD csdA Rv1253 MTCY50.29c	DDX5 G17P1 HELR HLR1	DDX17_DROME|PF00270:305-476	DDX17_DROME|PF00270:305-476	DEAD/DEAH box helicase	DEAD/DEAH box helicase	0.7386271	3
P9WH05	J3KTA4	deaD csdA Rv1253 MTCY50.29c	DDX5	DDX17_DROME|PF00270:305-476	DDX17_DROME|PF00270:305-476	DEAD/DEAH box helicase	DEAD/DEAH box helicase	0.7386271	3
O53578	E7ETT4	accD4 Rv3799c RVBD_3799c LH57_20710 P425_03957	PCCB	PCCB_HUMAN|PF01039:57-537	PCCB_HUMAN|PF01039:57-537	Carboxyl transferase domain	Carboxyl transferase domain	0.73787397	1
P96281	P62195	Rv0435c RVBD_0435c LH57_02325 P425_00448	PSMC5 SUG1	PRS8_HUMAN|PF00004:186-319	PRS6B_HUMAN|PF00004:202-335	ATPase family associated with various cellular activities (AAA)	ATPase family associated with various cellular activities (AAA)	0.73784822	1
P9WGV1	Q00266	metK Rv1392 MTCY21B4.09	MAT1A AMS1 MATA1	METK_ECOLI|PF00438:2-101	METK_ECOLI|PF02773:233-370	S-adenosylmethionine synthetase, N-terminal domain	S-adenosylmethionine synthetase, C-terminal domain	0.73764626	9
P9WMJ7	P08238	htpG Rv2299c MTCY339.11	HSP90AB1 HSP90B HSPC2 HSPCB	HS90A_HUMAN|PF00183:196-732	HS90A_HUMAN|PF02518:40-193	Hsp90 protein	Histidine kinase-, DNA gyrase B-, and HSP90-like ATPase	0.7375744	4
P9WQH5	E9PDR0	accD6 Rv2247 MTCY427.28	PCCB	PCCB_HUMAN|PF01039:57-537	PCCB_HUMAN|PF01039:57-537	Carboxyl transferase domain	Carboxyl transferase domain	0.73756356	1
P9WQH5	P05166	accD6 Rv2247 MTCY427.28	PCCB	PCCB_HUMAN|PF01039:57-537	PCCB_HUMAN|PF01039:57-537	Carboxyl transferase domain	Carboxyl transferase domain	0.73756356	1
O53901	P49327	pks5 Rv1527c RVBD_1527c LH57_08370 P425_01587	FASN FAS	FAS_HUMAN|PF00107:1679-1816	FAS_HUMAN|PF00107:1679-1816	Zinc-binding dehydrogenase	Zinc-binding dehydrogenase	0.73756356	1
P9WNX3	Q13363	serA Rv2996c MTV012.10	CTBP1 CTBP	CTBP2_MOUSE|PF02826:139-323	CTBP2_MOUSE|PF00389:36-358	D-isomer specific 2-hydroxyacid dehydrogenase, NAD binding domain	D-isomer specific 2-hydroxyacid dehydrogenase, catalytic domain	0.73746729	4
P9WGV1	Q00266	metK Rv1392 MTCY21B4.09	MAT1A AMS1 MATA1	METK_ECOLI|PF00438:2-101	METK_ECOLI|PF00438:2-101	S-adenosylmethionine synthetase, N-terminal domain	S-adenosylmethionine synthetase, N-terminal domain	0.73716959	9
P9WJH7	O00746	ndkA ndk Rv2445c MTCY428.01 MTV008.01c	NME4 NM23D	NDKB_HUMAN|PF00334:5-139	NDKB_HUMAN|PF00334:5-139	Nucleoside diphosphate kinase	Nucleoside diphosphate kinase	0.73702103	1
P9WJH7	F2Z2X0	ndkA ndk Rv2445c MTCY428.01 MTV008.01c	NME4	NDKB_HUMAN|PF00334:5-139	NDKB_HUMAN|PF00334:5-139	Nucleoside diphosphate kinase	Nucleoside diphosphate kinase	0.73702103	1
P9WJH7	Q4TT34	ndkA ndk Rv2445c MTCY428.01 MTV008.01c	NME4	NDKB_HUMAN|PF00334:5-139	NDKB_HUMAN|PF00334:5-139	Nucleoside diphosphate kinase	Nucleoside diphosphate kinase	0.73702103	1
O05855	Q7L014	rhlE Rv3211 RVBD_3211 LH57_17555 P425_03348	DDX46 KIAA0801	DDX17_DROME|PF00271:548-625	DDX17_DROME|PF00270:305-476	Helicase conserved C-terminal domain	DEAD/DEAH box helicase	0.73697558	3
P9WKE3	P11908	prs prsA Rv1017c MTCY10G2.32	PRPS2	PRPS1_HUMAN|PF14572:199-314	PRPS1_HUMAN|PF14572:199-314	Phosphoribosyl synthetase-associated domain	Phosphoribosyl synthetase-associated domain	0.73693148	3
P9WKE3	P21108	prs prsA Rv1017c MTCY10G2.32	PRPS1L1 PRPS3 PRPSL	PRPS1_HUMAN|PF14572:199-314	PRPS1_HUMAN|PF13793:4-120	Phosphoribosyl synthetase-associated domain	N-terminal domain of ribose phosphate pyrophosphokinase	0.73693148	3
P9WNM1	Q9NRR5	tsf Rv2889c MTCY274.20c	UBQLN4 C1orf6 CIP75 UBIN	UBQL1_HUMAN|PF00627:546-583	UBQL1_HUMAN|PF00627:546-583	UBA/TS-N domain	UBA/TS-N domain	0.73688534	3
P9WNM1	Q9UMX0	tsf Rv2889c MTCY274.20c	UBQLN1 DA41 PLIC1	UBQL1_HUMAN|PF00627:546-583	UBQL1_HUMAN|PF00240:42-109	UBA/TS-N domain	Ubiquitin family	0.73688534	3
P9WNM1	Q9UMX0	tsf Rv2889c MTCY274.20c	UBQLN1 DA41 PLIC1	UBQL1_HUMAN|PF00627:546-583	UBQL1_HUMAN|PF00627:546-583	UBA/TS-N domain	UBA/TS-N domain	0.73688534	3
P9WNM1	Q9UHD9	tsf Rv2889c MTCY274.20c	UBQLN2 N4BP4 PLIC2 HRIHFB2157	UBQL1_HUMAN|PF00627:546-583	UBQL1_HUMAN|PF00627:546-583	UBA/TS-N domain	UBA/TS-N domain	0.73688534	3
P96281	P62191	Rv0435c RVBD_0435c LH57_02325 P425_00448	PSMC1	PRS10_HUMAN|PF00004:170-303	PRS6A_HUMAN|PF00004:223-356	ATPase family associated with various cellular activities (AAA)	ATPase family associated with various cellular activities (AAA)	0.73681205	1
P9WMJ7	P07900	htpG Rv2299c MTCY339.11	HSP90AA1 HSP90A HSPC1 HSPCA	HSP82_YEAST|PF02518:26-180	HSP82_YEAST|PF02518:26-180	Histidine kinase-, DNA gyrase B-, and HSP90-like ATPase	Histidine kinase-, DNA gyrase B-, and HSP90-like ATPase	0.73652155	4
P9WPU5	P25705	atpD Rv1310 MTCY373.30	ATP5A1 ATP5A ATP5AL2 ATPM	ATPB_ECOLI|PF00306:355-460	ATPA_ECOLI|PF00306:387-488	ATP synthase alpha/beta chain, C terminal domain	ATP synthase alpha/beta chain, C terminal domain	0.73650526	5
P9WQN5	P62191	mpa Rv2115c MTCY261.11c	PSMC1	PRS6B_HUMAN|PF00004:202-335	PRS8_HUMAN|PF00004:186-319	ATPase family associated with various cellular activities (AAA)	ATPase family associated with various cellular activities (AAA)	0.73626082	1
P9WMJ7	Q14568	htpG Rv2299c MTCY339.11	HSP90AA2 HSPCAL3	HSC82_YEAST|PF02518:26-180	HSC82_YEAST|PF02518:26-180	Histidine kinase-, DNA gyrase B-, and HSP90-like ATPase	Histidine kinase-, DNA gyrase B-, and HSP90-like ATPase	0.73620242	4
P9WGV1	Q00266	metK Rv1392 MTCY21B4.09	MAT1A AMS1 MATA1	METK_SCHPO|PF00438:3-102	METK_SCHPO|PF02772:115-237	S-adenosylmethionine synthetase, N-terminal domain	S-adenosylmethionine synthetase, central domain	0.7361114	9
P9WGV1	P31153	metK Rv1392 MTCY21B4.09	MAT2A AMS2 MATA2	METK_SCHPO|PF00438:3-102	METK_SCHPO|PF02772:115-237	S-adenosylmethionine synthetase, N-terminal domain	S-adenosylmethionine synthetase, central domain	0.7361114	9
P96824	A8MYB8	Rv0147 RVBD_0147 P425_00153	ALDH3A1	AL3A1_HUMAN|PF00171:1-428	AL3A1_HUMAN|PF00171:1-428	Aldehyde dehydrogenase family	Aldehyde dehydrogenase family	0.73583286	1
P9WQN5	P35998	mpa Rv2115c MTCY261.11c	PSMC2 MSS1	PRS8_HUMAN|PF00004:186-319	PRS4_HUMAN|PF00004:222-355	ATPase family associated with various cellular activities (AAA)	ATPase family associated with various cellular activities (AAA)	0.73568743	1
P9WQN5	P35998	mpa Rv2115c MTCY261.11c	PSMC2 MSS1	PRS7_HUMAN|PF00004:212-345	PRS4_HUMAN|PF00004:222-355	ATPase family associated with various cellular activities (AAA)	ATPase family associated with various cellular activities (AAA)	0.73568743	1
P95186	Q5T4U5	fadE23 Rv3140 RVBD_3140 LH57_17145 P425_03272	ACADM hCG_22915	ACADM_HUMAN|PF00441:267-416	ACADM_HUMAN|PF00441:267-416	Acyl-CoA dehydrogenase, C-terminal domain	Acyl-CoA dehydrogenase, C-terminal domain	0.73552702	7
P95186	B7Z9I1	fadE23 Rv3140 RVBD_3140 LH57_17145 P425_03272	ACADM	ACADM_HUMAN|PF00441:267-416	ACADM_HUMAN|PF00441:267-416	Acyl-CoA dehydrogenase, C-terminal domain	Acyl-CoA dehydrogenase, C-terminal domain	0.73552702	7
P95186	Q5T4U5	fadE23 Rv3140 RVBD_3140 LH57_17145 P425_03272	ACADM hCG_22915	ACADM_HUMAN|PF00441:267-416	ACADM_HUMAN|PF02770:157-208	Acyl-CoA dehydrogenase, C-terminal domain	Acyl-CoA dehydrogenase, middle domain	0.73552702	7
P95186	P11310	fadE23 Rv3140 RVBD_3140 LH57_17145 P425_03272	ACADM	ACADM_HUMAN|PF00441:267-416	ACADM_HUMAN|PF02771:42-153	Acyl-CoA dehydrogenase, C-terminal domain	Acyl-CoA dehydrogenase, N-terminal domain	0.73552702	7
P95186	P11310	fadE23 Rv3140 RVBD_3140 LH57_17145 P425_03272	ACADM	ACADM_HUMAN|PF00441:267-416	ACADM_HUMAN|PF02770:157-208	Acyl-CoA dehydrogenase, C-terminal domain	Acyl-CoA dehydrogenase, middle domain	0.73552702	7
P95186	P11310	fadE23 Rv3140 RVBD_3140 LH57_17145 P425_03272	ACADM	ACADM_HUMAN|PF00441:267-416	ACADM_HUMAN|PF00441:267-416	Acyl-CoA dehydrogenase, C-terminal domain	Acyl-CoA dehydrogenase, C-terminal domain	0.73552702	7
P95186	B7Z9I1	fadE23 Rv3140 RVBD_3140 LH57_17145 P425_03272	ACADM	ACADM_HUMAN|PF00441:267-416	ACADM_HUMAN|PF02770:157-208	Acyl-CoA dehydrogenase, C-terminal domain	Acyl-CoA dehydrogenase, middle domain	0.73552702	7
P95186	B7Z9I1	fadE23 Rv3140 RVBD_3140 LH57_17145 P425_03272	ACADM	ACADM_HUMAN|PF00441:267-416	ACADM_HUMAN|PF02771:42-153	Acyl-CoA dehydrogenase, C-terminal domain	Acyl-CoA dehydrogenase, N-terminal domain	0.73552702	7
P9WMJ7	P07900	htpG Rv2299c MTCY339.11	HSP90AA1 HSP90A HSPC1 HSPCA	HSP90_SCHPO|PF02518:27-178	HSP90_SCHPO|PF02518:27-178	Histidine kinase-, DNA gyrase B-, and HSP90-like ATPase	Histidine kinase-, DNA gyrase B-, and HSP90-like ATPase	0.73539989	4
P96281	Q9UN37	Rv0435c RVBD_0435c LH57_02325 P425_00448	VPS4A VPS4	VPS4_YEAST|PF00004:169-298	VPS4_YEAST|PF09336:372-433	ATPase family associated with various cellular activities (AAA)	Vps4 C terminal oligomerisation domain	0.73530198	2
O05855	Q86XP3	rhlE Rv3211 RVBD_3211 LH57_17555 P425_03348	DDX42	DDX17_DROME|PF00271:548-625	DDX17_DROME|PF00270:305-476	Helicase conserved C-terminal domain	DEAD/DEAH box helicase	0.73495646	3
P9WGV1	Q00266	metK Rv1392 MTCY21B4.09	MAT1A AMS1 MATA1	METK_ECOLI|PF02772:113-231	METK_ECOLI|PF02773:233-370	S-adenosylmethionine synthetase, central domain	S-adenosylmethionine synthetase, C-terminal domain	0.73449166	9
P9WJH7	Q13232	ndkA ndk Rv2445c MTCY428.01 MTV008.01c	NME3	NDK_SCHPO|PF00334:4-138	NDK_SCHPO|PF00334:4-138	Nucleoside diphosphate kinase	Nucleoside diphosphate kinase	0.73436707	1
P9WJH7	P22392	ndkA ndk Rv2445c MTCY428.01 MTV008.01c	NME2 NM23B	NDK_SCHPO|PF00334:4-138	NDK_SCHPO|PF00334:4-138	Nucleoside diphosphate kinase	Nucleoside diphosphate kinase	0.73436707	1
P9WJH7	Q32Q12	ndkA ndk Rv2445c MTCY428.01 MTV008.01c	NME1-NME2 NME2 hCG_2001850	NDK_SCHPO|PF00334:4-138	NDK_SCHPO|PF00334:4-138	Nucleoside diphosphate kinase	Nucleoside diphosphate kinase	0.73436707	1
P9WMJ9	P11021	dnaK Rv0350 MTCY13E10.10	HSPA5 GRP78	Q8I2X4_PLAF7|PF00012:30-632	Q8I2X4_PLAF7|PF00012:30-632	Hsp70 protein	Hsp70 protein	0.73432418	1
P9WGV1	Q00266	metK Rv1392 MTCY21B4.09	MAT1A AMS1 MATA1	METK_ECOLI|PF02772:113-231	METK_ECOLI|PF00438:2-101	S-adenosylmethionine synthetase, central domain	S-adenosylmethionine synthetase, N-terminal domain	0.73401703	9
P9WGC7	Q9P2R7	sucD Rv0952 MTCY10D7.22c	SUCLA2	SUCA_HUMAN|PF00549:199-324	SUCB2_HUMAN|PF00549:306-426	CoA-ligase	CoA-ligase	0.73396458	3
P9WKE3	P11908	prs prsA Rv1017c MTCY10G2.32	PRPS2	PRPS1_HUMAN|PF14572:199-314	PRPS1_HUMAN|PF13793:4-120	Phosphoribosyl synthetase-associated domain	N-terminal domain of ribose phosphate pyrophosphokinase	0.73395095	3
P9WKE3	D3YTJ7	prs prsA Rv1017c MTCY10G2.32	PRPS2	PRPS1_HUMAN|PF14572:199-314	PRPS1_HUMAN|PF13793:4-120	Phosphoribosyl synthetase-associated domain	N-terminal domain of ribose phosphate pyrophosphokinase	0.73395095	3
P9WNL1	P09104	eno Rv1023 MTCY10G2.26c	ENO2	ENO_ECOLI|PF00113:143-431	ENO_ECOLI|PF03952:3-134	Enolase, C-terminal TIM barrel domain	Enolase, N-terminal domain	0.7339019	4
P9WMJ7	Q14568	htpG Rv2299c MTCY339.11	HSP90AA2 HSPCAL3	HSP82_YEAST|PF02518:26-180	HSP82_YEAST|PF02518:26-180	Histidine kinase-, DNA gyrase B-, and HSP90-like ATPase	Histidine kinase-, DNA gyrase B-, and HSP90-like ATPase	0.73386102	4
P9WGV1	P31153	metK Rv1392 MTCY21B4.09	MAT2A AMS2 MATA2	METK_ECOLI|PF00438:2-101	METK_ECOLI|PF02773:233-370	S-adenosylmethionine synthetase, N-terminal domain	S-adenosylmethionine synthetase, C-terminal domain	0.73382423	9
P9WHH9	E9PEX6	lpdC lpd Rv0462 MTV038.06	DLD	DLDH_HUMAN|PF07992:43-361	DLDH_HUMAN|PF02852:389-498	Pyridine nucleotide-disulphide oxidoreductase	Pyridine nucleotide-disulphide oxidoreductase, dimerisation domain	0.73348483	8
P9WHH9	P09622	lpdC lpd Rv0462 MTV038.06	DLD GCSL LAD PHE3	DLDH_HUMAN|PF07992:43-361	DLDH_HUMAN|PF02852:389-498	Pyridine nucleotide-disulphide oxidoreductase	Pyridine nucleotide-disulphide oxidoreductase, dimerisation domain	0.73348483	8
P9WGD9	P61011	ftsY Rv2921c MTCY338.10c	SRP54	SRP54_HUMAN|PF00448:101-296	SRP54_HUMAN|PF00448:101-296	SRP54-type protein, GTPase domain	SRP54-type protein, GTPase domain	0.73348483	8
O06137	Q03518	cydC Rv1620c RVBD_1620c LH57_08850 P425_01679	TAP1 ABCB2 PSF1 RING4 Y3	TAP1_HUMAN|PF00005:581-731	TAP1_HUMAN|PF00005:581-731	ABC transporter	ABC transporter	0.73348483	1
P9WGD9	G3V4F7	ftsY Rv2921c MTCY338.10c	SRP54	SRP54_HUMAN|PF00448:101-296	SRP54_HUMAN|PF00448:101-296	SRP54-type protein, GTPase domain	SRP54-type protein, GTPase domain	0.73348483	8
P9WGD9	P61011	ftsY Rv2921c MTCY338.10c	SRP54	SRP54_HUMAN|PF00448:101-296	SRP54_HUMAN|PF02881:6-83	SRP54-type protein, GTPase domain	SRP54-type protein, helical bundle domain	0.73348483	8
P9WHH9	E9PEX6	lpdC lpd Rv0462 MTV038.06	DLD	DLDH_HUMAN|PF07992:43-361	DLDH_HUMAN|PF00070:215-299	Pyridine nucleotide-disulphide oxidoreductase	Pyridine nucleotide-disulphide oxidoreductase	0.73348483	8
P9WHH9	P09622	lpdC lpd Rv0462 MTV038.06	DLD GCSL LAD PHE3	DLDH_HUMAN|PF07992:43-361	DLDH_HUMAN|PF07992:43-361	Pyridine nucleotide-disulphide oxidoreductase	Pyridine nucleotide-disulphide oxidoreductase	0.73348483	8
P9WGD9	P61011	ftsY Rv2921c MTCY338.10c	SRP54	SRP54_HUMAN|PF00448:101-296	SRP54_HUMAN|PF02978:326-431	SRP54-type protein, GTPase domain	Signal peptide binding domain	0.73348483	8
P9WGD9	G3V4F7	ftsY Rv2921c MTCY338.10c	SRP54	SRP54_HUMAN|PF00448:101-296	SRP54_HUMAN|PF02978:326-431	SRP54-type protein, GTPase domain	Signal peptide binding domain	0.73348483	8
P9WHH9	P09622	lpdC lpd Rv0462 MTV038.06	DLD GCSL LAD PHE3	DLDH_HUMAN|PF07992:43-361	DLDH_HUMAN|PF00070:215-299	Pyridine nucleotide-disulphide oxidoreductase	Pyridine nucleotide-disulphide oxidoreductase	0.73348483	8
P9WJH7	O60361	ndkA ndk Rv2445c MTCY428.01 MTV008.01c	NME2P1	NDK_YEAST|PF00334:6-140	NDK_YEAST|PF00334:6-140	Nucleoside diphosphate kinase	Nucleoside diphosphate kinase	0.73343711	1
P94996	P49327	pks7 Rv1661 RVBD_1661 P425_01722	FASN FAS	FAS_RAT|PF00109:1-239	FAS_RAT|PF02801:243-360	Beta-ketoacyl synthase, N-terminal domain	Beta-ketoacyl synthase, C-terminal domain	0.73332394	8
P96281	P62191	Rv0435c RVBD_0435c LH57_02325 P425_00448	PSMC1	O76371_CAEEL|PF00004:214-347	PRS10_CAEEL|PF00004:187-320	ATPase family associated with various cellular activities (AAA)	ATPase family associated with various cellular activities (AAA)	0.73317392	1
P96281	P35998	Rv0435c RVBD_0435c LH57_02325 P425_00448	PSMC2 MSS1	O76371_CAEEL|PF00004:214-347	PRS10_CAEEL|PF00004:187-320	ATPase family associated with various cellular activities (AAA)	ATPase family associated with various cellular activities (AAA)	0.73317392	1
P9WGV1	Q00266	metK Rv1392 MTCY21B4.09	MAT1A AMS1 MATA1	METK_SCHPO|PF02772:115-237	METK_SCHPO|PF02772:115-237	S-adenosylmethionine synthetase, central domain	S-adenosylmethionine synthetase, central domain	0.7327578	9
P9WGV1	P31153	metK Rv1392 MTCY21B4.09	MAT2A AMS2 MATA2	METK_SCHPO|PF02772:115-237	METK_SCHPO|PF02772:115-237	S-adenosylmethionine synthetase, central domain	S-adenosylmethionine synthetase, central domain	0.7327578	9
P9WGV1	P31153	metK Rv1392 MTCY21B4.09	MAT2A AMS2 MATA2	METK_ECOLI|PF00438:2-101	METK_ECOLI|PF00438:2-101	S-adenosylmethionine synthetase, N-terminal domain	S-adenosylmethionine synthetase, N-terminal domain	0.73238583	9
P9WMJ7	Q14568	htpG Rv2299c MTCY339.11	HSP90AA2 HSPCAL3	HSP90_SCHPO|PF02518:27-178	HSP90_SCHPO|PF02518:27-178	Histidine kinase-, DNA gyrase B-, and HSP90-like ATPase	Histidine kinase-, DNA gyrase B-, and HSP90-like ATPase	0.73236193	4
P9WMJ9	P11142	dnaK Rv0350 MTCY13E10.10	HSPA8 HSC70 HSP73 HSPA10	GRP78_YEAST|PF00012:52-655	GRP78_YEAST|PF00012:52-655	Hsp70 protein	Hsp70 protein	0.73230322	1
P9WQN5	P17980	mpa Rv2115c MTCY261.11c	PSMC3 TBP1	PRS8_HUMAN|PF00004:186-319	PRS4_HUMAN|PF00004:222-355	ATPase family associated with various cellular activities (AAA)	ATPase family associated with various cellular activities (AAA)	0.73222128	1
P9WQN5	E9PM69	mpa Rv2115c MTCY261.11c	PSMC3	PRS7_HUMAN|PF00004:212-345	PRS4_HUMAN|PF00004:222-355	ATPase family associated with various cellular activities (AAA)	ATPase family associated with various cellular activities (AAA)	0.73222128	1
P9WQN5	R4GNH3	mpa Rv2115c MTCY261.11c	PSMC3	PRS7_HUMAN|PF00004:212-345	PRS4_HUMAN|PF00004:222-355	ATPase family associated with various cellular activities (AAA)	ATPase family associated with various cellular activities (AAA)	0.73222128	1
P9WQN5	E9PM69	mpa Rv2115c MTCY261.11c	PSMC3	PRS8_HUMAN|PF00004:186-319	PRS4_HUMAN|PF00004:222-355	ATPase family associated with various cellular activities (AAA)	ATPase family associated with various cellular activities (AAA)	0.73222128	1
P9WQN5	P17980	mpa Rv2115c MTCY261.11c	PSMC3 TBP1	PRS7_HUMAN|PF00004:212-345	PRS4_HUMAN|PF00004:222-355	ATPase family associated with various cellular activities (AAA)	ATPase family associated with various cellular activities (AAA)	0.73222128	1
P9WQN5	R4GNH3	mpa Rv2115c MTCY261.11c	PSMC3	PRS8_HUMAN|PF00004:186-319	PRS4_HUMAN|PF00004:222-355	ATPase family associated with various cellular activities (AAA)	ATPase family associated with various cellular activities (AAA)	0.73222128	1
O53158	Q92947	fadE15 Rv1467c RVBD_1467c LH57_08045 P425_01523	GCDH	GCDH_HUMAN|PF02770:176-230	GCDH_HUMAN|PF02771:61-172	Acyl-CoA dehydrogenase, middle domain	Acyl-CoA dehydrogenase, N-terminal domain	0.73212021	8
O53158	Q92947	fadE15 Rv1467c RVBD_1467c LH57_08045 P425_01523	GCDH	GCDH_HUMAN|PF02770:176-230	GCDH_HUMAN|PF02770:176-230	Acyl-CoA dehydrogenase, middle domain	Acyl-CoA dehydrogenase, middle domain	0.73212021	8
O53158	Q92947	fadE15 Rv1467c RVBD_1467c LH57_08045 P425_01523	GCDH	GCDH_HUMAN|PF02770:176-230	GCDH_HUMAN|PF00441:287-429	Acyl-CoA dehydrogenase, middle domain	Acyl-CoA dehydrogenase, C-terminal domain	0.73212021	8
P96281	P62195	Rv0435c RVBD_0435c LH57_02325 P425_00448	PSMC5 SUG1	PRS7_HUMAN|PF00004:212-345	PRS4_HUMAN|PF00004:222-355	ATPase family associated with various cellular activities (AAA)	ATPase family associated with various cellular activities (AAA)	0.73206557	1
P9WQN5	Q9UN37	mpa Rv2115c MTCY261.11c	VPS4A VPS4	VPS4_YEAST|PF00004:169-298	VPS4B_HUMAN|PF09336:380-441	ATPase family associated with various cellular activities (AAA)	Vps4 C terminal oligomerisation domain	0.73195287	2
P96281	O75351	Rv0435c RVBD_0435c LH57_02325 P425_00448	VPS4B SKD1 VPS42 MIG1	VPS4B_HUMAN|PF00004:170-300	VPS4_YEAST|PF09336:372-433	ATPase family associated with various cellular activities (AAA)	Vps4 C terminal oligomerisation domain	0.73184766	2
P9WNX3	Q13363	serA Rv2996c MTV012.10	CTBP1 CTBP	CTBP2_MOUSE|PF02826:139-323	CTBP2_MOUSE|PF02826:139-323	D-isomer specific 2-hydroxyacid dehydrogenase, NAD binding domain	D-isomer specific 2-hydroxyacid dehydrogenase, NAD binding domain	0.73171921	4
P9WJH7	P15531	ndkA ndk Rv2445c MTCY428.01 MTV008.01c	NME1 NDPKA NM23	NDK_SCHPO|PF00334:4-138	NDK_SCHPO|PF00334:4-138	Nucleoside diphosphate kinase	Nucleoside diphosphate kinase	0.73108549	1
P9WGV1	P31153	metK Rv1392 MTCY21B4.09	MAT2A AMS2 MATA2	METK_ECOLI|PF02772:113-231	METK_ECOLI|PF02773:233-370	S-adenosylmethionine synthetase, central domain	S-adenosylmethionine synthetase, C-terminal domain	0.73068598	9
P9WMJ9	P34931	dnaK Rv0350 MTCY13E10.10	HSPA1L	GRP78_YEAST|PF00012:52-655	GRP78_YEAST|PF00012:52-655	Hsp70 protein	Hsp70 protein	0.73047929	1
P9WMJ9	P08107	dnaK Rv0350 MTCY13E10.10	HSPA1A HSPA1 HSX70; HSPA1B	GRP78_YEAST|PF00012:52-655	GRP78_YEAST|PF00012:52-655	Hsp70 protein	Hsp70 protein	0.73047929	1
P9WQB7	P32119	ahpC Rv2428	PRDX2 NKEFB TDPX1	PRDX1_HUMAN|PF00578:8-142	PRDX1_HUMAN|PF10417:162-197	AhpC/TSA family	C-terminal domain of 1-Cys peroxiredoxin	0.730315	3
P96281	P62333	Rv0435c RVBD_0435c LH57_02325 P425_00448	PSMC6 SUG2	PRS4_HUMAN|PF00004:222-355	PRS7_HUMAN|PF00004:212-345	ATPase family associated with various cellular activities (AAA)	ATPase family associated with various cellular activities (AAA)	0.73020066	1
P9WG43	P60174	tpiA tpi Rv1438 MTCY493.16c	TPI1 TPI	TPIS_HUMAN|PF00121:44-282	TPIS_HUMAN|PF00121:44-282	Triosephosphate isomerase	Triosephosphate isomerase	0.73006849	1
P9WJH7	Q4TT34	ndkA ndk Rv2445c MTCY428.01 MTV008.01c	NME4	NDKA_HUMAN|PF00334:5-139	NDKA_HUMAN|PF00334:5-139	Nucleoside diphosphate kinase	Nucleoside diphosphate kinase	0.72999726	1
P9WJH7	O00746	ndkA ndk Rv2445c MTCY428.01 MTV008.01c	NME4 NM23D	NDKA_HUMAN|PF00334:5-139	NDKA_HUMAN|PF00334:5-139	Nucleoside diphosphate kinase	Nucleoside diphosphate kinase	0.72999726	1
P9WJH7	F2Z2X0	ndkA ndk Rv2445c MTCY428.01 MTV008.01c	NME4	NDKA_HUMAN|PF00334:5-139	NDKA_HUMAN|PF00334:5-139	Nucleoside diphosphate kinase	Nucleoside diphosphate kinase	0.72999726	1
P96281	P62195	Rv0435c RVBD_0435c LH57_02325 P425_00448	PSMC5 SUG1	PRS10_CAEEL|PF00004:187-320	O76371_CAEEL|PF00004:214-347	ATPase family associated with various cellular activities (AAA)	ATPase family associated with various cellular activities (AAA)	0.72978627	1
P9WMJ9	P54652	dnaK Rv0350 MTCY13E10.10	HSPA2	GRP78_YEAST|PF00012:52-655	GRP78_YEAST|PF00012:52-655	Hsp70 protein	Hsp70 protein	0.72956562	1
P9WQE7	P49327	ppsA Rv2931 MTCY338.20	FASN FAS	FAS_RAT|PF00109:1-239	FAS_RAT|PF00698:493-810	Beta-ketoacyl synthase, N-terminal domain	Acyl transferase domain	0.7293833	8
O05855	Q86TM3	rhlE Rv3211 RVBD_3211 LH57_17555 P425_03348	DDX53 CAGE	DDX17_DROME|PF00271:548-625	DDX17_DROME|PF00270:305-476	Helicase conserved C-terminal domain	DEAD/DEAH box helicase	0.72937507	3
P9WPU7	P06576	atpA Rv1308 MTCY373.28	ATP5B ATPMB ATPSB	ATPA_ECOLI|PF00306:387-488	ATPB_ECOLI|PF00306:355-460	ATP synthase alpha/beta chain, C terminal domain	ATP synthase alpha/beta chain, C terminal domain	0.72935588	5
P9WQG1	Q5T4U5	fadE25 acd Rv3274c MTCY71.14c	ACADM hCG_22915	ACADM_HUMAN|PF00441:267-416	ACADM_HUMAN|PF02771:42-153	Acyl-CoA dehydrogenase, C-terminal domain	Acyl-CoA dehydrogenase, N-terminal domain	0.72932023	7
P9WGV1	P31153	metK Rv1392 MTCY21B4.09	MAT2A AMS2 MATA2	METK_ECOLI|PF02772:113-231	METK_ECOLI|PF00438:2-101	S-adenosylmethionine synthetase, central domain	S-adenosylmethionine synthetase, N-terminal domain	0.72925373	9
P9WQE1	P49327	ppsE Rv2935	FASN FAS	FAS_RAT|PF02801:243-360	FAS_RAT|PF00109:1-239	Beta-ketoacyl synthase, C-terminal domain	Beta-ketoacyl synthase, N-terminal domain	0.72895473	8
P9WQE9	P49327	pks2 msl-2 Rv3825c	FASN FAS	FAS_RAT|PF00109:1-239	FAS_RAT|PF00109:1-239	Beta-ketoacyl synthase, N-terminal domain	Beta-ketoacyl synthase, N-terminal domain	0.72895473	8
P9WQN5	P62195	mpa Rv2115c MTCY261.11c	PSMC5 SUG1	PRS8_HUMAN|PF00004:186-319	PRS6B_HUMAN|PF00004:202-335	ATPase family associated with various cellular activities (AAA)	ATPase family associated with various cellular activities (AAA)	0.72873864	1
P96824	J3QRD1	Rv0147 RVBD_0147 P425_00153	ALDH3A2	AL3A1_HUMAN|PF00171:1-428	AL3A1_HUMAN|PF00171:1-428	Aldehyde dehydrogenase family	Aldehyde dehydrogenase family	0.72843737	1
P9WQN5	P62191	mpa Rv2115c MTCY261.11c	PSMC1	PRS4_HUMAN|PF00004:222-355	PRS7_HUMAN|PF00004:212-345	ATPase family associated with various cellular activities (AAA)	ATPase family associated with various cellular activities (AAA)	0.7281298	1
P96281	P62333	Rv0435c RVBD_0435c LH57_02325 P425_00448	PSMC6 SUG2	PRS6B_HUMAN|PF00004:202-335	PRS8_HUMAN|PF00004:186-319	ATPase family associated with various cellular activities (AAA)	ATPase family associated with various cellular activities (AAA)	0.72807349	1
P9WQB7	Q13162	ahpC Rv2428	PRDX4	PRDX4_HUMAN|PF00578:81-214	PRDX4_HUMAN|PF00578:81-214	AhpC/TSA family	AhpC/TSA family	0.72801099	3
P9WQB7	Q13162	ahpC Rv2428	PRDX4	PRDX4_HUMAN|PF00578:81-214	PRDX4_HUMAN|PF10417:234-269	AhpC/TSA family	C-terminal domain of 1-Cys peroxiredoxin	0.72801099	3
P9WMJ7	Q58FF6	htpG Rv2299c MTCY339.11	HSP90AB4P	HS90B_HUMAN|PF00183:191-724	HS90B_HUMAN|PF02518:35-188	Hsp90 protein	Histidine kinase-, DNA gyrase B-, and HSP90-like ATPase	0.72797459	4
P9WPC3	Q16740	clpP2 Rv2460c MTV008.16c	CLPP	CLPP_BACSU|PF00574:12-193	CLPP_BACSU|PF00574:12-193	Clp protease	Clp protease	0.72777469	1
P9WQN5	P62191	mpa Rv2115c MTCY261.11c	PSMC1	PRS10_CAEEL|PF00004:187-320	O76371_CAEEL|PF00004:214-347	ATPase family associated with various cellular activities (AAA)	ATPase family associated with various cellular activities (AAA)	0.72770186	1
P96281	P43686	Rv0435c RVBD_0435c LH57_02325 P425_00448	PSMC4 MIP224 TBP7	PRS4_HUMAN|PF00004:222-355	PRS7_HUMAN|PF00004:212-345	ATPase family associated with various cellular activities (AAA)	ATPase family associated with various cellular activities (AAA)	0.72744691	1
P9WGV1	P31153	metK Rv1392 MTCY21B4.09	MAT2A AMS2 MATA2	METK1_YEAST|PF00438:3-102	METK1_YEAST|PF02772:115-237	S-adenosylmethionine synthetase, N-terminal domain	S-adenosylmethionine synthetase, central domain	0.72706946	9
P9WGV1	P31153	metK Rv1392 MTCY21B4.09	MAT2A AMS2 MATA2	METK1_YEAST|PF00438:3-102	METK2_YEAST|PF02772:117-239	S-adenosylmethionine synthetase, N-terminal domain	S-adenosylmethionine synthetase, central domain	0.72706946	9
P9WPU7	P06576	atpA Rv1308 MTCY373.28	ATP5B ATPMB ATPSB	ATPA_ECOLI|PF00006:148-375	ATPB_ECOLI|PF02874:6-73	ATP synthase alpha/beta family, nucleotide-binding domain	ATP synthase alpha/beta family, beta-barrel domain	0.72701444	5
P96281	P62195	Rv0435c RVBD_0435c LH57_02325 P425_00448	PSMC5 SUG1	PRS10_HUMAN|PF00004:170-303	PRS6A_HUMAN|PF00004:223-356	ATPase family associated with various cellular activities (AAA)	ATPase family associated with various cellular activities (AAA)	0.72669113	1
P9WMJ7	P08238	htpG Rv2299c MTCY339.11	HSP90AB1 HSP90B HSPC2 HSPCB	HSP90_SCHPO|PF02518:27-178	HSP90_SCHPO|PF02518:27-178	Histidine kinase-, DNA gyrase B-, and HSP90-like ATPase	Histidine kinase-, DNA gyrase B-, and HSP90-like ATPase	0.72668631	4
P9WGD7	G3V4F7	ffh Rv2916c MTCY338.04c	SRP54	SRP54_HUMAN|PF02978:326-431,SRP54_MOUSE	SRP54_HUMAN|PF00448:101-296	Signal peptide binding domain	SRP54-type protein, GTPase domain	0.72663608	8
P9WGD7	G3V4F7	ffh Rv2916c MTCY338.04c	SRP54	SRP54_HUMAN|PF02978:326-431,SRP54_MOUSE	SRP54_HUMAN|PF02978:326-431	Signal peptide binding domain	Signal peptide binding domain	0.72663608	8
P9WGD7	P61011	ffh Rv2916c MTCY338.04c	SRP54	SRP54_HUMAN|PF02978:326-431,SRP54_MOUSE	SRP54_HUMAN|PF02881:6-83	Signal peptide binding domain	SRP54-type protein, helical bundle domain	0.72663608	8
P9WGD7	P61011	ffh Rv2916c MTCY338.04c	SRP54	SRP54_HUMAN|PF02978:326-431,SRP54_MOUSE	SRP54_HUMAN|PF00448:101-296	Signal peptide binding domain	SRP54-type protein, GTPase domain	0.72663608	8
P9WGD7	P09132	ffh Rv2916c MTCY338.04c	SRP19	SRP54_HUMAN|PF02978:326-431,SRP54_MOUSE	SRP19_HUMAN|PF01922:16-116	Signal peptide binding domain	SRP19 protein	0.72663608	1
O65934	Q03518	Rv1747	TAP1 ABCB2 PSF1 RING4 Y3	TAP1_HUMAN|PF00005:581-731	TAP1_HUMAN|PF00005:581-731	ABC transporter	ABC transporter	0.72663608	1
P9WGD7	P61011	ffh Rv2916c MTCY338.04c	SRP54	SRP54_HUMAN|PF02978:326-431,SRP54_MOUSE	SRP54_HUMAN|PF02978:326-431	Signal peptide binding domain	Signal peptide binding domain	0.72663608	8
P9WPU7	P36542	atpA Rv1308 MTCY373.28	ATP5C1 ATP5C ATP5CL1	ATPA_YEAST|PF00006:185-409	ATPG_YEAST|PF00231:34-310	ATP synthase alpha/beta family, nucleotide-binding domain	ATP synthase	0.72630297	2
P9WQG1	Q9UKU7	fadE25 acd Rv3274c MTCY71.14c	ACAD8 ARC42 IBD	ACADM_HUMAN|PF00441:267-416	ACADM_HUMAN|PF02770:157-208	Acyl-CoA dehydrogenase, C-terminal domain	Acyl-CoA dehydrogenase, middle domain	0.7260062	7
P9WKI7	P35520	guaB guaB2 Rv3411c MTCY78.17	CBS	CBS_HUMAN|PF00571:414-470	CBS_HUMAN|PF00291:80-376	CBS domain	Pyridoxal-phosphate dependent enzyme	0.72594766	3
P9WJH7	O60361	ndkA ndk Rv2445c MTCY428.01 MTV008.01c	NME2P1	NDKM_HUMAN|PF00334:38-172	NDKM_HUMAN|PF00334:38-172	Nucleoside diphosphate kinase	Nucleoside diphosphate kinase	0.72581678	1
P9WMJ7	P08238	htpG Rv2299c MTCY339.11	HSP90AB1 HSP90B HSPC2 HSPCB	HS90A_HUMAN|PF00183:196-732	HS90A_HUMAN|PF00183:196-732	Hsp90 protein	Hsp90 protein	0.72566797	4
P9WH05	Q7L014	deaD csdA Rv1253 MTCY50.29c	DDX46 KIAA0801	DDX17_DROME|PF00271:548-625	DDX17_DROME|PF00270:305-476	Helicase conserved C-terminal domain	DEAD/DEAH box helicase	0.72547915	3
P9WMJ9	P11142	dnaK Rv0350 MTCY13E10.10	HSPA8 HSC70 HSP73 HSPA10	Q8I2X4_PLAF7|PF00012:30-632	Q8I2X4_PLAF7|PF00012:30-632	Hsp70 protein	Hsp70 protein	0.72533578	1
P9WFU7	Q15046	lysX lysS2 lysU mprF Rv1640c MTCY06H11.04c	KARS KIAA0070	SYK_HUMAN|PF01336:126-206	SYK_HUMAN|PF00152:222-575	OB-fold nucleic acid binding domain	tRNA synthetases class II (D, K and N)	0.72525857	3
P9WGC7	P53597	sucD Rv0952 MTCY10D7.22c	SUCLG1	SUCD_ECOLI|PF02629:6-99	SUCD_ECOLI|PF00549:151-272	CoA binding domain	CoA-ligase	0.72498276	2
P9WPU5	P36542	atpD Rv1310 MTCY373.30	ATP5C1 ATP5C ATP5CL1	ATPB_YEAST|PF00006:169-388	ATPG_YEAST|PF00231:34-310	ATP synthase alpha/beta family, nucleotide-binding domain	ATP synthase	0.72456332	2
P96281	Q9UN37	Rv0435c RVBD_0435c LH57_02325 P425_00448	VPS4A VPS4	VPS4B_HUMAN|PF00004:170-300	VPS4_YEAST|PF09336:372-433	ATPase family associated with various cellular activities (AAA)	Vps4 C terminal oligomerisation domain	0.72451984	2
P9WPD1	Q9H078	clpB Rv0384c MTV036.19c	CLPB HSP78 SKD3	CLPB_ECOLI|PF07724:596-760	CLPB_ECOLI|PF07724:596-760	AAA domain (Cdc48 subfamily)	AAA domain (Cdc48 subfamily)	0.72425962	6
P94996	P49327	pks7 Rv1661 RVBD_1661 P425_01722	FASN FAS	FAS_RAT|PF02801:243-360	FAS_RAT|PF00109:1-239	Beta-ketoacyl synthase, C-terminal domain	Beta-ketoacyl synthase, N-terminal domain	0.72425824	8
P9WKE3	P21108	prs prsA Rv1017c MTCY10G2.32	PRPS1L1 PRPS3 PRPSL	PRPS1_HUMAN|PF14572:199-314	PRPS1_HUMAN|PF14572:199-314	Phosphoribosyl synthetase-associated domain	Phosphoribosyl synthetase-associated domain	0.72417954	3
P96281	P62195	Rv0435c RVBD_0435c LH57_02325 P425_00448	PSMC5 SUG1	O76371_CAEEL|PF00004:214-347	PRS10_CAEEL|PF00004:187-320	ATPase family associated with various cellular activities (AAA)	ATPase family associated with various cellular activities (AAA)	0.72408839	1
P9WGV1	P31153	metK Rv1392 MTCY21B4.09	MAT2A AMS2 MATA2	Q7K6A4_PLAF7|PF02772:121-246	Q7K6A4_PLAF7|PF02773:248-389	S-adenosylmethionine synthetase, central domain	S-adenosylmethionine synthetase, C-terminal domain	0.72403867	9
P9WPU9	P25705	atpG Rv1309 MTCY373.29	ATP5A1 ATP5A ATP5AL2 ATPM	ATPG_HUMAN|PF00231:26-297	ATPA_HUMAN|PF00006:191-415	ATP synthase	ATP synthase alpha/beta family, nucleotide-binding domain	0.72387844	2
P9WPU9	P06576	atpG Rv1309 MTCY373.29	ATP5B ATPMB ATPSB	ATPG_HUMAN|PF00231:26-297	ATPB_HUMAN|PF00306:418-528	ATP synthase	ATP synthase alpha/beta chain, C terminal domain	0.72387844	2
P9WPU9	P06576	atpG Rv1309 MTCY373.29	ATP5B ATPMB ATPSB	ATPG_HUMAN|PF00231:26-297	ATPB_HUMAN|PF00006:185-405	ATP synthase	ATP synthase alpha/beta family, nucleotide-binding domain	0.72387844	2
P9WPU9	P25705	atpG Rv1309 MTCY373.29	ATP5A1 ATP5A ATP5AL2 ATPM	ATPG_HUMAN|PF00231:26-297	ATPA_HUMAN|PF00306:427-529	ATP synthase	ATP synthase alpha/beta chain, C terminal domain	0.72387844	2
P9WQN5	P62195	mpa Rv2115c MTCY261.11c	PSMC5 SUG1	PRS4_HUMAN|PF00004:222-355	PRS7_HUMAN|PF00004:212-345	ATPase family associated with various cellular activities (AAA)	ATPase family associated with various cellular activities (AAA)	0.72383907	1
P9WQN5	P35998	mpa Rv2115c MTCY261.11c	PSMC2 MSS1	PRS4_HUMAN|PF00004:222-355	PRS8_HUMAN|PF00004:186-319	ATPase family associated with various cellular activities (AAA)	ATPase family associated with various cellular activities (AAA)	0.72383907	1
P9WGV1	P31153	metK Rv1392 MTCY21B4.09	MAT2A AMS2 MATA2	METK2_YEAST|PF02772:117-239	METK2_YEAST|PF02772:117-239	S-adenosylmethionine synthetase, central domain	S-adenosylmethionine synthetase, central domain	0.7238066	9
P9WGV1	P31153	metK Rv1392 MTCY21B4.09	MAT2A AMS2 MATA2	METK2_YEAST|PF02772:117-239	METK1_YEAST|PF02772:115-237	S-adenosylmethionine synthetase, central domain	S-adenosylmethionine synthetase, central domain	0.7238066	9
P96281	P62333	Rv0435c RVBD_0435c LH57_02325 P425_00448	PSMC6 SUG2	PRS4_HUMAN|PF00004:222-355	PRS8_HUMAN|PF00004:186-319	ATPase family associated with various cellular activities (AAA)	ATPase family associated with various cellular activities (AAA)	0.72375894	1
P9WH05	Q86XP3	deaD csdA Rv1253 MTCY50.29c	DDX42	DDX17_DROME|PF00271:548-625	DDX17_DROME|PF00270:305-476	Helicase conserved C-terminal domain	DEAD/DEAH box helicase	0.72349153	3
P9WGV3	Q96HN2	ahcY sahH Rv3248c MTCY20B11.23c	AHCYL2 KIAA0828	SAHH_HUMAN|PF00670:191-352	SAHH_HUMAN|PF05221:5-431	S-adenosyl-L-homocysteine hydrolase, NAD binding domain	S-adenosyl-L-homocysteine hydrolase	0.7234708	4
P9WGV1	Q00266	metK Rv1392 MTCY21B4.09	MAT1A AMS1 MATA1	METK1_YEAST|PF00438:3-102	METK2_YEAST|PF02772:117-239	S-adenosylmethionine synthetase, N-terminal domain	S-adenosylmethionine synthetase, central domain	0.72291078	9
P9WGV1	Q00266	metK Rv1392 MTCY21B4.09	MAT1A AMS1 MATA1	METK1_YEAST|PF00438:3-102	METK1_YEAST|PF02772:115-237	S-adenosylmethionine synthetase, N-terminal domain	S-adenosylmethionine synthetase, central domain	0.72291078	9
P9WIS1	F8WF02	bkdB pdhB Rv2496c	PDHB	Q7K5K3_DROME|PF02779:27-204	Q7K5K3_DROME|PF02779:27-204	Transketolase, pyrimidine binding domain	Transketolase, pyrimidine binding domain	0.7228181	4
P9WIS1	C9J634	bkdB pdhB Rv2496c	PDHB	Q7K5K3_DROME|PF02779:27-204	Q7K5K3_DROME|PF02779:27-204	Transketolase, pyrimidine binding domain	Transketolase, pyrimidine binding domain	0.7228181	4
P9WIS1	P11177	bkdB pdhB Rv2496c	PDHB PHE1B	Q7K5K3_DROME|PF02779:27-204	Q7K5K3_DROME|PF02779:27-204	Transketolase, pyrimidine binding domain	Transketolase, pyrimidine binding domain	0.7228181	4
O05855	Q9NXZ2	rhlE Rv3211 RVBD_3211 LH57_17555 P425_03348	DDX43 HAGE	DDX17_DROME|PF00271:548-625	DDX17_DROME|PF00270:305-476	Helicase conserved C-terminal domain	DEAD/DEAH box helicase	0.72272332	3
P9WMJ9	P17066	dnaK Rv0350 MTCY13E10.10	HSPA6 HSP70B	GRP78_YEAST|PF00012:52-655	GRP78_YEAST|PF00012:52-655	Hsp70 protein	Hsp70 protein	0.72267628	1
P9WQH5	E7ETT1	accD6 Rv2247 MTCY427.28	PCCB	PCCB_HUMAN|PF01039:57-537	PCCB_HUMAN|PF01039:57-537	Carboxyl transferase domain	Carboxyl transferase domain	0.72266175	1
P9WQH5	C9JQS9	accD6 Rv2247 MTCY427.28	PCCB	PCCB_HUMAN|PF01039:57-537	PCCB_HUMAN|PF01039:57-537	Carboxyl transferase domain	Carboxyl transferase domain	0.72266175	1
P9WH05	P26196	deaD csdA Rv1253 MTCY50.29c	DDX6 HLR2 RCK	DHH1_YEAST|PF00271:301-378	DHH1_YEAST|PF00271:301-378	Helicase conserved C-terminal domain	Helicase conserved C-terminal domain	0.72259947	2
P96890	Q96RQ3	accA3 Rv3285 RVBD_3285 LH57_17955 P425_03425	MCCC1 MCCA	ACCC_ECOLI|PF00289:1-110	ACCC_ECOLI|PF02786:115-324	Carbamoyl-phosphate synthase L chain, N-terminal domain	Carbamoyl-phosphate synthase L chain, ATP binding domain	0.72249567	7
P96890	E9PHF7	accA3 Rv3285 RVBD_3285 LH57_17955 P425_03425	MCCC1	ACCC_ECOLI|PF00289:1-110	ACCC_ECOLI|PF02786:115-324	Carbamoyl-phosphate synthase L chain, N-terminal domain	Carbamoyl-phosphate synthase L chain, ATP binding domain	0.72249567	7
P96890	G5E9X5	accA3 Rv3285 RVBD_3285 LH57_17955 P425_03425	MCCC1 hCG_1811721	ACCC_ECOLI|PF00289:1-110	ACCC_ECOLI|PF02786:115-324	Carbamoyl-phosphate synthase L chain, N-terminal domain	Carbamoyl-phosphate synthase L chain, ATP binding domain	0.72249567	7
P9WQE7	P49327	ppsA Rv2931 MTCY338.20	FASN FAS	FAS_RAT|PF00109:1-239	FAS_RAT|PF02801:243-360	Beta-ketoacyl synthase, N-terminal domain	Beta-ketoacyl synthase, C-terminal domain	0.72244031	8
P9WKE3	P60891	prs prsA Rv1017c MTCY10G2.32	PRPS1	Q9VT33_DROME|PF13793:51-190	Q9VT33_DROME|PF14572:269-384	N-terminal domain of ribose phosphate pyrophosphokinase	Phosphoribosyl synthetase-associated domain	0.72242231	4
P9WKE3	B1ALA9	prs prsA Rv1017c MTCY10G2.32	PRPS1	Q9VT33_DROME|PF13793:51-190	Q9VT33_DROME|PF14572:269-384	N-terminal domain of ribose phosphate pyrophosphokinase	Phosphoribosyl synthetase-associated domain	0.72242231	4
P9WGI9	P34896	glyA1 glyA Rv1093 MTV017.46	SHMT1	GLYM_HUMAN|PF00464:49-448	GLYM_HUMAN|PF00464:49-448	Serine hydroxymethyltransferase	Serine hydroxymethyltransferase	0.72212049	1
P9WQN5	P62191	mpa Rv2115c MTCY261.11c	PSMC1	PRS10_HUMAN|PF00004:170-303	PRS6A_HUMAN|PF00004:223-356	ATPase family associated with various cellular activities (AAA)	ATPase family associated with various cellular activities (AAA)	0.72178529	1
P96281	P17980	Rv0435c RVBD_0435c LH57_02325 P425_00448	PSMC3 TBP1	PRS8_HUMAN|PF00004:186-319	PRS6B_HUMAN|PF00004:202-335	ATPase family associated with various cellular activities (AAA)	ATPase family associated with various cellular activities (AAA)	0.72176728	1
P96281	E9PM69	Rv0435c RVBD_0435c LH57_02325 P425_00448	PSMC3	PRS8_HUMAN|PF00004:186-319	PRS6B_HUMAN|PF00004:202-335	ATPase family associated with various cellular activities (AAA)	ATPase family associated with various cellular activities (AAA)	0.72176728	1
P96281	R4GNH3	Rv0435c RVBD_0435c LH57_02325 P425_00448	PSMC3	PRS8_HUMAN|PF00004:186-319	PRS6B_HUMAN|PF00004:202-335	ATPase family associated with various cellular activities (AAA)	ATPase family associated with various cellular activities (AAA)	0.72176728	1
P9WMJ9	P17066	dnaK Rv0350 MTCY13E10.10	HSPA6 HSP70B	Q8I2X4_PLAF7|PF00012:30-632	Q8I2X4_PLAF7|PF00012:30-632	Hsp70 protein	Hsp70 protein	0.72170908	1
P9WJH7	O60361	ndkA ndk Rv2445c MTCY428.01 MTV008.01c	NME2P1	NDK_SCHPO|PF00334:4-138	NDK_SCHPO|PF00334:4-138	Nucleoside diphosphate kinase	Nucleoside diphosphate kinase	0.72162733	1
P9WGV1	P31153	metK Rv1392 MTCY21B4.09	MAT2A AMS2 MATA2	METK2_YEAST|PF00438:5-104	METK2_YEAST|PF02772:117-239	S-adenosylmethionine synthetase, N-terminal domain	S-adenosylmethionine synthetase, central domain	0.72162317	9
P9WGV1	P31153	metK Rv1392 MTCY21B4.09	MAT2A AMS2 MATA2	METK2_YEAST|PF00438:5-104	METK1_YEAST|PF02772:115-237	S-adenosylmethionine synthetase, N-terminal domain	S-adenosylmethionine synthetase, central domain	0.72162317	9
P9WNL1	P09104	eno Rv1023 MTCY10G2.26c	ENO2	ENO_ECOLI|PF00113:143-431	ENO_ECOLI|PF00113:143-431	Enolase, C-terminal TIM barrel domain	Enolase, C-terminal TIM barrel domain	0.721601	4
P9WMJ9	P54652	dnaK Rv0350 MTCY13E10.10	HSPA2	Q8I2X4_PLAF7|PF00012:30-632	Q8I2X4_PLAF7|PF00012:30-632	Hsp70 protein	Hsp70 protein	0.72125446	1
P9WQN5	P43686	mpa Rv2115c MTCY261.11c	PSMC4 MIP224 TBP7	PRS4_HUMAN|PF00004:222-355	PRS8_HUMAN|PF00004:186-319	ATPase family associated with various cellular activities (AAA)	ATPase family associated with various cellular activities (AAA)	0.72125238	1
P9WQG1	P28330	fadE25 acd Rv3274c MTCY71.14c	ACADL	ACADM_HUMAN|PF00441:267-416	ACADM_HUMAN|PF02770:157-208	Acyl-CoA dehydrogenase, C-terminal domain	Acyl-CoA dehydrogenase, middle domain	0.72124545	7
P9WJH7	A0A087WVT9	ndkA ndk Rv2445c MTCY428.01 MTV008.01c	NME4	NDKM_HUMAN|PF00334:38-172	NDKM_HUMAN|PF00334:38-172	Nucleoside diphosphate kinase	Nucleoside diphosphate kinase	0.72101318	1
P9WGV3	O43865	ahcY sahH Rv3248c MTCY20B11.23c	AHCYL1 DCAL XPVKONA	SAHH_HUMAN|PF00670:191-352	SAHH_HUMAN|PF05221:5-431	S-adenosyl-L-homocysteine hydrolase, NAD binding domain	S-adenosyl-L-homocysteine hydrolase	0.72094383	4
P96281	P62333	Rv0435c RVBD_0435c LH57_02325 P425_00448	PSMC6 SUG2	PRS8_HUMAN|PF00004:186-319	PRS4_HUMAN|PF00004:222-355	ATPase family associated with various cellular activities (AAA)	ATPase family associated with various cellular activities (AAA)	0.72086337	1
P9WNM1	Q9UHD9	tsf Rv2889c MTCY274.20c	UBQLN2 N4BP4 PLIC2 HRIHFB2157	UBQL1_HUMAN|PF00627:546-583	UBQL1_HUMAN|PF00240:42-109	UBA/TS-N domain	Ubiquitin family	0.7204915	3
P95280	Q92947	fadE17 Rv1934c RVBD_1934c LH57_10525 P425_01999	GCDH	GCDH_HUMAN|PF02770:176-230	GCDH_HUMAN|PF00441:287-429	Acyl-CoA dehydrogenase, middle domain	Acyl-CoA dehydrogenase, C-terminal domain	0.72041655	8
P95280	Q92947	fadE17 Rv1934c RVBD_1934c LH57_10525 P425_01999	GCDH	GCDH_HUMAN|PF02770:176-230	GCDH_HUMAN|PF02771:61-172	Acyl-CoA dehydrogenase, middle domain	Acyl-CoA dehydrogenase, N-terminal domain	0.72041655	8
P9WQH7	Q9HCC0	accD5 pccB Rv3280 MTCY71.20	MCCC2 MCCB	PCC5_MYCTU|PF01039:50-546	PCC5_MYCTU|PF01039:50-546	Carboxyl transferase domain	Carboxyl transferase domain	0.72041655	1
P95280	Q92947	fadE17 Rv1934c RVBD_1934c LH57_10525 P425_01999	GCDH	GCDH_HUMAN|PF02770:176-230	GCDH_HUMAN|PF02770:176-230	Acyl-CoA dehydrogenase, middle domain	Acyl-CoA dehydrogenase, middle domain	0.72041655	8
P96281	P43686	Rv0435c RVBD_0435c LH57_02325 P425_00448	PSMC4 MIP224 TBP7	PRS10_CAEEL|PF00004:187-320	O76371_CAEEL|PF00004:214-347	ATPase family associated with various cellular activities (AAA)	ATPase family associated with various cellular activities (AAA)	0.72001389	1
P9WGV1	P31153	metK Rv1392 MTCY21B4.09	MAT2A AMS2 MATA2	Q7K6A4_PLAF7|PF02772:121-246	Q7K6A4_PLAF7|PF00438:9-108	S-adenosylmethionine synthetase, central domain	S-adenosylmethionine synthetase, N-terminal domain	0.72	9
P96281	Q96TA2	Rv0435c RVBD_0435c LH57_02325 P425_00448	YME1L1 FTSH1 YME1L UNQ1868/PRO4304	FTSH_ECOLI|PF00004:188-321	FTSH_ECOLI|PF00004:188-321	ATPase family associated with various cellular activities (AAA)	ATPase family associated with various cellular activities (AAA)	0.71995833	4
P96281	P35998	Rv0435c RVBD_0435c LH57_02325 P425_00448	PSMC2 MSS1	PRS7_HUMAN|PF00004:212-345	PRS4_HUMAN|PF00004:222-355	ATPase family associated with various cellular activities (AAA)	ATPase family associated with various cellular activities (AAA)	0.71990208	1
P9WMJ9	P08107	dnaK Rv0350 MTCY13E10.10	HSPA1A HSPA1 HSX70; HSPA1B	Q8I2X4_PLAF7|PF00012:30-632	Q8I2X4_PLAF7|PF00012:30-632	Hsp70 protein	Hsp70 protein	0.71988888	1
P9WQN5	P35998	mpa Rv2115c MTCY261.11c	PSMC2 MSS1	PRS6B_HUMAN|PF00004:202-335	PRS8_HUMAN|PF00004:186-319	ATPase family associated with various cellular activities (AAA)	ATPase family associated with various cellular activities (AAA)	0.71976107	1
P9WGV1	Q00266	metK Rv1392 MTCY21B4.09	MAT1A AMS1 MATA1	METK2_YEAST|PF02772:117-239	METK1_YEAST|PF02772:115-237	S-adenosylmethionine synthetase, central domain	S-adenosylmethionine synthetase, central domain	0.71966659	9
P9WGV1	Q00266	metK Rv1392 MTCY21B4.09	MAT1A AMS1 MATA1	METK2_YEAST|PF02772:117-239	METK2_YEAST|PF02772:117-239	S-adenosylmethionine synthetase, central domain	S-adenosylmethionine synthetase, central domain	0.71966659	9
P9WQH5	E7EUY3	accD6 Rv2247 MTCY427.28	PCCB	PCCB_HUMAN|PF01039:57-537	PCCB_HUMAN|PF01039:57-537	Carboxyl transferase domain	Carboxyl transferase domain	0.71964436	1
P9WQE9	P49327	pks2 msl-2 Rv3825c	FASN FAS	FAS_RAT|PF00109:1-239	FAS_RAT|PF00698:493-810	Beta-ketoacyl synthase, N-terminal domain	Acyl transferase domain	0.71954847	8
P9WMJ9	E9PKE3	dnaK Rv0350 MTCY13E10.10	HSPA8	GRP78_YEAST|PF00012:52-655	GRP78_YEAST|PF00012:52-655	Hsp70 protein	Hsp70 protein	0.71943867	1
P9WGV1	P31153	metK Rv1392 MTCY21B4.09	MAT2A AMS2 MATA2	METK1_YEAST|PF02772:115-237	METK1_YEAST|PF02772:115-237	S-adenosylmethionine synthetase, central domain	S-adenosylmethionine synthetase, central domain	0.71943311	9
P9WGV1	P31153	metK Rv1392 MTCY21B4.09	MAT2A AMS2 MATA2	METK1_YEAST|PF02772:115-237	METK2_YEAST|PF02772:117-239	S-adenosylmethionine synthetase, central domain	S-adenosylmethionine synthetase, central domain	0.71943311	9
P9WNL1	P06733	eno Rv1023 MTCY10G2.26c	ENO1 ENO1L1 MBPB1 MPB1	ENO_ECOLI|PF03952:3-134	ENO_ECOLI|PF03952:3-134	Enolase, N-terminal domain	Enolase, N-terminal domain	0.71928715	4
P9WH05	Q5STU3	deaD csdA Rv1253 MTCY50.29c	DDX39B	SUB2_YEAST|PF00271:324-401	SUB2_YEAST|PF00270:86-257	Helicase conserved C-terminal domain	DEAD/DEAH box helicase	0.71921207	3
P9WH05	Q13838	deaD csdA Rv1253 MTCY50.29c	DDX39B BAT1 UAP56	SUB2_YEAST|PF00271:324-401	SUB2_YEAST|PF00270:86-257	Helicase conserved C-terminal domain	DEAD/DEAH box helicase	0.71921207	3
O05855	P26196	rhlE Rv3211 RVBD_3211 LH57_17555 P425_03348	DDX6 HLR2 RCK	DHH1_YEAST|PF00271:301-378	DHH1_YEAST|PF00271:301-378	Helicase conserved C-terminal domain	Helicase conserved C-terminal domain	0.71891585	2
P9WKE3	P11908	prs prsA Rv1017c MTCY10G2.32	PRPS2	Q9VT33_DROME|PF13793:51-190	Q9VT33_DROME|PF14572:269-384	N-terminal domain of ribose phosphate pyrophosphokinase	Phosphoribosyl synthetase-associated domain	0.71885673	4
P9WNL1	P13929	eno Rv1023 MTCY10G2.26c	ENO3	ENO_ECOLI|PF03952:3-134	ENO_ECOLI|PF03952:3-134	Enolase, N-terminal domain	Enolase, N-terminal domain	0.71831052	4
P9WHH9	E9PEX6	lpdC lpd Rv0462 MTV038.06	DLD	DLDH_HUMAN|PF02852:389-498	DLDH_HUMAN|PF07992:43-361	Pyridine nucleotide-disulphide oxidoreductase, dimerisation domain	Pyridine nucleotide-disulphide oxidoreductase	0.71830913	8
P9WN83	O14556	gap Rv1436 MTCY493.18c	GAPDHS GAPD2 GAPDH2 GAPDS HSD-35 HSD35	G3P_RABIT|PF00044:2-150	G3P_RABIT|PF02800:155-312	Glyceraldehyde 3-phosphate dehydrogenase, NAD binding domain	Glyceraldehyde 3-phosphate dehydrogenase, C-terminal domain	0.71814971	4
P96281	P35998	Rv0435c RVBD_0435c LH57_02325 P425_00448	PSMC2 MSS1	PRS8_HUMAN|PF00004:186-319	PRS6B_HUMAN|PF00004:202-335	ATPase family associated with various cellular activities (AAA)	ATPase family associated with various cellular activities (AAA)	0.71814483	1
P9WH05	Q86TM3	deaD csdA Rv1253 MTCY50.29c	DDX53 CAGE	DDX17_DROME|PF00271:548-625	DDX17_DROME|PF00270:305-476	Helicase conserved C-terminal domain	DEAD/DEAH box helicase	0.71799721	3
P9WNL1	P13929	eno Rv1023 MTCY10G2.26c	ENO3	ENO_ECOLI|PF00113:143-431	ENO_ECOLI|PF00113:143-431	Enolase, C-terminal TIM barrel domain	Enolase, C-terminal TIM barrel domain	0.71797354	4
P9WH05	H3BLZ8	deaD csdA Rv1253 MTCY50.29c	DDX17	DBP2_YEAST|PF00270:137-308	DBP2_YEAST|PF00270:137-308	DEAD/DEAH box helicase	DEAD/DEAH box helicase	0.71787394	1
P9WH05	Q92841	deaD csdA Rv1253 MTCY50.29c	DDX17	DBP2_YEAST|PF00270:137-308	DBP2_YEAST|PF00270:137-308	DEAD/DEAH box helicase	DEAD/DEAH box helicase	0.71787394	1
P9WGV1	P31153	metK Rv1392 MTCY21B4.09	MAT2A AMS2 MATA2	Q7K6A4_PLAF7|PF02773:248-389	Q7K6A4_PLAF7|PF02772:121-246	S-adenosylmethionine synthetase, C-terminal domain	S-adenosylmethionine synthetase, central domain	0.7178635	9
P9WGV1	Q00266	metK Rv1392 MTCY21B4.09	MAT1A AMS1 MATA1	METK_ECOLI|PF00438:2-101	METK_ECOLI|PF02772:113-231	S-adenosylmethionine synthetase, N-terminal domain	S-adenosylmethionine synthetase, central domain	0.7178433	9
P9WQN5	P62195	mpa Rv2115c MTCY261.11c	PSMC5 SUG1	PRS10_CAEEL|PF00004:187-320	O76371_CAEEL|PF00004:214-347	ATPase family associated with various cellular activities (AAA)	ATPase family associated with various cellular activities (AAA)	0.71778897	1
P9WPU7	P25705	atpA Rv1308 MTCY373.28	ATP5A1 ATP5A ATP5AL2 ATPM	ATPA_ECOLI|PF00306:387-488	ATPA_ECOLI|PF00006:148-375	ATP synthase alpha/beta chain, C terminal domain	ATP synthase alpha/beta family, nucleotide-binding domain	0.71778827	2
P9WJH7	Q4TT34	ndkA ndk Rv2445c MTCY428.01 MTV008.01c	NME4	NDK_YEAST|PF00334:6-140	NDK_YEAST|PF00334:6-140	Nucleoside diphosphate kinase	Nucleoside diphosphate kinase	0.71763152	1
P9WJH7	F2Z2X0	ndkA ndk Rv2445c MTCY428.01 MTV008.01c	NME4	NDK_YEAST|PF00334:6-140	NDK_YEAST|PF00334:6-140	Nucleoside diphosphate kinase	Nucleoside diphosphate kinase	0.71763152	1
P9WJH7	O00746	ndkA ndk Rv2445c MTCY428.01 MTV008.01c	NME4 NM23D	NDK_YEAST|PF00334:6-140	NDK_YEAST|PF00334:6-140	Nucleoside diphosphate kinase	Nucleoside diphosphate kinase	0.71763152	1
P96281	P35998	Rv0435c RVBD_0435c LH57_02325 P425_00448	PSMC2 MSS1	PRS6A_HUMAN|PF00004:223-356	PRS10_HUMAN|PF00004:170-303	ATPase family associated with various cellular activities (AAA)	ATPase family associated with various cellular activities (AAA)	0.71753885	1
P96281	P62191	Rv0435c RVBD_0435c LH57_02325 P425_00448	PSMC1	PRS6A_HUMAN|PF00004:223-356	PRS10_HUMAN|PF00004:170-303	ATPase family associated with various cellular activities (AAA)	ATPase family associated with various cellular activities (AAA)	0.71753885	1
P9WGV1	Q00266	metK Rv1392 MTCY21B4.09	MAT1A AMS1 MATA1	METK2_YEAST|PF00438:5-104	METK2_YEAST|PF02772:117-239	S-adenosylmethionine synthetase, N-terminal domain	S-adenosylmethionine synthetase, central domain	0.71749564	9
P9WGV1	Q00266	metK Rv1392 MTCY21B4.09	MAT1A AMS1 MATA1	METK2_YEAST|PF00438:5-104	METK1_YEAST|PF02772:115-237	S-adenosylmethionine synthetase, N-terminal domain	S-adenosylmethionine synthetase, central domain	0.71749564	9
P96281	P43686	Rv0435c RVBD_0435c LH57_02325 P425_00448	PSMC4 MIP224 TBP7	PRS10_HUMAN|PF00004:170-303	PRS6A_HUMAN|PF00004:223-356	ATPase family associated with various cellular activities (AAA)	ATPase family associated with various cellular activities (AAA)	0.71732559	1
P96281	E9PM69	Rv0435c RVBD_0435c LH57_02325 P425_00448	PSMC3	PRS4_HUMAN|PF00004:222-355	PRS7_HUMAN|PF00004:212-345	ATPase family associated with various cellular activities (AAA)	ATPase family associated with various cellular activities (AAA)	0.71725937	1
P96281	P17980	Rv0435c RVBD_0435c LH57_02325 P425_00448	PSMC3 TBP1	PRS4_HUMAN|PF00004:222-355	PRS7_HUMAN|PF00004:212-345	ATPase family associated with various cellular activities (AAA)	ATPase family associated with various cellular activities (AAA)	0.71725937	1
P96281	R4GNH3	Rv0435c RVBD_0435c LH57_02325 P425_00448	PSMC3	PRS4_HUMAN|PF00004:222-355	PRS7_HUMAN|PF00004:212-345	ATPase family associated with various cellular activities (AAA)	ATPase family associated with various cellular activities (AAA)	0.71725937	1
P9WQN5	P43686	mpa Rv2115c MTCY261.11c	PSMC4 MIP224 TBP7	PRS6B_HUMAN|PF00004:202-335	PRS8_HUMAN|PF00004:186-319	ATPase family associated with various cellular activities (AAA)	ATPase family associated with various cellular activities (AAA)	0.71718896	1
P9WMJ9	P34931	dnaK Rv0350 MTCY13E10.10	HSPA1L	Q8I2X4_PLAF7|PF00012:30-632	Q8I2X4_PLAF7|PF00012:30-632	Hsp70 protein	Hsp70 protein	0.71714991	1
O53901	P49327	pks5 Rv1527c RVBD_1527c LH57_08370 P425_01587	FASN FAS	FAS_RAT|PF00109:1-239	FAS_RAT|PF00109:1-239	Beta-ketoacyl synthase, N-terminal domain	Beta-ketoacyl synthase, N-terminal domain	0.71681588	8
P9WNM1	Q9H347	tsf Rv2889c MTCY274.20c	UBQLN3	UBQL1_HUMAN|PF00627:546-583	UBQL1_HUMAN|PF00627:546-583	UBA/TS-N domain	UBA/TS-N domain	0.71671333	3
P9WN83	P04406	gap Rv1436 MTCY493.18c	GAPDH GAPD CDABP0047 OK/SW-cl.12	G3P3_YEAST|PF02800:155-312	G3P3_YEAST|PF00044:2-150	Glyceraldehyde 3-phosphate dehydrogenase, C-terminal domain	Glyceraldehyde 3-phosphate dehydrogenase, NAD binding domain	0.7166924	3
P96281	E9PM69	Rv0435c RVBD_0435c LH57_02325 P425_00448	PSMC3	PRS7_HUMAN|PF00004:212-345	PRS4_HUMAN|PF00004:222-355	ATPase family associated with various cellular activities (AAA)	ATPase family associated with various cellular activities (AAA)	0.71651029	1
P96281	P17980	Rv0435c RVBD_0435c LH57_02325 P425_00448	PSMC3 TBP1	PRS7_HUMAN|PF00004:212-345	PRS4_HUMAN|PF00004:222-355	ATPase family associated with various cellular activities (AAA)	ATPase family associated with various cellular activities (AAA)	0.71651029	1
P96281	R4GNH3	Rv0435c RVBD_0435c LH57_02325 P425_00448	PSMC3	PRS7_HUMAN|PF00004:212-345	PRS4_HUMAN|PF00004:222-355	ATPase family associated with various cellular activities (AAA)	ATPase family associated with various cellular activities (AAA)	0.71651029	1
P9WK97	Q8N442	lepA Rv2404c MTCY253.16	GUF1	LEPA_ECOLI|PF06421:487-594	LEPA_ECOLI|PF00679:398-486	GTP-binding protein LepA C-terminus	Elongation factor G C-terminus	0.71649354	7
P9WN83	O14556	gap Rv1436 MTCY493.18c	GAPDHS GAPD2 GAPDH2 GAPDS HSD-35 HSD35	G3P_HUMAN|PF00044:4-152	G3P_HUMAN|PF02800:157-314	Glyceraldehyde 3-phosphate dehydrogenase, NAD binding domain	Glyceraldehyde 3-phosphate dehydrogenase, C-terminal domain	0.71642446	4
P9WMJ7	Q58FF6	htpG Rv2299c MTCY339.11	HSP90AB4P	HSP82_YEAST|PF02518:26-180	HSP82_YEAST|PF02518:26-180	Histidine kinase-, DNA gyrase B-, and HSP90-like ATPase	Histidine kinase-, DNA gyrase B-, and HSP90-like ATPase	0.71632674	4
P9WNX3	P56545	serA Rv2996c MTV012.10	CTBP2	CTBP2_MOUSE|PF00389:36-358	CTBP2_MOUSE|PF02826:139-323	D-isomer specific 2-hydroxyacid dehydrogenase, catalytic domain	D-isomer specific 2-hydroxyacid dehydrogenase, NAD binding domain	0.71624018	4
P9WNX3	Q5SQP8	serA Rv2996c MTV012.10	CTBP2	CTBP2_MOUSE|PF00389:36-358	CTBP2_MOUSE|PF00389:36-358	D-isomer specific 2-hydroxyacid dehydrogenase, catalytic domain	D-isomer specific 2-hydroxyacid dehydrogenase, catalytic domain	0.71624018	4
P9WNX3	Q5SQP8	serA Rv2996c MTV012.10	CTBP2	CTBP2_MOUSE|PF00389:36-358	CTBP2_MOUSE|PF02826:139-323	D-isomer specific 2-hydroxyacid dehydrogenase, catalytic domain	D-isomer specific 2-hydroxyacid dehydrogenase, NAD binding domain	0.71624018	4
P9WNX3	P56545	serA Rv2996c MTV012.10	CTBP2	CTBP2_MOUSE|PF00389:36-358	CTBP2_MOUSE|PF00389:36-358	D-isomer specific 2-hydroxyacid dehydrogenase, catalytic domain	D-isomer specific 2-hydroxyacid dehydrogenase, catalytic domain	0.71624018	4
P9WNX3	Q13363	serA Rv2996c MTV012.10	CTBP1 CTBP	CTBP1_HUMAN|PF00389:30-352	CTBP1_HUMAN|PF02826:133-317	D-isomer specific 2-hydroxyacid dehydrogenase, catalytic domain	D-isomer specific 2-hydroxyacid dehydrogenase, NAD binding domain	0.71624018	4
P9WNX3	Q13363	serA Rv2996c MTV012.10	CTBP1 CTBP	CTBP1_HUMAN|PF00389:30-352	CTBP1_HUMAN|PF00389:30-352	D-isomer specific 2-hydroxyacid dehydrogenase, catalytic domain	D-isomer specific 2-hydroxyacid dehydrogenase, catalytic domain	0.71624018	4
P9WMJ7	Q58FF6	htpG Rv2299c MTCY339.11	HSP90AB4P	HSC82_YEAST|PF02518:26-180	HSC82_YEAST|PF02518:26-180	Histidine kinase-, DNA gyrase B-, and HSP90-like ATPase	Histidine kinase-, DNA gyrase B-, and HSP90-like ATPase	0.71618713	4
P9WN83	P04406	gap Rv1436 MTCY493.18c	GAPDH GAPD CDABP0047 OK/SW-cl.12	G3P3_YEAST|PF00044:2-150	G3P3_YEAST|PF02800:155-312	Glyceraldehyde 3-phosphate dehydrogenase, NAD binding domain	Glyceraldehyde 3-phosphate dehydrogenase, C-terminal domain	0.71602374	3
P9WN83	E7EUT5	gap Rv1436 MTCY493.18c	GAPDH	G3P3_YEAST|PF00044:2-150	G3P3_YEAST|PF02800:155-312	Glyceraldehyde 3-phosphate dehydrogenase, NAD binding domain	Glyceraldehyde 3-phosphate dehydrogenase, C-terminal domain	0.71602374	3
P96890	F5GYT8	accA3 Rv3285 RVBD_3285 LH57_17955 P425_03425	MCCC1	ACCC_ECOLI|PF00289:1-110	ACCC_ECOLI|PF02786:115-324	Carbamoyl-phosphate synthase L chain, N-terminal domain	Carbamoyl-phosphate synthase L chain, ATP binding domain	0.71594343	7
P9WNM9	P13639	Rv0120c MTCI418B.02c	EEF2 EF2	EF2_HUMAN|PF00679:739-828	EF2_HUMAN|PF14492:501-568	Elongation factor G C-terminus	Elongation Factor G, domain II	0.71554175	17
P9WNM9	P13639	Rv0120c MTCI418B.02c	EEF2 EF2	EF2_HUMAN|PF00679:739-828	EF2_HUMAN|PF03764:620-737	Elongation factor G C-terminus	Elongation factor G, domain IV	0.71554175	17
P9WNM9	P13639	Rv0120c MTCI418B.02c	EEF2 EF2	EF2_HUMAN|PF00679:739-828	EF2_HUMAN|PF00009:17-360	Elongation factor G C-terminus	Elongation factor Tu GTP binding domain	0.71554175	17
P9WH05	J3KTA4	deaD csdA Rv1253 MTCY50.29c	DDX5	DBP2_YEAST|PF00270:137-308	DBP2_YEAST|PF00270:137-308	DEAD/DEAH box helicase	DEAD/DEAH box helicase	0.71533279	1
P9WH05	P17844	deaD csdA Rv1253 MTCY50.29c	DDX5 G17P1 HELR HLR1	DBP2_YEAST|PF00270:137-308	DBP2_YEAST|PF00270:137-308	DEAD/DEAH box helicase	DEAD/DEAH box helicase	0.71533279	1
P9WGV1	Q00266	metK Rv1392 MTCY21B4.09	MAT1A AMS1 MATA1	METK1_YEAST|PF02772:115-237	METK1_YEAST|PF02772:115-237	S-adenosylmethionine synthetase, central domain	S-adenosylmethionine synthetase, central domain	0.71531811	9
P9WGV1	Q00266	metK Rv1392 MTCY21B4.09	MAT1A AMS1 MATA1	METK1_YEAST|PF02772:115-237	METK2_YEAST|PF02772:117-239	S-adenosylmethionine synthetase, central domain	S-adenosylmethionine synthetase, central domain	0.71531811	9
P9WMJ9	E9PNE6	dnaK Rv0350 MTCY13E10.10	HSPA8	HSP7C_MOUSE|PF00012:6-612	HSP7C_MOUSE|PF00012:6-612	Hsp70 protein	Hsp70 protein	0.71523842	1
P9WMJ9	E9PNE6	dnaK Rv0350 MTCY13E10.10	HSPA8	HSP7C_HUMAN|PF00012:6-612	HSP7C_HUMAN|PF00012:6-612	Hsp70 protein	Hsp70 protein	0.71523842	1
P9WJH7	J3KPD9	ndkA ndk Rv2445c MTCY428.01 MTV008.01c	NME2	NDKM_HUMAN|PF00334:38-172	NDKM_HUMAN|PF00334:38-172	Nucleoside diphosphate kinase	Nucleoside diphosphate kinase	0.71520626	1
P96281	Q9UQ90	Rv0435c RVBD_0435c LH57_02325 P425_00448	SPG7 CAR CMAR PGN	FTSH_ECOLI|PF00004:188-321	FTSH_ECOLI|PF00004:188-321	ATPase family associated with various cellular activities (AAA)	ATPase family associated with various cellular activities (AAA)	0.71496014	4
O53398	P51659	Rv1050 RVBD_1050 LH57_05755 P425_01095	HSD17B4 EDH17B4	DHB4_HUMAN|PF00106:10-183	DHB4_HUMAN|PF00106:10-183	short chain dehydrogenase	short chain dehydrogenase	0.71484264	1
O53398	E7ER27	Rv1050 RVBD_1050 LH57_05755 P425_01095	HSD17B4	DHB4_HUMAN|PF00106:10-183	DHB4_HUMAN|PF00106:10-183	short chain dehydrogenase	short chain dehydrogenase	0.71484264	1
P9WGV1	Q00266	metK Rv1392 MTCY21B4.09	MAT1A AMS1 MATA1	METK_ECOLI|PF02772:113-231	METK_ECOLI|PF02772:113-231	S-adenosylmethionine synthetase, central domain	S-adenosylmethionine synthetase, central domain	0.71477339	9
P9WQN5	P17980	mpa Rv2115c MTCY261.11c	PSMC3 TBP1	PRS4_HUMAN|PF00004:222-355	PRS8_HUMAN|PF00004:186-319	ATPase family associated with various cellular activities (AAA)	ATPase family associated with various cellular activities (AAA)	0.71474471	1
P9WQN5	E9PM69	mpa Rv2115c MTCY261.11c	PSMC3	PRS4_HUMAN|PF00004:222-355	PRS8_HUMAN|PF00004:186-319	ATPase family associated with various cellular activities (AAA)	ATPase family associated with various cellular activities (AAA)	0.71474471	1
P9WQN5	R4GNH3	mpa Rv2115c MTCY261.11c	PSMC3	PRS4_HUMAN|PF00004:222-355	PRS8_HUMAN|PF00004:186-319	ATPase family associated with various cellular activities (AAA)	ATPase family associated with various cellular activities (AAA)	0.71474471	1
P9WQH5	E7EX59	accD6 Rv2247 MTCY427.28	PCCB	PCCB_HUMAN|PF01039:57-537	PCCB_HUMAN|PF01039:57-537	Carboxyl transferase domain	Carboxyl transferase domain	0.71471393	1
P9WQG1	Q9H845	fadE25 acd Rv3274c MTCY71.14c	ACAD9	ACADM_HUMAN|PF00441:267-416	ACADM_HUMAN|PF02770:157-208	Acyl-CoA dehydrogenase, C-terminal domain	Acyl-CoA dehydrogenase, middle domain	0.71452712	7
P9WGV1	P31153	metK Rv1392 MTCY21B4.09	MAT2A AMS2 MATA2	METK_ECOLI|PF00438:2-101	METK_ECOLI|PF02772:113-231	S-adenosylmethionine synthetase, N-terminal domain	S-adenosylmethionine synthetase, central domain	0.71391526	9
P9WQN5	P35998	mpa Rv2115c MTCY261.11c	PSMC2 MSS1	O76371_CAEEL|PF00004:214-347	PRS10_CAEEL|PF00004:187-320	ATPase family associated with various cellular activities (AAA)	ATPase family associated with various cellular activities (AAA)	0.71352926	1
P9WQN5	P62191	mpa Rv2115c MTCY261.11c	PSMC1	O76371_CAEEL|PF00004:214-347	PRS10_CAEEL|PF00004:187-320	ATPase family associated with various cellular activities (AAA)	ATPase family associated with various cellular activities (AAA)	0.71352926	1
P9WN83	O14556	gap Rv1436 MTCY493.18c	GAPDHS GAPD2 GAPDH2 GAPDS HSD-35 HSD35	G3P3_YEAST|PF00044:2-150	G3P3_YEAST|PF02800:155-312	Glyceraldehyde 3-phosphate dehydrogenase, NAD binding domain	Glyceraldehyde 3-phosphate dehydrogenase, C-terminal domain	0.71344656	3
P9WQN5	R4GNH3	mpa Rv2115c MTCY261.11c	PSMC3	PRS8_HUMAN|PF00004:186-319	PRS6B_HUMAN|PF00004:202-335	ATPase family associated with various cellular activities (AAA)	ATPase family associated with various cellular activities (AAA)	0.71285623	1
P9WQN5	P17980	mpa Rv2115c MTCY261.11c	PSMC3 TBP1	PRS8_HUMAN|PF00004:186-319	PRS6B_HUMAN|PF00004:202-335	ATPase family associated with various cellular activities (AAA)	ATPase family associated with various cellular activities (AAA)	0.71285623	1
P9WQN5	E9PM69	mpa Rv2115c MTCY261.11c	PSMC3	PRS8_HUMAN|PF00004:186-319	PRS6B_HUMAN|PF00004:202-335	ATPase family associated with various cellular activities (AAA)	ATPase family associated with various cellular activities (AAA)	0.71285623	1
P9WMJ7	P08238	htpG Rv2299c MTCY339.11	HSP90AB1 HSP90B HSPC2 HSPCB	HSP90_CAEEL|PF00183:184-702	HSP90_CAEEL|PF00183:184-702	Hsp90 protein	Hsp90 protein	0.71273417	4
P9WQE1	P49327	ppsE Rv2935	FASN FAS	FAS_RAT|PF00109:1-239	FAS_RAT|PF00109:1-239	Beta-ketoacyl synthase, N-terminal domain	Beta-ketoacyl synthase, N-terminal domain	0.71272365	8
P9WQE9	P49327	pks2 msl-2 Rv3825c	FASN FAS	FAS_RAT|PF00109:1-239	FAS_RAT|PF02801:243-360	Beta-ketoacyl synthase, N-terminal domain	Beta-ketoacyl synthase, C-terminal domain	0.71269909	8
P96281	P43686	Rv0435c RVBD_0435c LH57_02325 P425_00448	PSMC4 MIP224 TBP7	O76371_CAEEL|PF00004:214-347	PRS10_CAEEL|PF00004:187-320	ATPase family associated with various cellular activities (AAA)	ATPase family associated with various cellular activities (AAA)	0.71256859	1
P9WMJ9	E9PKE3	dnaK Rv0350 MTCY13E10.10	HSPA8	Q8I2X4_PLAF7|PF00012:30-632	Q8I2X4_PLAF7|PF00012:30-632	Hsp70 protein	Hsp70 protein	0.71256158	1
P9WNN1	A0A087WVQ9	tuf Rv0685 MTCY210.02	EEF1A1	EF1A1_HUMAN|PF03144:260-327	EF1A1_HUMAN|PF03143:333-442	Elongation factor Tu domain 2	Elongation factor Tu C-terminal domain	0.71203932	7
P9WNN1	A0A087WV01	tuf Rv0685 MTCY210.02	EEF1A1	EF1A1_HUMAN|PF03144:260-327	EF1A1_HUMAN|PF00009:5-238	Elongation factor Tu domain 2	Elongation factor Tu GTP binding domain	0.71203932	7
P9WG41	B3KPX4	ilvB1 Rv3003c MTV012.17c	PHYH2 HACL1 hCG_1811148	HACL1_HUMAN|PF00205:203-332	HACL1_HUMAN|PF02775:397-557	Thiamine pyrophosphate enzyme, central domain	Thiamine pyrophosphate enzyme, C-terminal TPP binding domain	0.71203932	6
P9WNN1	Q5VTE0	tuf Rv0685 MTCY210.02	EEF1A1P5 EEF1AL3	EF1A1_HUMAN|PF03144:260-327	EF1A1_HUMAN|PF00009:5-238	Elongation factor Tu domain 2	Elongation factor Tu GTP binding domain	0.71203932	7
P9WG41	Q9UJ83	ilvB1 Rv3003c MTV012.17c	HACL1 HPCL HPCL2 PHYH2 HSPC279	HACL1_HUMAN|PF00205:203-332	HACL1_HUMAN|PF02776:14-183	Thiamine pyrophosphate enzyme, central domain	Thiamine pyrophosphate enzyme, N-terminal TPP binding domain	0.71203932	6
P9WNN1	P68104	tuf Rv0685 MTCY210.02	EEF1A1 EEF1A EF1A LENG7	EF1A1_HUMAN|PF03144:260-327	EF1A1_HUMAN|PF03143:333-442	Elongation factor Tu domain 2	Elongation factor Tu C-terminal domain	0.71203932	7
P9WNN1	P68104	tuf Rv0685 MTCY210.02	EEF1A1 EEF1A EF1A LENG7	EF1A1_HUMAN|PF03144:260-327	EF1A1_HUMAN|PF00009:5-238	Elongation factor Tu domain 2	Elongation factor Tu GTP binding domain	0.71203932	7
P9WG41	Q9UJ83	ilvB1 Rv3003c MTV012.17c	HACL1 HPCL HPCL2 PHYH2 HSPC279	HACL1_HUMAN|PF00205:203-332	HACL1_HUMAN|PF02775:397-557	Thiamine pyrophosphate enzyme, central domain	Thiamine pyrophosphate enzyme, C-terminal TPP binding domain	0.71203932	6
P9WQN5	P62333	mpa Rv2115c MTCY261.11c	PSMC6 SUG2	PRS7_HUMAN|PF00004:212-345	PRS4_HUMAN|PF00004:222-355	ATPase family associated with various cellular activities (AAA)	ATPase family associated with various cellular activities (AAA)	0.71196348	1
P9WQN5	P62333	mpa Rv2115c MTCY261.11c	PSMC6 SUG2	PRS8_HUMAN|PF00004:186-319	PRS4_HUMAN|PF00004:222-355	ATPase family associated with various cellular activities (AAA)	ATPase family associated with various cellular activities (AAA)	0.71196348	1
P9WNL1	P09104	eno Rv1023 MTCY10G2.26c	ENO2	ENO_ECOLI|PF03952:3-134	ENO_ECOLI|PF03952:3-134	Enolase, N-terminal domain	Enolase, N-terminal domain	0.71192977	4
P9WMJ7	P07900	htpG Rv2299c MTCY339.11	HSP90AA1 HSP90A HSPC1 HSPCA	HSP90_CAEEL|PF00183:184-702	HSP90_CAEEL|PF00183:184-702	Hsp90 protein	Hsp90 protein	0.71190589	4
P9WQN5	P62195	mpa Rv2115c MTCY261.11c	PSMC5 SUG1	PRS10_HUMAN|PF00004:170-303	PRS6A_HUMAN|PF00004:223-356	ATPase family associated with various cellular activities (AAA)	ATPase family associated with various cellular activities (AAA)	0.71187077	1
P9WHH5	E9PEX6	sthA Rv2713 MTCY05A6.34	DLD	DLDH_HUMAN|PF02852:389-498	DLDH_HUMAN|PF07992:43-361	Pyridine nucleotide-disulphide oxidoreductase, dimerisation domain	Pyridine nucleotide-disulphide oxidoreductase	0.7118202	8
P9WGC7	Q9P2R7	sucD Rv0952 MTCY10D7.22c	SUCLA2	SUCA_HUMAN|PF02629:53-146	SUCB2_HUMAN|PF00549:306-426	CoA binding domain	CoA-ligase	0.71175909	3
P9WQB7	P32119	ahpC Rv2428	PRDX2 NKEFB TDPX1	PRDX1_HUMAN|PF00578:8-142	PRDX1_HUMAN|PF00578:8-142	AhpC/TSA family	AhpC/TSA family	0.71150545	3
P9WQB7	P32119	ahpC Rv2428	PRDX2 NKEFB TDPX1	PRDX1_MOUSE|PF00578:8-142	PRDX1_MOUSE|PF00578:8-142	AhpC/TSA family	AhpC/TSA family	0.71150545	3
P9WH05	Q9NXZ2	deaD csdA Rv1253 MTCY50.29c	DDX43 HAGE	DDX17_DROME|PF00271:548-625	DDX17_DROME|PF00270:305-476	Helicase conserved C-terminal domain	DEAD/DEAH box helicase	0.71144923	3
P9WMJ7	P08238	htpG Rv2299c MTCY339.11	HSP90AB1 HSP90B HSPC2 HSPCB	HSP82_YEAST|PF02518:26-180	HSP82_YEAST|PF00183:183-709	Histidine kinase-, DNA gyrase B-, and HSP90-like ATPase	Hsp90 protein	0.71130303	4
P96281	P62195	Rv0435c RVBD_0435c LH57_02325 P425_00448	PSMC5 SUG1	PRS6A_HUMAN|PF00004:223-356	PRS10_HUMAN|PF00004:170-303	ATPase family associated with various cellular activities (AAA)	ATPase family associated with various cellular activities (AAA)	0.71120883	1
P9WNY1	P30837	Rv0458 MTV038.02	ALDH1B1 ALDH5 ALDHX	ALDH2_HUMAN|PF00171:45-508	ALDH2_HUMAN|PF00171:45-508	Aldehyde dehydrogenase family	Aldehyde dehydrogenase family	0.71116665	1
P9WGV1	Q00266	metK Rv1392 MTCY21B4.09	MAT1A AMS1 MATA1	Q7K6A4_PLAF7|PF02772:121-246	Q7K6A4_PLAF7|PF02773:248-389	S-adenosylmethionine synthetase, central domain	S-adenosylmethionine synthetase, C-terminal domain	0.71094304	9
P9WGV1	Q00266	metK Rv1392 MTCY21B4.09	MAT1A AMS1 MATA1	Q7K6A4_PLAF7|PF02772:121-246	Q7K6A4_PLAF7|PF00438:9-108	S-adenosylmethionine synthetase, central domain	S-adenosylmethionine synthetase, N-terminal domain	0.71094304	9
P96890	P05165	accA3 Rv3285 RVBD_3285 LH57_17955 P425_03425	PCCA	ACCC_ECOLI|PF00289:1-110	ACCC_ECOLI|PF02786:115-324	Carbamoyl-phosphate synthase L chain, N-terminal domain	Carbamoyl-phosphate synthase L chain, ATP binding domain	0.71086215	7
P9WGV1	P31153	metK Rv1392 MTCY21B4.09	MAT2A AMS2 MATA2	METK_ECOLI|PF02772:113-231	METK_ECOLI|PF02772:113-231	S-adenosylmethionine synthetase, central domain	S-adenosylmethionine synthetase, central domain	0.71086215	9
P9WQN5	R4GNH3	mpa Rv2115c MTCY261.11c	PSMC3	PRS6B_HUMAN|PF00004:202-335	PRS8_HUMAN|PF00004:186-319	ATPase family associated with various cellular activities (AAA)	ATPase family associated with various cellular activities (AAA)	0.71071795	1
P9WQN5	E9PM69	mpa Rv2115c MTCY261.11c	PSMC3	PRS6B_HUMAN|PF00004:202-335	PRS8_HUMAN|PF00004:186-319	ATPase family associated with various cellular activities (AAA)	ATPase family associated with various cellular activities (AAA)	0.71071795	1
P9WQN5	P17980	mpa Rv2115c MTCY261.11c	PSMC3 TBP1	PRS6B_HUMAN|PF00004:202-335	PRS8_HUMAN|PF00004:186-319	ATPase family associated with various cellular activities (AAA)	ATPase family associated with various cellular activities (AAA)	0.71071795	1
P9WHH5	P09622	sthA Rv2713 MTCY05A6.34	DLD GCSL LAD PHE3	DLDH_HUMAN|PF07992:43-361	DLDH_HUMAN|PF00070:215-299	Pyridine nucleotide-disulphide oxidoreductase	Pyridine nucleotide-disulphide oxidoreductase	0.71063352	8
P9WHH5	E9PEX6	sthA Rv2713 MTCY05A6.34	DLD	DLDH_HUMAN|PF07992:43-361	DLDH_HUMAN|PF00070:215-299	Pyridine nucleotide-disulphide oxidoreductase	Pyridine nucleotide-disulphide oxidoreductase	0.71063352	8
P9WHH5	E9PEX6	sthA Rv2713 MTCY05A6.34	DLD	DLDH_HUMAN|PF07992:43-361	DLDH_HUMAN|PF02852:389-498	Pyridine nucleotide-disulphide oxidoreductase	Pyridine nucleotide-disulphide oxidoreductase, dimerisation domain	0.71063352	8
P9WHH5	P09622	sthA Rv2713 MTCY05A6.34	DLD GCSL LAD PHE3	DLDH_HUMAN|PF07992:43-361	DLDH_HUMAN|PF02852:389-498	Pyridine nucleotide-disulphide oxidoreductase	Pyridine nucleotide-disulphide oxidoreductase, dimerisation domain	0.71063352	8
P9WHH5	P09622	sthA Rv2713 MTCY05A6.34	DLD GCSL LAD PHE3	DLDH_HUMAN|PF07992:43-361	DLDH_HUMAN|PF07992:43-361	Pyridine nucleotide-disulphide oxidoreductase	Pyridine nucleotide-disulphide oxidoreductase	0.71063352	8
P9WGI9	P34897	glyA1 glyA Rv1093 MTV017.46	SHMT2	GLYC_HUMAN|PF00464:26-425	GLYC_HUMAN|PF00464:26-425	Serine hydroxymethyltransferase	Serine hydroxymethyltransferase	0.71049138	1
P9WQB9	H0YLA4	adhD Rv3086	SORD	DHSO_HUMAN|PF08240:32-143	DHSO_HUMAN|PF08240:32-143	Alcohol dehydrogenase GroES-like domain	Alcohol dehydrogenase GroES-like domain	0.70992957	4
P9WQB9	Q00796	adhD Rv3086	SORD	DHSO_HUMAN|PF08240:32-143	DHSO_HUMAN|PF00107:183-313	Alcohol dehydrogenase GroES-like domain	Zinc-binding dehydrogenase	0.70992957	4
P9WQB9	Q00796	adhD Rv3086	SORD	DHSO_HUMAN|PF08240:32-143	DHSO_HUMAN|PF08240:32-143	Alcohol dehydrogenase GroES-like domain	Alcohol dehydrogenase GroES-like domain	0.70992957	4
P9WI81	P41743	pknB Rv0014c MTCY10H4.14c	PRKCI DXS1179E	KPCI_RAT|PF00069:254-522	KPCI_RAT|PF00433:542-588	Protein kinase domain	Protein kinase C terminal domain	0.70992957	4
P9WQB9	H0YLA4	adhD Rv3086	SORD	DHSO_HUMAN|PF08240:32-143	DHSO_HUMAN|PF00107:183-313	Alcohol dehydrogenase GroES-like domain	Zinc-binding dehydrogenase	0.70992957	4
P9WI81	P41743	pknB Rv0014c MTCY10H4.14c	PRKCI DXS1179E	KPCI_RAT|PF00069:254-522	KPCI_RAT|PF00069:254-522	Protein kinase domain	Protein kinase domain	0.70992957	4
P9WMJ7	Q58FF7	htpG Rv2299c MTCY339.11	HSP90AB3P HSP90BC	HS90B_HUMAN|PF02518:35-188	HS90B_HUMAN|PF00183:191-724	Histidine kinase-, DNA gyrase B-, and HSP90-like ATPase	Hsp90 protein	0.70990844	4
P9WPC9	Q9H078	clpC1 Rv3596c MTCY07H7B.26	CLPB HSP78 SKD3	CLPB_ECOLI|PF07724:596-760	CLPB_ECOLI|PF07724:596-760	AAA domain (Cdc48 subfamily)	AAA domain (Cdc48 subfamily)	0.70984505	6
P9WQG1	P45954	fadE25 acd Rv3274c MTCY71.14c	ACADSB	ACADM_HUMAN|PF00441:267-416	ACADM_HUMAN|PF02770:157-208	Acyl-CoA dehydrogenase, C-terminal domain	Acyl-CoA dehydrogenase, middle domain	0.70968937	7
P9WK97	Q8N442	lepA Rv2404c MTCY253.16	GUF1	LEPA_ECOLI|PF00679:398-486	LEPA_ECOLI|PF06421:487-594	Elongation factor G C-terminus	GTP-binding protein LepA C-terminus	0.70966964	7
P9WMJ7	P08238	htpG Rv2299c MTCY339.11	HSP90AB1 HSP90B HSPC2 HSPCB	HSC82_YEAST|PF02518:26-180	HSC82_YEAST|PF00183:183-705	Histidine kinase-, DNA gyrase B-, and HSP90-like ATPase	Hsp90 protein	0.70938988	4
P9WQN5	P35998	mpa Rv2115c MTCY261.11c	PSMC2 MSS1	PRS8_HUMAN|PF00004:186-319	PRS6B_HUMAN|PF00004:202-335	ATPase family associated with various cellular activities (AAA)	ATPase family associated with various cellular activities (AAA)	0.70927851	1
P9WH05	O00148	deaD csdA Rv1253 MTCY50.29c	DDX39A DDX39	SUB2_YEAST|PF00271:324-401	SUB2_YEAST|PF00270:86-257	Helicase conserved C-terminal domain	DEAD/DEAH box helicase	0.70926159	3
P9WGY7	P24928	rpoC Rv0668 MTCI376.07c	POLR2A POLR2	RPB1_HUMAN|PF00623:356-521	RPB1_HUMAN|PF00623:356-521	RNA polymerase Rpb1, domain 2	RNA polymerase Rpb1, domain 2	0.70922493	26
P9WGY7	C9J2Y9	rpoC Rv0668 MTCI376.07c	POLR2B	RPB1_HUMAN|PF00623:356-521	RPB2_HUMAN|PF04560:1082-1174	RNA polymerase Rpb1, domain 2	RNA polymerase Rpb2, domain 7	0.70922493	19
P9WGY7	C9J4M6	rpoC Rv0668 MTCI376.07c	POLR2B	RPB1_HUMAN|PF00623:356-521	RPB2_HUMAN|PF04560:1082-1174	RNA polymerase Rpb1, domain 2	RNA polymerase Rpb2, domain 7	0.70922493	19
P9WGY7	P24928	rpoC Rv0668 MTCI376.07c	POLR2A POLR2	RPB1_HUMAN|PF00623:356-521	RPB1_HUMAN|PF04983:524-692	RNA polymerase Rpb1, domain 2	RNA polymerase Rpb1, domain 3	0.70922493	26
P9WGY7	P30876	rpoC Rv0668 MTCI376.07c	POLR2B	RPB1_HUMAN|PF00623:356-521	RPB2_HUMAN|PF00562:705-1080	RNA polymerase Rpb1, domain 2	RNA polymerase Rpb2, domain 6	0.70922493	19
P9WGY7	P24928	rpoC Rv0668 MTCI376.07c	POLR2A POLR2	RPB1_HUMAN|PF00623:356-521	RPB1_HUMAN|PF04997:15-354	RNA polymerase Rpb1, domain 2	RNA polymerase Rpb1, domain 1	0.70922493	26
P9WGY7	Q15560	rpoC Rv0668 MTCI376.07c	TCEA2	RPB1_HUMAN|PF00623:356-521	TCEA1_HUMAN|PF01096:261-299	RNA polymerase Rpb1, domain 2	Transcription factor S-II (TFIIS)	0.70922493	8
P9WGY7	A0A087WWE2	rpoC Rv0668 MTCI376.07c	POLR2A	RPB1_HUMAN|PF00623:356-521	RPB1_HUMAN|PF00623:356-521	RNA polymerase Rpb1, domain 2	RNA polymerase Rpb1, domain 2	0.70922493	26
P9WGY7	P24928	rpoC Rv0668 MTCI376.07c	POLR2A POLR2	RPB1_HUMAN|PF00623:356-521	RPB1_HUMAN|PF04998:830-1428	RNA polymerase Rpb1, domain 2	RNA polymerase Rpb1, domain 5	0.70922493	26
P9WGY7	P30876	rpoC Rv0668 MTCI376.07c	POLR2B	RPB1_HUMAN|PF00623:356-521	RPB2_HUMAN|PF04560:1082-1174	RNA polymerase Rpb1, domain 2	RNA polymerase Rpb2, domain 7	0.70922493	19
P9WGY7	C9J2Y9	rpoC Rv0668 MTCI376.07c	POLR2B	RPB1_HUMAN|PF00623:356-521	RPB2_HUMAN|PF00562:705-1080	RNA polymerase Rpb1, domain 2	RNA polymerase Rpb2, domain 6	0.70922493	19
P9WGY7	P23193	rpoC Rv0668 MTCI376.07c	TCEA1 GTF2S TFIIS	RPB1_HUMAN|PF00623:356-521	TCEA1_HUMAN|PF01096:261-299	RNA polymerase Rpb1, domain 2	Transcription factor S-II (TFIIS)	0.70922493	8
P9WGY7	P62487	rpoC Rv0668 MTCI376.07c	POLR2G RPB7	RPB1_HUMAN|PF00623:356-521	RPB7_HUMAN|PF03876:8-77	RNA polymerase Rpb1, domain 2	SHS2 domain found in N terminus of Rpb7p/Rpc25p/MJ0397	0.70922493	2
P9WGY7	A0A087WWE2	rpoC Rv0668 MTCI376.07c	POLR2A	RPB1_HUMAN|PF00623:356-521	RPB1_HUMAN|PF04998:830-1428	RNA polymerase Rpb1, domain 2	RNA polymerase Rpb1, domain 5	0.70922493	26
P9WGY7	Q00403	rpoC Rv0668 MTCI376.07c	GTF2B TF2B TFIIB	RPB1_HUMAN|PF00623:356-521	TF2B_HUMAN|PF08271:13-55	RNA polymerase Rpb1, domain 2	TFIIB zinc-binding	0.70922493	2
P9WGY7	P24928	rpoC Rv0668 MTCI376.07c	POLR2A POLR2	RPB1_HUMAN|PF00623:356-521	RPB1_HUMAN|PF05000:716-823	RNA polymerase Rpb1, domain 2	RNA polymerase Rpb1, domain 4	0.70922493	26
P9WGY7	U3KQB0	rpoC Rv0668 MTCI376.07c	POLR2F	RPB1_HUMAN|PF00623:356-521	RPAB2_HUMAN|PF01192:50-106	RNA polymerase Rpb1, domain 2	RNA polymerase Rpb6	0.70922493	4
P9WGY7	A0A087WWE2	rpoC Rv0668 MTCI376.07c	POLR2A	RPB1_HUMAN|PF00623:356-521	RPB1_HUMAN|PF04997:15-354	RNA polymerase Rpb1, domain 2	RNA polymerase Rpb1, domain 1	0.70922493	26
P9WGY7	A0A087WWE2	rpoC Rv0668 MTCI376.07c	POLR2A	RPB1_HUMAN|PF00623:356-521	RPB1_HUMAN|PF04983:524-692	RNA polymerase Rpb1, domain 2	RNA polymerase Rpb1, domain 3	0.70922493	26
P9WGY7	B7Z4S1	rpoC Rv0668 MTCI376.07c	TCEA1	RPB1_HUMAN|PF00623:356-521	TCEA1_HUMAN|PF01096:261-299	RNA polymerase Rpb1, domain 2	Transcription factor S-II (TFIIS)	0.70922493	8
P9WGY7	A0A087WWE2	rpoC Rv0668 MTCI376.07c	POLR2A	RPB1_HUMAN|PF00623:356-521	RPB1_HUMAN|PF05000:716-823	RNA polymerase Rpb1, domain 2	RNA polymerase Rpb1, domain 4	0.70922493	26
P9WGY7	P61218	rpoC Rv0668 MTCI376.07c	POLR2F POLRF	RPB1_HUMAN|PF00623:356-521	RPAB2_HUMAN|PF01192:50-106	RNA polymerase Rpb1, domain 2	RNA polymerase Rpb6	0.70922493	4
P9WGY7	C9J4M6	rpoC Rv0668 MTCI376.07c	POLR2B	RPB1_HUMAN|PF00623:356-521	RPB2_HUMAN|PF00562:705-1080	RNA polymerase Rpb1, domain 2	RNA polymerase Rpb2, domain 6	0.70922493	19
P9WKI7	P12268	guaB guaB2 Rv3411c MTCY78.17	IMPDH2 IMPD2	IMDH_DROME|PF00478:50-527	IMDH_DROME|PF00478:50-527	IMP dehydrogenase / GMP reductase domain	IMP dehydrogenase / GMP reductase domain	0.70908392	1
P9WKI7	P20839	guaB guaB2 Rv3411c MTCY78.17	IMPDH1 IMPD1	IMDH_DROME|PF00478:50-527	IMDH_DROME|PF00478:50-527	IMP dehydrogenase / GMP reductase domain	IMP dehydrogenase / GMP reductase domain	0.70908392	1
P9WGV1	Q00266	metK Rv1392 MTCY21B4.09	MAT1A AMS1 MATA1	Q7K6A4_PLAF7|PF02773:248-389	Q7K6A4_PLAF7|PF02772:121-246	S-adenosylmethionine synthetase, C-terminal domain	S-adenosylmethionine synthetase, central domain	0.70898237	9
P9WMJ7	Q58FF6	htpG Rv2299c MTCY339.11	HSP90AB4P	HSP90_SCHPO|PF02518:27-178	HSP90_SCHPO|PF02518:27-178	Histidine kinase-, DNA gyrase B-, and HSP90-like ATPase	Histidine kinase-, DNA gyrase B-, and HSP90-like ATPase	0.70893794	4
P9WNN1	Q5VTE0	tuf Rv0685 MTCY210.02	EEF1A1P5 EEF1AL3	EF1A1_HUMAN|PF03144:260-327	EF1A1_HUMAN|PF03143:333-442	Elongation factor Tu domain 2	Elongation factor Tu C-terminal domain	0.70882791	7
P9WGV3	O43865	ahcY sahH Rv3248c MTCY20B11.23c	AHCYL1 DCAL XPVKONA	SAHH_HUMAN|PF00670:191-352	SAHH_HUMAN|PF00670:191-352	S-adenosyl-L-homocysteine hydrolase, NAD binding domain	S-adenosyl-L-homocysteine hydrolase, NAD binding domain	0.70868893	4
P9WGV3	Q96HN2	ahcY sahH Rv3248c MTCY20B11.23c	AHCYL2 KIAA0828	SAHH_HUMAN|PF00670:191-352	SAHH_HUMAN|PF00670:191-352	S-adenosyl-L-homocysteine hydrolase, NAD binding domain	S-adenosyl-L-homocysteine hydrolase, NAD binding domain	0.70868893	4
P9WMJ7	P07900	htpG Rv2299c MTCY339.11	HSP90AA1 HSP90A HSPC1 HSPCA	HSP82_YEAST|PF02518:26-180	HSP82_YEAST|PF00183:183-709	Histidine kinase-, DNA gyrase B-, and HSP90-like ATPase	Hsp90 protein	0.70854781	4
P9WK97	Q8N442	lepA Rv2404c MTCY253.16	GUF1	LEPA_ECOLI|PF00009:2-182	LEPA_ECOLI|PF00679:398-486	Elongation factor Tu GTP binding domain	Elongation factor G C-terminus	0.70849771	7
O53645	Q2M3G0	Rv0194 RVBD_0194 P425_00203	ABCB5	MSBA_ECOLI|PF00005:359-509	MSBA_ECOLI|PF00005:359-509	ABC transporter	ABC transporter	0.70847018	3
P9WKE3	P21108	prs prsA Rv1017c MTCY10G2.32	PRPS1L1 PRPS3 PRPSL	Q9VT33_DROME|PF13793:51-190	Q9VT33_DROME|PF14572:269-384	N-terminal domain of ribose phosphate pyrophosphokinase	Phosphoribosyl synthetase-associated domain	0.70845536	4
P9WKI7	C9J381	guaB guaB2 Rv3411c MTCY78.17	IMPDH1 IMPDH	IMDH_DROME|PF00478:50-527	IMDH_DROME|PF00478:50-527	IMP dehydrogenase / GMP reductase domain	IMP dehydrogenase / GMP reductase domain	0.70823725	1
P9WQN5	P43686	mpa Rv2115c MTCY261.11c	PSMC4 MIP224 TBP7	PRS10_CAEEL|PF00004:187-320	O76371_CAEEL|PF00004:214-347	ATPase family associated with various cellular activities (AAA)	ATPase family associated with various cellular activities (AAA)	0.70817724	1
P9WH05	Q92841	deaD csdA Rv1253 MTCY50.29c	DDX17	DDX17_DROME|PF00270:305-476	DDX17_DROME|PF00271:548-625	DEAD/DEAH box helicase	Helicase conserved C-terminal domain	0.70812005	3
P9WH05	H3BLZ8	deaD csdA Rv1253 MTCY50.29c	DDX17	DDX17_DROME|PF00270:305-476	DDX17_DROME|PF00271:548-625	DEAD/DEAH box helicase	Helicase conserved C-terminal domain	0.70812005	3
P96281	P35998	Rv0435c RVBD_0435c LH57_02325 P425_00448	PSMC2 MSS1	PRS10_CAEEL|PF00004:187-320	O76371_CAEEL|PF00004:214-347	ATPase family associated with various cellular activities (AAA)	ATPase family associated with various cellular activities (AAA)	0.70783614	1
P9WPU9	P06576	atpG Rv1309 MTCY373.29	ATP5B ATPMB ATPSB	ATPG_ECOLI|PF00231:2-287	ATPB_ECOLI|PF00006:129-342	ATP synthase	ATP synthase alpha/beta family, nucleotide-binding domain	0.70779658	2
P9WPR9	Q8TAV4	Rv1488 MTCY277.09	STOML3	STOM_HUMAN|PF01145:55-228	STOM_HUMAN|PF01145:55-228	SPFH domain / Band 7 family	SPFH domain / Band 7 family	0.70768778	1
O53901	P49327	pks5 Rv1527c RVBD_1527c LH57_08370 P425_01587	FASN FAS	FAS_RAT|PF00109:1-239	FAS_RAT|PF00698:493-810	Beta-ketoacyl synthase, N-terminal domain	Acyl transferase domain	0.70756625	8
P9WNN1	Q5THJ4	tuf Rv0685 MTCY210.02	VPS13D KIAA0453	EFTU_BOVIN|PF00009:55-249	EFTS_BOVIN|PF00627:58-95	Elongation factor Tu GTP binding domain	UBA/TS-N domain	0.70755494	1
P9WMJ7	Q58FF6	htpG Rv2299c MTCY339.11	HSP90AB4P	HS90A_HUMAN|PF00183:196-732	HS90A_HUMAN|PF02518:40-193	Hsp90 protein	Histidine kinase-, DNA gyrase B-, and HSP90-like ATPase	0.70723405	4
